# Supplementary material for: Transcriptomic analysis of early B-cell development in the chicken embryo
Source: Poult Sci. 2019 Jun 25;98(11):5342–54. doi: 10.3382/ps/pez354 (PMC6771548; doi:10.3382/ps/pez354)
Supplement: pez354_Supplemental_Files [file pez354_supplemental_files.zip]

Archive with 6 entries (6 files):
- ps-19-08911-S001.xlsx
- ps-19-08911-S002.xls
- ps-19-08911-S003.pdf
- ps-19-08911-S004.xlsx
- ps-19-08911-S005.xls
- ps-19-08911-S006.docx
