# Supplementary material for: Transcriptomic analysis of early B-cell development in the chicken embryo
Source: Poult Sci. 2019 Jun 25;98(11):5342–54. doi: 10.3382/ps/pez354 (PMC6771548; doi:10.3382/ps/pez354)
Supplement: pez354_Supplemental_Files [file pez354_supplemental_files.zip › ps-19-08911-S001.xlsx]

## Sheet: S-Differentially Expressed Gene
Gene_id	readcount_ED16	readcount_ED19	log2FoldChange	pval	padj	Associated Gene Name	Interpro Description
ENSGALG00000000004	1052.7	2467.32	-1.2289	2.84e-05	0.00014826	RFK	Riboflavin kinase domain, bacterial/eukaryotic
ENSGALG00000000017	490.69	137.845	1.8318	1.93e-08	2.28e-07	-//-
ENSGALG00000000038	13.1942	0	Inf	0.0064416	0.015855	-	Peptidase S1||Trypsin-like cysteine/serine peptidase domain||Peptidase S1A, chymotrypsin-type
ENSGALG00000000040	284.381	7.20338	5.303	5.24e-24	1.14e-21	FAM195A	-
ENSGALG00000000043	2356.05	562.264	2.067	8.4e-12	2.01e-10	USF1	-
ENSGALG00000000048	150.66	44.9404	1.7452	0.0011784	0.0036836	-	ATPase, F1/V1/A1 complex, alpha/beta subunit, C-terminal||P-loop containing nucleoside triphosphate hydrolase||ATPase, F1 complex alpha/beta subunit, N-terminal domain||ATPase, F1/V1/A1 complex, alpha/beta subunit, nucleotide-binding domain||ATPase, V1 complex, subunit A
ENSGALG00000000049	43.1542	7.14359	2.5948	0.00046246	0.001646	CSDC2	Cold-shock protein, DNA-binding||Nucleic acid-binding, OB-fold||Cold shock protein
ENSGALG00000000056	2964.18	6166.92	-1.0569	0.00029182	0.0011085	DAPP1	Pleckstrin homology domain
ENSGALG00000000059	1310.51	19.5578	6.0662	1.66e-11	3.72e-10	TUBB3	Beta tubulin||Tubulin||Delta tubulin||Tubulin/FtsZ, C-terminal||Tubulin/FtsZ, 2-layer sandwich domain||Epsilon tubulin||Alpha tubulin||Gamma tubulin||Tubulin/FtsZ, GTPase domain
ENSGALG00000000062	817.388	1657	-1.0195	0.00041957	0.0015128	ARMC1	Heavy metal-associated domain, HMA||Armadillo-type fold||Uncharacterised conserved protein UCP013899, metal binding||Armadillo
ENSGALG00000000065	13355.8	8219.86	0.70028	0.0087234	0.020622	PSMA5	Nucleophile aminohydrolases, N-terminal||Proteasome, subunit alpha/beta||Proteasome alpha-subunit, N-terminal domain
ENSGALG00000000067	1243.03	363.076	1.7755	3.94e-09	5.41e-08	SPR	Short-chain dehydrogenase/reductase SDR||Sepiapterin reductase||Polyketide synthase, ketoreductase domain||Glucose/ribitol dehydrogenase
ENSGALG00000000071	91.8061	294.083	-1.6796	0.00063576	0.0021627	DDIAS	Nucleic acid-binding, OB-fold||Replication factor A, C-terminal
ENSGALG00000000075	1161.14	2667.92	-1.2002	0.011222	0.025572	SCRIB	PDZ domain||Leucine-rich repeat||Leucine-rich repeat, typical subtype
ENSGALG00000000076	419.858	229.778	0.86966	0.0038587	0.010296	NRBP2	Serine/threonine/dual specificity protein kinase, catalytic domain||Protein kinase-like domain||Serine-threonine/tyrosine-protein kinase catalytic domain||Tyrosine-protein kinase, catalytic domain||Protein kinase domain
ENSGALG00000000080	303.339	89.1769	1.7662	2.34e-05	0.0001248	FER1L5	C2 domain
ENSGALG00000000106	1011.66	2558.28	-1.3384	4.45e-06	2.92e-05	LRIF1	-
ENSGALG00000000107	14.4477	0	Inf	1.06e-05	6.24e-05	TRIM7.1	SPRY domain||Zinc finger, C3HC4 RING-type||B30.2/SPRY domain||Butyrophylin-like||Concanavalin A-like lectin/glucanase domain||Zinc finger, RING-type||Zinc finger, B-box||SPRY-associated
ENSGALG00000000112	53.8877	1.13692	5.5668	3.27e-06	2.2e-05	PLP1	Myelin proteolipid protein PLP
ENSGALG00000000122	95778.8	59098.5	0.69659	0.0098322	0.022817	GNB2L1	WD40 repeat||WD40-repeat-containing domain||G-protein beta WD-40 repeat
ENSGALG00000000136	59.5421	4.76851	3.6423	2.01e-10	3.65e-09	Blec2	C-type lectin fold||C-type lectin
ENSGALG00000000137	10756.3	4164.34	1.369	8.92e-07	6.93e-06	SNRPE	Ribonucleoprotein LSM domain||Ribonucleoprotein LSM domain, eukaryotic/archaea-type||Like-Sm (LSM) domain
ENSGALG00000000139	113.299	12.8136	3.1444	3.8e-12	9.92e-11	-	Proteinase inhibitor I29, cathepsin propeptide||Peptidase C1A, papain C-terminal
ENSGALG00000000140	15.386	52.3616	-1.7669	0.00026291	0.0010141	-	Homeodomain-like
ENSGALG00000000141	66131.2	11284.8	2.551	3.01e-18	2.57e-16	BLB1	Immunoglobulin C1-set||MHC classes I/II-like antigen recognition protein||Immunoglobulin-like domain||MHC class II, beta chain, N-terminal||CD80-like, immunoglobulin C2-set
ENSGALG00000000142	1312.33	2280.82	-0.79742	0.0061002	0.015175	CEPT1	Choline/ethanolamine phosphotransferase||CDP-alcohol phosphatidyltransferase
ENSGALG00000000151	16.0927	0	Inf	3.54e-06	2.36e-05	ADAMTS19	ADAM, cysteine-rich||PLAC||Peptidase M12B, ADAM/reprolysin||Peptidase M12B, propeptide||ADAM-TS Spacer 1||Peptidase M12B, ADAM-TS||Peptidase M10, metallopeptidase||Thrombospondin, type 1 repeat
ENSGALG00000000156	24099.7	13917.2	0.79214	0.0046727	0.012112	BRD2	Bromodomain
ENSGALG00000000158	8517.75	1970.79	2.1117	3.74e-13	1.23e-11	DMA	Immunoglobulin-like domain||MHC classes I/II-like antigen recognition protein||MHC class II, alpha chain, N-terminal||Immunoglobulin C1-set
ENSGALG00000000162	3574.06	387.702	3.2045	1.79e-15	9.13e-14	-	Immunoglobulin C1-set||Immunoglobulin-like domain||MHC classes I/II-like antigen recognition protein||MHC class II, beta chain, N-terminal
ENSGALG00000000166	6385.75	1383.38	2.2067	5.09e-14	2.01e-12	DMB2	Immunoglobulin C1-set||Immunoglobulin-like domain||MHC classes I/II-like antigen recognition protein
ENSGALG00000000177	202.744	25.8042	2.974	2.39e-10	4.25e-09	KLF3	Zinc finger, C2H2||Zinc finger, C2H2-like
ENSGALG00000000181	5982.21	2769.48	1.1111	6.11e-05	0.00028964	TAP2	ABC transporter type 1, transmembrane domain||P-loop containing nucleoside triphosphate hydrolase||Antigen peptide transporter 2||ABC transporter-like||AAA+ ATPase domain
ENSGALG00000000189	778.523	2175.45	-1.4825	2.62e-07	2.36e-06	YTHDC2	YTH domain||Domain of unknown function DUF1605||Helicase-associated domain||Helicase superfamily 1/2, ATP-binding domain||DEAD/DEAH box helicase domain||P-loop containing nucleoside triphosphate hydrolase||Ankyrin repeat-containing domain||Single-stranded nucleic acid binding R3H||Helicase, C-terminal
ENSGALG00000000194	11.1291	0.983827	3.4998	0.0045308	0.011799	-	P-type trefoil||Galactose mutarotase-like domain||Glycoside hydrolase family 31||Glycoside hydrolase superfamily
ENSGALG00000000195	254.808	1242.16	-2.2854	3.94e-05	0.00019783	SVCT2	Xanthine/uracil/vitamin C permease
ENSGALG00000000196	9307.76	2748.33	1.7599	7.58e-10	1.21e-08	DAD1	DAD/Ost2
ENSGALG00000000201	3446.9	1843.28	0.90303	0.0018175	0.0053507	PLEKHM1	Zinc finger, FYVE/PHD-type||RUN||Pleckstrin homology domain
ENSGALG00000000215	184.733	1307.76	-2.8236	2.06e-19	2.14e-17	DCP2	mRNA decapping protein 2, Box A||NUDIX hydrolase domain||NUDIX hydrolase domain-like
ENSGALG00000000217	42.8097	15.6499	1.4518	0.0065035	0.015989	PPFIA4	Sterile alpha motif, type 1||Sterile alpha motif/pointed domain||Sterile alpha motif domain||Sterile alpha motif, type 2
ENSGALG00000000220	1041.72	4117.59	-1.9828	0.00016543	0.0006787	APC	Adenomatous polyposis coli protein, cysteine-rich repeat||Armadillo-type fold||Armadillo||Adenomatous polyposis coli protein, 15 residue repeat||Adenomatous polyposis coli protein basic domain||Adenomatous polyposis coli domain||SAMP||EB-1 binding
ENSGALG00000000230	4505.04	2663.6	0.75816	0.0099127	0.02297	CBX1	Chromo domain-like||Chromo domain subgroup||Chromo domain||Chromo/chromo shadow domain||Chromo shadow domain
ENSGALG00000000231	2898.56	8692.52	-1.5844	4.89e-08	5.31e-07	BNIP3L	BNIP3
ENSGALG00000000233	1534.28	804.519	0.93136	0.001928	0.0056342	SP2	Zinc finger, C2H2||Zinc finger, C2H2-like
ENSGALG00000000235	2775.31	5286.58	-0.92968	0.0011254	0.0035324	PPP2R2A	Protein phosphatase 2A, regulatory subunit PR55||WD40 repeat||WD40-repeat-containing domain
ENSGALG00000000238	13323.6	7942.22	0.74637	0.0069779	0.017007	MVP	Major vault protein, N-terminal||Shoulder domain
ENSGALG00000000241	1405.57	4157.53	-1.5646	7.05e-08	7.35e-07	STARD4	START domain
ENSGALG00000000242	19.614	50.3164	-1.3591	0.0075041	0.018138	EBF2	IPT domain||Immunoglobulin E-set
ENSGALG00000000244	14.7494	1.2461	3.5652	0.00040778	0.0014764	CAMK4	Protein kinase-like domain||Serine/threonine/dual specificity protein kinase, catalytic domain||Serine-threonine/tyrosine-protein kinase catalytic domain||Tyrosine-protein kinase, catalytic domain||Protein kinase domain
ENSGALG00000000247	3243.66	5205.03	-0.68229	0.017456	0.037702	WDR36	WD40 repeat||Small-subunit processome, Utp21||Soluble quinoprotein glucose/sorbosone dehydrogenase||WD40-repeat-containing domain
ENSGALG00000000253	493.6	1268.35	-1.3615	6.8e-06	4.23e-05	6	Mitochondrial carrier domain||Mitochondrial substrate/solute carrier
ENSGALG00000000255	1173.5	3925.2	-1.742	1.79e-09	2.68e-08	MAN2A1	Glycoside hydrolase family 38, N-terminal domain||Glycoside hydrolase/deacetylase, beta/alpha-barrel||Glycoside hydrolase, families 57/38, central domain||Galactose mutarotase-like domain||Glycosyl hydrolase family 38, C-terminal||Glycoside hydrolase, family 38, central domain
ENSGALG00000000258	3602.95	6407.08	-0.83049	0.0027811	0.0077472	HEATR1	BP28, C-terminal domain||U3 small nucleolar RNA-associated protein 10||Armadillo-type fold
ENSGALG00000000264	568.802	1840.85	-1.6944	9.76e-09	1.24e-07	-	Zinc finger, RING-type||Zinc finger, C3HC4 RING-type
ENSGALG00000000270	592.266	216.149	1.4542	0.0055349	0.01399	THRA	Retinoic acid receptor||Steroid hormone receptor||Zinc finger, nuclear hormone receptor-type||Nuclear hormone receptor, ligand-binding, core||Thyroid hormone receptor||Nuclear hormone receptor, ligand-binding
ENSGALG00000000271	221.093	1172.77	-2.4072	0.0033159	0.0090338	C2CD2L	C2 domain
ENSGALG00000000272	1122.22	3154.96	-1.4913	3.63e-07	3.13e-06	CDCA2	-
ENSGALG00000000273	102.773	337.836	-1.7169	0.0002496	0.00097051	FER	Protein kinase domain||Serine-threonine/tyrosine-protein kinase catalytic domain||Serine/threonine/dual specificity protein kinase, catalytic domain||Protein kinase-like domain||SH2 domain||Tyrosine-protein kinase, Fes/Fps type||Tyrosine-protein kinase, catalytic domain||FCH domain
ENSGALG00000000275	1010.58	2160.73	-1.0963	0.00012329	0.00052938	KCTD9	BTB/POZ fold||BTB/POZ||Potassium channel tetramerisation-type BTB domain||Pentapeptide repeat||BTB/POZ-like||Potassium channel, plant-type
ENSGALG00000000276	793.477	1535.54	-0.95249	0.0011388	0.00357	FBXL17	Leucine-rich repeat, cysteine-containing subtype||F-box domain
ENSGALG00000000280	8.72424	0	Inf	0.00096935	0.0031046	EFNA5	Cupredoxin||Ephrin
ENSGALG00000000284	11.2494	0	Inf	0.00012722	0.00054288	HOXB4	-
ENSGALG00000000296	1225.56	2894.01	-1.2396	0.010231	0.023591	PCNX	Pecanex
ENSGALG00000000299	111.136	1.78713	5.9585	5.62e-07	4.61e-06	PKP1	Armadillo||Armadillo-type fold
ENSGALG00000000305	281.725	522.104	-0.89005	0.0050709	0.013005	METTL22	S-adenosyl-L-methionine-dependent methyltransferase||Nicotinamide N-methyltransferase-like
ENSGALG00000000307	16.7828	0.56846	4.8838	4.7e-05	0.00022983	-	Longevity assurance, LAG1/LAC1||Homeobox domain||Homeodomain-like||TRAM/LAG1/CLN8 homology domain
ENSGALG00000000308	3700.49	997.918	1.8907	3.81e-11	7.97e-10	-//-
ENSGALG00000000309	81.7963	0.56846	7.1688	2.54e-07	2.29e-06	LAD1	-
ENSGALG00000000313	14.8211	0.28423	5.7044	0.0024277	0.0068972	TNNI1	Troponin
ENSGALG00000000316	286.287	153.858	0.89586	0.0097461	0.022662	PREP2	Homeodomain-like||Homeobox domain||Homeobox KN domain
ENSGALG00000000317	172.205	3.13447	5.7798	1.4e-19	1.49e-17	NEFM	Intermediate filament protein||Intermediate filament head, DNA-binding domain||Keratin, type I
ENSGALG00000000318	5107.63	1909.13	1.4197	5.47e-07	4.51e-06	CSRP1	Zinc finger, LIM-type
ENSGALG00000000327	74.3773	0.672165	6.7899	8.74e-19	8.25e-17	FBN3	Epidermal growth factor-like domain||Fibrillin/Microneme protein4||TB domain||EGF-like calcium-binding domain
ENSGALG00000000332	7511.36	4778.34	0.65256	0.01868	0.039877	FTSJ3	Ribosomal RNA methyltransferase, Spb1, C-terminal||S-adenosyl-L-methionine-dependent methyltransferase||Ribosomal RNA methyltransferase Spb1, domain of unknown function DUF3381||Ribosomal RNA methyltransferase FtsJ domain
ENSGALG00000000337	80.7491	0	Inf	1.9e-10	3.5e-09	CTXN1	Cortexin
ENSGALG00000000352	1458.36	2497.89	-0.77637	0.01047	0.024055	TIMM44	Mitochondrial import inner membrane translocase subunit Tim44||Tim44-like domain
ENSGALG00000000356	1487.5	611.953	1.2814	1.37e-05	7.8e-05	SLC37A2	Major facilitator superfamily||Major facilitator superfamily domain
ENSGALG00000000357	766.696	3199.35	-2.0611	2.69e-12	7.17e-11	-	Trypsin Inhibitor-like, cysteine rich domain||ADAM, cysteine-rich||Epidermal growth factor-like domain||Peptidase M12B, ADAM/reprolysin||Blood coagulation inhibitor, Disintegrin||Peptidase M12B, propeptide
ENSGALG00000000362	233.543	48.6911	2.262	1.46e-09	2.23e-08	NAV1	P-loop containing nucleoside triphosphate hydrolase||AAA+ ATPase domain
ENSGALG00000000363	8832.93	5311.68	0.73372	0.0085536	0.020292	SMARCD2	SWIB domain||SWIB/MDM2 domain
ENSGALG00000000367	96.1151	11.6145	3.0488	3.1e-10	5.4e-09	ASIC2	Epithelial sodium channel||Na+ channel, amiloride-sensitive
ENSGALG00000000373	921.378	196.874	2.2265	4.36e-13	1.39e-11	-//-
ENSGALG00000000374	2271.76	906.181	1.3259	3.08e-06	2.09e-05	RNPEP	Peptidase M1, membrane alanine aminopeptidase, N-terminal||Armadillo-type fold||Peptidase M1, leukotriene A4 hydrolase, aminopeptidase C-terminal
ENSGALG00000000379	962.57	54.2957	4.148	2.41e-16	1.45e-14	ITGB3	EGF-like domain, extracellular||Integrin beta subunit, cytoplasmic domain||Integrin beta subunit, N-terminal||Integrin beta subunit||Plexin-like fold||Integrin beta subunit, tail||von Willebrand factor, type A
ENSGALG00000000390	298.776	587.138	-0.97463	0.0011149	0.0035046	ENTPD4	Nucleoside phosphatase GDA1/CD39
ENSGALG00000000394	8.97048	0.751449	3.5774	0.0076867	0.018522	SLC6A17	Sodium:neurotransmitter symporter, orphan||Sodium:neurotransmitter symporter
ENSGALG00000000400	16.4455	0	Inf	2.42e-06	1.68e-05	KCNC4	Potassium channel, voltage dependent, Kv3||Ion transport domain||Potassium channel, voltage dependent, Kv3.4||Potassium channel, voltage dependent, Kv3, inactivation domain||BTB/POZ-like||BTB/POZ fold||Potassium channel, voltage dependent, Kv||Potassium channel||Two pore domain potassium channel domain||Potassium channel tetramerisation-type BTB domain||Potassium channel, voltage dependent, Kv9
ENSGALG00000000404	2772.12	7444.75	-1.4252	1.17e-06	8.77e-06	COPS2	PCI/PINT associated module||Proteasome component (PCI) domain
ENSGALG00000000417	429.668	35.5449	3.5955	0.004428	0.011573	SLC16A4	Major facilitator superfamily domain||Major facilitator superfamily
ENSGALG00000000419	3857.93	1384.44	1.4785	1.65e-07	1.56e-06	HBXIP	-
ENSGALG00000000420	20.3059	0	Inf	4.92e-05	0.00023931	KLHDC7A	Kelch repeat type 1
ENSGALG00000000421	9.74092	0	Inf	0.00043826	0.0015704	HEPACAM	Immunoglobulin I-set||Immunoglobulin||Immunoglobulin-like domain||Immunoglobulin V-set domain||Immunoglobulin subtype 2||Immunoglobulin subtype
ENSGALG00000000426	19.0628	0	Inf	0.00025681	0.00099389	IGSF21	Immunoglobulin subtype||Immunoglobulin-like domain||Immunoglobulin V-set domain
ENSGALG00000000428	6020.8	3410.99	0.81976	0.014473	0.031953	chPKCI	HIT-like domain||Histidine triad (HIT) protein
ENSGALG00000000430	401.098	1367.55	-1.7696	1.64e-06	1.19e-05	SPPL2B	Peptidase A22B, signal peptide peptidase||Presenilin/signal peptide peptidase||Protease-associated domain, PA
ENSGALG00000000433	100.242	24.6245	2.0253	1.47e-06	1.08e-05	-	Epsilon tubulin||Tubulin/FtsZ, 2-layer sandwich domain||Tubulin/FtsZ, GTPase domain||Gamma tubulin||Alpha tubulin||Beta tubulin||Tubulin/FtsZ, C-terminal||Tubulin||Delta tubulin
ENSGALG00000000436	3573.62	1104.13	1.6945	6.17e-09	8.17e-08	RABIF	Mss4||Mss4-like
ENSGALG00000000438	610.779	1415.77	-1.2129	2.28e-05	0.000122	ERMP1	Peptidase M20||Peptidase M28
ENSGALG00000000439	3713.46	1653.16	1.1675	2.58e-05	0.00013613	AP2S1	Adaptor protein complex, sigma subunit||AP complex, mu/sigma subunit||Longin-like domain
ENSGALG00000000442	223.929	1006.87	-2.1688	0.0040053	0.010626	KCNA2	Potassium channel, voltage dependent, Kv1.2||Potassium channel||Two pore domain potassium channel domain||Two pore domain potassium channel||Potassium channel, voltage dependent, Kv1.3||Potassium channel, voltage dependent, Kv1.1||Potassium channel tetramerisation-type BTB domain||BTB/POZ-like||Ion transport domain||Potassium channel, voltage dependent, Kv1||Potassium channel, voltage dependent, …
ENSGALG00000000449	163.264	28.2481	2.531	0.00020304	0.00081058	ARHGEF10L	Dbl homology (DH) domain||WD40-repeat-containing domain
ENSGALG00000000456	7738.51	1552.34	2.3176	7.04e-14	2.65e-12	MRPS21	Ribosomal protein S21
ENSGALG00000000458	46.9326	13.5651	1.7907	0.00057653	0.0019911	TMPRSS9	Trypsin-like cysteine/serine peptidase domain||Low-density lipoprotein (LDL) receptor class A repeat||Peptidase S1||SEA domain||Peptidase S1A, chymotrypsin-type||Peptidase S1A, nudel
ENSGALG00000000461	70.4287	1.70538	5.368	3.13e-15	1.54e-13	MRC2	C-type lectin fold||Ricin B lectin domain||Type-2 ice-structuring protein||Fibronectin, type II, collagen-binding||Herpesvirus UL45-like||C-type lectin||Kringle-like fold
ENSGALG00000000464	1561.77	810.284	0.94669	0.00078156	0.0025823	RHOBTB2	Small GTP-binding protein domain||Small GTPase superfamily, Rab type||BTB/POZ||Small GTPase superfamily, Rho type||Small GTPase superfamily, Ras type||P-loop containing nucleoside triphosphate hydrolase||Small GTPase superfamily||BTB/POZ fold||BTB/POZ-like||Mitochondrial Rho-like
ENSGALG00000000466	674.133	142.785	2.2392	4.13e-08	4.55e-07	LCK	Protein kinase domain||SH3 domain||SH2 domain||Protein kinase-like domain||Serine/threonine/dual specificity protein kinase, catalytic domain||Serine-threonine/tyrosine-protein kinase catalytic domain||Tyrosine-protein kinase, catalytic domain||Variant SH3 domain
ENSGALG00000000470	1976.73	7152.33	-1.8553	4.22e-05	0.00020974	LMNB2	Lamin Tail Domain||Intermediate filament protein
ENSGALG00000000474	24801.8	7047.18	1.8153	1.18e-10	2.27e-09	RPL36	Ribosomal protein L36e
ENSGALG00000000476	5.42866	0	Inf	0.013951	0.030935	LRRTM4	Leucine-rich repeat||Leucine-rich repeat, typical subtype
ENSGALG00000000479	53.2987	0.956395	5.8003	2.38e-06	1.66e-05	PADI3	Cupredoxin||Protein-arginine deiminase, C-terminal||Protein-arginine deiminase (PAD) N-terminal||Protein-arginine deiminase (PAD), central domain||Protein-arginine deiminase, subgroup
ENSGALG00000000486	1237.31	2046.62	-0.72604	0.014143	0.031317	PGM2	Alpha-D-phosphohexomutase, alpha/beta/alpha domain II||Alpha-D-phosphohexomutase, C-terminal||Alpha-D-phosphohexomutase, alpha/beta/alpha domain I||Alpha-D-phosphohexomutase, alpha/beta/alpha domain III||Alpha-D-phosphohexomutase superfamily||Alpha-D-phosphohexomutase, alpha/beta/alpha I/II/III
ENSGALG00000000497	37.7476	10.4032	1.8594	0.0013113	0.004041	-//-
ENSGALG00000000498	230.108	0.415367	9.1137	0.00014294	0.00059943	ACE	Peptidase M2, peptidyl-dipeptidase A
ENSGALG00000000504	191.261	80.5328	1.2479	0.0003516	0.0013035	ETV7	Sterile alpha motif/pointed domain||Ets domain||Pointed domain
ENSGALG00000000507	74.2029	23.1071	1.6831	0.00059045	0.0020308	CPNE7	C2 domain||von Willebrand factor, type A||Copine
ENSGALG00000000509	108.548	4.71364	4.5254	1.36e-10	2.57e-09	AIM1L	Gamma-crystallin-related||Beta/gamma crystallin||Ricin B lectin domain
ENSGALG00000000510	1333.47	2238.64	-0.74744	0.0091155	0.02141	DCAF7	WD40 repeat||WD40-repeat-containing domain
ENSGALG00000000514	1789.32	772.148	1.2125	1.51e-05	8.56e-05	-	Ribosomal protein S16 domain||Ribosomal protein S16
ENSGALG00000000519	323.77	726.007	-1.165	8.95e-05	0.00040213	UBXN11	Ubiquitin-related domain||Ubiquitin-like||UBX domain||SEP domain
ENSGALG00000000521	29.0208	6.8783	2.077	0.0021815	0.0062908	SPIRE2	KIND||Zinc finger, FYVE/PHD-type
ENSGALG00000000522	5042.47	1766.58	1.5132	7.61e-08	7.87e-07	-	Fumarylacetoacetase, C-terminal||Fumarylacetoacetase, C-terminal-related
ENSGALG00000000523	481.834	1890.63	-1.9723	9.34e-06	5.58e-05	STK38	Serine-threonine/tyrosine-protein kinase catalytic domain||Protein kinase-like domain||Serine/threonine/dual specificity protein kinase, catalytic domain||AGC-kinase, C-terminal||Protein kinase, C-terminal||Tyrosine-protein kinase, catalytic domain||Protein kinase domain
ENSGALG00000000525	597.099	1695.5	-1.5057	0.0056218	0.014164	MAP3K3	Tyrosine-protein kinase, catalytic domain||Protein kinase domain||Phox/Bem1p||Serine/threonine/dual specificity protein kinase, catalytic domain||Protein kinase-like domain||Serine-threonine/tyrosine-protein kinase catalytic domain
ENSGALG00000000528	195.736	68.2711	1.5196	8.47e-06	5.13e-05	DBNDD1	Dysbindin
ENSGALG00000000529	17295.5	10490.6	0.7213	0.0075836	0.018295	LIMD2	Zinc finger, LIM-type
ENSGALG00000000530	107.072	278.245	-1.3778	0.014027	0.031091	-	Major facilitator superfamily domain||Major facilitator superfamily
ENSGALG00000000535	553.872	902.963	-0.70511	0.015	0.032977	ERRFI1	Cdc42 binding domain like||Mig-6 domain
ENSGALG00000000538	1622.38	1010.59	0.68291	0.016409	0.0357	RNF113A	Zinc finger, C3HC4 RING-type||Zinc finger, CCCH-type||Zinc finger, RING-type
ENSGALG00000000541	1739.2	4023.56	-1.21	3.01e-05	0.0001559	ZC3H11A	Zinc finger, CCCH-type
ENSGALG00000000542	6368.91	3605.05	0.82103	0.0069999	0.017051	ZNF593	Zinc finger, C2H2||Zinc finger, double-stranded RNA binding||Zinc finger, U1-type
ENSGALG00000000546	1303.87	2309.56	-0.82482	0.0033259	0.0090533	FBXO38	F-box domain
ENSGALG00000000547	114.97	4.96551	4.5332	9.64e-06	5.73e-05	CNKSR1	Sterile alpha motif/pointed domain||Pleckstrin homology domain||CRIC domain, Chordata||PDZ domain||Sterile alpha motif domain
ENSGALG00000000549	47.419	0	Inf	7.92e-07	6.24e-06	-	Transthyretin/hydroxyisourate hydrolase||Transthyretin/hydroxyisourate hydrolase, superfamily||Hydroxyisourate hydrolase
ENSGALG00000000557	8.95679	0.904543	3.3077	0.015867	0.034674	ETNK2	Protein kinase-like domain||Aminoglycoside phosphotransferase
ENSGALG00000000564	1395.05	2348.34	-0.75132	0.012018	0.027171	CCDC47	Protein of unknown function DUF1682
ENSGALG00000000568	28.314	0.852691	5.0534	2.88e-06	1.97e-05	LGR6	G protein-coupled receptor, rhodopsin-like||Leucine-rich repeat-containing N-terminal||GPCR, rhodopsin-like, 7TM||Leucine-rich repeat||Leucine-rich repeat, typical subtype||Glycoprotein hormone receptor family
ENSGALG00000000569	123.518	44.8673	1.461	0.00010304	0.00045551	SDC3	Neurexin/syndecan/glycophorin C||Syndecan/Neurexin domain
ENSGALG00000000576	632.865	105.442	2.5854	0.013912	0.030864	RRNAD1	S-adenosyl-L-methionine-dependent methyltransferase
ENSGALG00000000579	4038.59	2416.01	0.74122	0.0052944	0.01348	VAMP3	Synaptobrevin/Vesicle-associated membrane protein||Synaptobrevin
ENSGALG00000000583	71.8805	1.70538	5.3974	7.42e-13	2.24e-11	SOX13	High mobility group box domain
ENSGALG00000000584	514.061	3.10156	7.3728	1.57e-18	1.41e-16	-	Protein-tyrosine phosphatase, receptor/non-receptor type||Protein-tyrosine phosphatase, catalytic||Protein-tyrosine phosphatase-like||Protein-tyrosine/Dual specificity phosphatase||Fibronectin type III
ENSGALG00000000585	103.452	1.2461	6.3754	1.37e-21	2.07e-19	MYL4	EF-hand domain
ENSGALG00000000587	83.4344	13.3766	2.6409	0.00014859	0.00062015	PLEKHA6	Pleckstrin homology domain
ENSGALG00000000596	3584.88	6489.8	-0.85625	0.0019439	0.005674	CDC27	Tetratricopeptide repeat-containing domain||Tetratricopeptide TPR1||Tetratricopeptide TPR2||Tetratricopeptide repeat
ENSGALG00000000597	2792.9	4683.91	-0.74595	0.0074482	0.01803	PUM1	Pumilio RNA-binding repeat||Armadillo-type fold
ENSGALG00000000599	142.787	61.7314	1.2098	0.00067665	0.0022818	2018-03-02	Zinc finger, RING-CH-type||Zinc finger, C3HC4 RING-type
ENSGALG00000000600	4555.22	1948.43	1.2252	2.09e-05	0.00011333	PTPN7	Protein-tyrosine phosphatase, catalytic||Protein-tyrosine phosphatase-like||Protein-tyrosine/Dual specificity phosphatase||Protein-tyrosine phosphatase, receptor/non-receptor type||Protein-tyrosine phosphatase, KIM-containing
ENSGALG00000000604	16.4393	2.66424	2.6254	0.0034689	0.0093907	NKAIN1	Na,K-Atpase Interacting protein
ENSGALG00000000607	32.9103	1.94022	4.0842	0.0016312	0.0048838	GPR37L1	GPCR, rhodopsin-like, 7TM||G protein-coupled receptor 37 orphan||G protein-coupled receptor, rhodopsin-like
ENSGALG00000000608	2217.04	128.062	4.1137	4.89e-08	5.31e-07	CDH1	Cadherin-like||Cadherin, cytoplasmic domain||Cadherin||Cadherin prodomain
ENSGALG00000000611	1625.7	2658.36	-0.70948	0.012671	0.028425	PPP1R15B	Protein phosphatase 1, regulatory subunit 15A/B, C-terminal
ENSGALG00000000615	7159.58	4583.4	0.64346	0.017886	0.038455	SNRNP40	WD40 repeat||G-protein beta WD-40 repeat||WD40-repeat-containing domain
ENSGALG00000000616	496.262	66.353	2.9029	4.37e-07	3.7e-06	ELF3	Ets domain||Pointed domain||Sterile alpha motif/pointed domain
ENSGALG00000000619	85.5474	3.03323	4.8178	1.54e-12	4.32e-11	ANGPTL4	Fibrinogen, alpha/beta/gamma chain, C-terminal globular domain
ENSGALG00000000620	345.882	8.02864	5.429	4.1e-36	3.97e-33	FABP3	Lipocalin/cytosolic fatty-acid binding domain||Calycin-like||Cytosolic fatty-acid binding
ENSGALG00000000621	210.11	71.0307	1.5646	1.07e-05	6.29e-05	KANK3	Ankyrin repeat||Kank N-terminal motif||Ankyrin repeat-containing domain
ENSGALG00000000625	2670.85	1201.27	1.1527	8.97e-05	0.00040302	MAPT	Microtubule associated protein, tubulin-binding repeat
ENSGALG00000000629	2830.89	1147.6	1.3026	0.0002112	0.00083798	-	NADH:ubiquinone oxidoreductase subunit B14.5a
ENSGALG00000000632	3454.3	1674.23	1.0449	0.00019351	0.00077842	CHTF8	Chromosome transmission fidelity protein 8
ENSGALG00000000636	450.176	1935.35	-2.104	0.00059307	0.0020374	MDM4	SWIB/MDM2 domain||p53 negative regulator Mdm2/Mdm4||Zinc finger, RanBP2-type
ENSGALG00000000638	7897.82	2590.88	1.608	2.21e-08	2.58e-07	CIRH1A	Quinonprotein alcohol dehydrogenase-like superfamily||WD40-repeat-containing domain||WD40 repeat
ENSGALG00000000639	44.5979	6.30683	2.822	2.59e-05	0.0001367	LRRN2	Immunoglobulin subtype 2||Cysteine-rich flanking region, C-terminal||Immunoglobulin I-set||Immunoglobulin subtype||Immunoglobulin-like domain||Immunoglobulin V-set domain||Fibronectin type III||Leucine-rich repeat, typical subtype||Leucine-rich repeat
ENSGALG00000000641	3209.45	1398.26	1.1987	1.73e-05	9.63e-05	-	Cullin repeat-like-containing domain||Conserved oligomeric Golgi complex subunit 8, Metazoal and Viridiplantae||Conserved oligomeric Golgi complex subunit 8
ENSGALG00000000643	220.064	416.839	-0.92157	0.0042585	0.011198	ANKS3	Sterile alpha motif, type 2||Ankyrin repeat-containing domain||Sterile alpha motif domain||Ankyrin repeat||Sterile alpha motif, type 1||Sterile alpha motif/pointed domain
ENSGALG00000000644	27.8626	0	Inf	7.78e-10	1.24e-08	NFASC	Fibronectin type III||Immunoglobulin subtype||Immunoglobulin-like domain||Immunoglobulin subtype 2||Immunoglobulin I-set||Immunoglobulin
ENSGALG00000000645	99.573	15.4864	2.6848	2.07e-09	3.04e-08	ESPN	Ankyrin repeat||Ankyrin repeat-containing domain||WH2 domain
ENSGALG00000000650	4974.64	2053.53	1.2765	3.26e-06	2.19e-05	NIP7	Ribosome biogenesis factor NIP7-like||PUA domain||Ribosome biogenesis factor, NIP7||PUA-like domain
ENSGALG00000000652	7321.77	3422.78	1.097	6.9e-05	0.00032147	ACOT7	HotDog domain||Thioesterase superfamily
ENSGALG00000000653	147.793	1.00825	7.1956	2.92e-20	3.49e-18	CNTN2	Fibronectin type III||Immunoglobulin subtype||Immunoglobulin V-set domain||Immunoglobulin-like domain||Immunoglobulin subtype 2||Immunoglobulin||Immunoglobulin I-set
ENSGALG00000000667	54.1545	1.73528	4.9638	1.32e-12	3.74e-11	EDN2	Endothelin-like toxin||Bibrotoxin/Sarafotoxin-D
ENSGALG00000000668	1822.48	2833.25	-0.63656	0.020566	0.043352	RBBP5	WD40-repeat-containing domain||WD40 repeat
ENSGALG00000000670	190.081	405.774	-1.0941	0.019683	0.041697	DSTYK	Tyrosine-protein kinase, catalytic domain||Protein kinase domain||Protein kinase-like domain||Serine-threonine/tyrosine-protein kinase catalytic domain||Serine/threonine/dual specificity protein kinase, catalytic domain
ENSGALG00000000672	404.694	201.158	1.0085	0.0014577	0.0044358	SCMH1	Sterile alpha motif/pointed domain||Sterile alpha motif, type 1||Protein of unknown function DUF3588||Mbt repeat||Sterile alpha motif domain||Sterile alpha motif, type 2
ENSGALG00000000674	164.033	19.9537	3.0393	0.00034386	0.0012797	MYO1D	Myosin tail 2||Myosin head, motor domain||P-loop containing nucleoside triphosphate hydrolase||IQ motif, EF-hand binding site
ENSGALG00000000675	10224.8	6347.09	0.6879	0.01268	0.028442	CTPS1	P-loop containing nucleoside triphosphate hydrolase||Peptidase C26||Class I glutamine amidotransferase-like||CTP synthase, N-terminal||Glutamine amidotransferase||CTP synthase
ENSGALG00000000678	6690	3992.13	0.74485	0.0072003	0.017491	CITED4	CITED
ENSGALG00000000680	37.1006	1.58218	4.5515	2.29e-09	3.32e-08	NUAK2	Tyrosine-protein kinase, catalytic domain||Protein kinase domain||Lipopolysaccharide kinase||Serine-threonine/tyrosine-protein kinase catalytic domain||Protein kinase-like domain||Serine/threonine/dual specificity protein kinase, catalytic domain
ENSGALG00000000687	72.2374	225.344	-1.6413	0.00031255	0.0011799	KIAA0556	-
ENSGALG00000000690	11.2008	0	Inf	0.00012954	0.00055186	GDPD4	PLC-like phosphodiesterase, TIM beta/alpha-barrel domain||Glycerophosphodiester phosphodiesterase domain
ENSGALG00000000692	51.7859	7.71999	2.7459	5.9e-07	4.8e-06	CDK18	Tyrosine-protein kinase, catalytic domain||Protein kinase domain||Serine-threonine/tyrosine-protein kinase catalytic domain||Serine/threonine/dual specificity protein kinase, catalytic domain||Protein kinase-like domain
ENSGALG00000000693	8218.57	3905.17	1.0735	0.00018235	0.00073931	NOB1	Nin one binding (NOB1) Zn-ribbon-like||D-site 20S pre-rRNA nuclease
ENSGALG00000000701	897.558	4515.02	-2.3307	0.0080108	0.01919	ELK4	Ets domain
ENSGALG00000000703	369.902	202.829	0.86688	0.010264	0.023653	SLC45A3	Major facilitator superfamily domain||Major facilitator superfamily
ENSGALG00000000719	27768.5	14450.5	0.94233	0.00072385	0.0024176	RPL22	Ribosomal protein L22e
ENSGALG00000000722	17.2036	2.30073	2.9026	0.0015426	0.0046542	-	Sodium:dicarboxylate symporter
ENSGALG00000000724	2056.31	3509.54	-0.77122	0.006665	0.016331	PM20D1	Peptidase M20||Peptidase M20, dimerisation domain
ENSGALG00000000725	436.22	2770.87	-2.6672	0.003529	0.0095326	RFX7	-
ENSGALG00000000726	2506.3	4829.73	-0.94638	0.00092557	0.0029841	ELAVL1	RNA recognition motif domain||Paraneoplastic encephalomyelitis antigen||Splicing factor ELAV/HuD
ENSGALG00000000731	186.179	61.4662	1.5988	9.6e-06	5.71e-05	THEMIS2	-
ENSGALG00000000733	41.0438	0	Inf	1.47e-10	2.74e-09	MYO7A	FERM, N-terminal||FERM domain||Ubiquitin-related domain||P-loop containing nucleoside triphosphate hydrolase||Myosin head, motor domain||Band 4.1 domain||SH3 domain||FERM central domain||MyTH4 domain||PTB/PI domain||IQ motif, EF-hand binding site
ENSGALG00000000736	1594.35	798.149	0.99824	0.00038135	0.0013946	MATK	Protein kinase domain||SH3 domain||Protein kinase-like domain||Serine/threonine/dual specificity protein kinase, catalytic domain||Serine-threonine/tyrosine-protein kinase catalytic domain||SH2 domain||Tyrosine-protein kinase, catalytic domain||Variant SH3 domain
ENSGALG00000000739	411.1	199.555	1.0427	0.00043687	0.0015661	XKR8	Transport protein XK
ENSGALG00000000740	2054.5	1164.14	0.81952	0.0055391	0.013998	APBA3	PTB/PI domain||PDZ domain
ENSGALG00000000742	6866.72	4001.81	0.77897	0.0057248	0.014378	PIM1	Lipopolysaccharide kinase||Protein kinase-like domain||Serine/threonine/dual specificity protein kinase, catalytic domain||Serine-threonine/tyrosine-protein kinase catalytic domain||Protein kinase domain||Tyrosine-protein kinase, catalytic domain
ENSGALG00000000748	259.832	71.3783	1.864	0.00042583	0.0015322	TJP3	SH3 domain||Tight junction protein ZO||Variant SH3 domain||P-loop containing nucleoside triphosphate hydrolase||Guanylate kinase/L-type calcium channel beta subunit||PDZ domain||Guanylate kinase-like
ENSGALG00000000750	173.21	12.3379	3.8113	3.19e-18	2.69e-16	CAPN5	Peptidase C2, calpain family||C2 domain||Peptidase C2, calpain, domain III||Peptidase C2, calpain, catalytic domain||Peptidase C2, calpain, large subunit, domain III
ENSGALG00000000751	9471.75	4952.51	0.93547	0.001223	0.0038006	ARNT	PAS fold||PAS domain||PAC motif||PAS fold-3||Nuclear translocator||Myc-type, basic helix-loop-helix (bHLH) domain
ENSGALG00000000755	55.5395	132.005	-1.249	0.00054857	0.0019085	ACER3	Ceramidase
ENSGALG00000000769	113.45	6.9082	4.0376	0.0041372	0.010925	RAB7B	Small GTP-binding protein domain||Elongation factor, GTP-binding domain||Small GTPase superfamily, Rab type||Small GTPase superfamily, ARF/SAR type||Small GTPase superfamily, Rho type||Small GTPase superfamily, Ras type||P-loop containing nucleoside triphosphate hydrolase||Ran GTPase||Gtr1/RagA G protein||Small GTPase superfamily||Mitochondrial Rho-like
ENSGALG00000000777	1276.01	1989.81	-0.64099	0.021946	0.045929	EYA3	HAD-like domain||EYA domain
ENSGALG00000000780	241.261	522.681	-1.1153	0.0080713	0.019302	SMPD3	Endonuclease/exonuclease/phosphatase
ENSGALG00000000781	690.666	171.268	2.0117	1.92e-10	3.52e-09	MLLT11	-
ENSGALG00000000785	158.167	22.7111	2.8	2.23e-12	6.05e-11	HYAL1	Glycoside hydrolase superfamily||Hyaluronidase
ENSGALG00000000789	151.583	70.8665	1.0969	0.0017296	0.0051299	-	Ankyrin repeat||Ankyrin repeat-containing domain
ENSGALG00000000791	2147.39	3830.02	-0.83476	0.0039298	0.01046	-//-
ENSGALG00000000793	5606.46	2194.38	1.3533	1.36e-06	1e-05	VPS72	YL1 nuclear, C-terminal||YL1 nuclear
ENSGALG00000000795	963.969	603.367	0.67595	0.02055	0.043324	MFSD12	Major facilitator superfamily domain
ENSGALG00000000802	9507.32	5483.34	0.79398	0.0028676	0.0079528	DHODH	Dihydroorotate dehydrogenase, class 1/ 2||Dihydroorotate dehydrogenase, class 2
ENSGALG00000000806	11.51	0	Inf	0.00032564	0.0012226	LINGO3	Immunoglobulin subtype||Cysteine-rich flanking region, C-terminal||Immunoglobulin I-set||Immunoglobulin subtype 2||Leucine-rich repeat-containing N-terminal||Leucine-rich repeat||Leucine-rich repeat, typical subtype||Immunoglobulin||Immunoglobulin-like domain||Immunoglobulin V-set domain
ENSGALG00000000807	19.7393	5.56633	1.8263	0.013581	0.030193	-//-
ENSGALG00000000810	500.359	195.118	1.3586	1.84e-05	0.00010137	C19orf35	Protein kinase-like domain
ENSGALG00000000820	1.02353	8.61604	-3.0735	0.01695	0.03675	HTR1D	5-hydroxytryptamine receptor family||G protein-coupled receptor, rhodopsin-like||5-Hydroxytryptamine 1D receptor||7TM GPCR, olfactory receptor/chemoreceptor Srsx||GPCR, rhodopsin-like, 7TM||5-Hydroxytryptamine 1B receptor
ENSGALG00000000826	25.848	8.30739	1.6376	0.013329	0.029711	MAPK13	Serine/threonine/dual specificity protein kinase, catalytic domain||Protein kinase-like domain||Serine-threonine/tyrosine-protein kinase catalytic domain||Mitogen-activated protein (MAP) kinase, p38||Tyrosine-protein kinase, catalytic domain||Protein kinase domain
ENSGALG00000000837	18.6559	3.05519	2.6103	0.0018065	0.0053251	FKBP6	Tetratricopeptide repeat-containing domain||Peptidyl-prolyl cis-trans isomerase, FKBP-type, domain||Tetratricopeptide repeat
ENSGALG00000000838	530.389	1519.28	-1.5183	2.22e-07	2.03e-06	PRKRIR	Zinc finger, C2CH-type||Ribonuclease H-like domain||HAT dimerisation domain, C-terminal
ENSGALG00000000840	5521.41	8559.61	-0.63251	0.022388	0.046714	KDM1A	SWIRM domain||Pyridine nucleotide-disulphide oxidoreductase, FAD/NAD(P)-binding domain||FAD binding domain||Amine oxidase||Histone lysine-specific demethylase||Homeodomain-like||Pyridine nucleotide-disulphide oxidoreductase, NAD-binding domain||Alanine dehydrogenase/pyridine nucleotide transhydrogenase, NAD(H)-binding domain||FAD dependent oxidoreductase
ENSGALG00000000842	3397.51	883.961	1.9424	2.85e-11	6.12e-10	NDUFA2	Ribosomal protein/NADH dehydrogenase domain||NADH dehydrogenase [ubiquinone] (complex I), alpha subcomplex, subunit 2||Thioredoxin-like fold
ENSGALG00000000844	178.621	474.476	-1.4094	4.06e-06	2.68e-05	SLC26A8	Sulphate transporter||STAS domain
ENSGALG00000000845	1065.42	3054.07	-1.5193	1.29e-06	9.59e-06	UVRAG	C2 domain
ENSGALG00000000846	916.927	367.496	1.3191	9.85e-06	5.85e-05	TMCO6	Armadillo-type fold||Armadillo
ENSGALG00000000847	1284.78	2753.32	-1.0997	0.00012362	0.00053054	GARNL3	Rap GTPase activating protein domain||Citron-like
ENSGALG00000000848	3117.07	5020.84	-0.68774	0.01262	0.028325	AP1G1	Clathrin/coatomer adaptor, adaptin-like, N-terminal||Clathrin adaptor, gamma-adaptin, appendage||Armadillo-type fold||Coatomer/clathrin adaptor appendage, Ig-like subdomain||Adaptor protein complex AP-1, gamma subunit||Clathrin adaptor, alpha/beta/gamma-adaptin, appendage, Ig-like subdomain
ENSGALG00000000850	7.87532	0.415367	4.2449	0.0073465	0.017818	-	Immunoglobulin subtype||Fibronectin type III||Immunoglobulin subtype 2||Immunoglobulin-like domain||Immunoglobulin I-set
ENSGALG00000000852	305.037	88.9927	1.7772	8.14e-08	8.37e-07	TMEM173	-
ENSGALG00000000853	780.763	1657.34	-1.0859	0.00013617	0.00057561	SLC2A8	Sugar/inositol transporter||Major facilitator superfamily domain||General substrate transporter||Major facilitator superfamily
ENSGALG00000000860	1586.28	3448.76	-1.1204	0.00010813	0.00047449	SLC7A6	Amino acid permease/ SLC12A domain||Amino acid/polyamine transporter I
ENSGALG00000000862	673.621	1753.86	-1.3805	1.49e-06	1.09e-05	RLF	Zinc finger, C2H2||Zinc finger, C2H2-like
ENSGALG00000000863	170.187	321.851	-0.91927	0.0026457	0.00742	DYRK3	Serine/threonine/dual specificity protein kinase, catalytic domain||Protein kinase-like domain||Serine-threonine/tyrosine-protein kinase catalytic domain||Tyrosine-protein kinase, catalytic domain||Protein kinase domain
ENSGALG00000000864	1281.03	2627.55	-1.0364	0.00033703	0.0012578	FBXW2	WD40 repeat||G-protein beta WD-40 repeat||WD40-repeat-containing domain||F-box domain
ENSGALG00000000865	838.023	485.971	0.78612	0.0056002	0.014122	-	SPRY-associated||Zinc finger, B-box||Zinc finger, RING-type||Concanavalin A-like lectin/glucanase domain||Butyrophylin-like||B30.2/SPRY domain||Zinc finger, C3HC4 RING-type||SPRY domain
ENSGALG00000000866	168.178	3.70293	5.5052	6.62e-12	1.62e-10	SELENBP1	Selenium-binding protein||Lactonase, 7-bladed beta propeller
ENSGALG00000000870	96.7778	43.7205	1.1464	0.0025144	0.0071072	DCAKD	Dephospho-CoA kinase||P-loop containing nucleoside triphosphate hydrolase
ENSGALG00000000871	31.1359	2.15064	3.8557	5.36e-07	4.42e-06	MADPRT	NAD:arginine ADP-ribosyltransferase, ART
ENSGALG00000000875	924.186	1929.38	-1.0619	0.00018694	0.00075528	PHLPP2	Protein phosphatase 2C (PP2C)-like domain||Leucine-rich repeat||Leucine-rich repeat, typical subtype
ENSGALG00000000878	4411.91	1978.83	1.1568	6.37e-05	0.00029959	KIF18B	P-loop containing nucleoside triphosphate hydrolase||Kinesin motor domain
ENSGALG00000000883	5195.97	1920.45	1.436	6.14e-07	4.97e-06	MAPKAPK2	Protein kinase-like domain||Serine/threonine/dual specificity protein kinase, catalytic domain||Serine-threonine/tyrosine-protein kinase catalytic domain||Tyrosine-protein kinase, catalytic domain||Protein kinase domain
ENSGALG00000000884	81.832	6.28241	3.7033	3.53e-11	7.44e-10	CXXC5	Zinc finger, CXXC-type
ENSGALG00000000890	2378.9	5636.25	-1.2444	1.52e-05	8.61e-05	SRPK1	Tyrosine-protein kinase, catalytic domain||Protein kinase domain||Protein kinase-like domain||Serine/threonine/dual specificity protein kinase, catalytic domain||Serine-threonine/tyrosine-protein kinase catalytic domain
ENSGALG00000000891	1175.51	669.101	0.81299	0.0035254	0.0095258	NSUN5	RNA (C5-cytosine) methyltransferase||SAM-dependent methyltransferase RsmB/NOP2-type||S-adenosyl-L-methionine-dependent methyltransferase
ENSGALG00000000894	35.3383	1.53033	4.5293	6.48e-09	8.53e-08	APCDD1	-
ENSGALG00000000899	10.8019	0	Inf	0.00058431	0.0020132	PSD2	Pleckstrin homology domain, spectrin-type||Sec7 domain||Pleckstrin homology domain
ENSGALG00000000903	1040.04	2459.96	-1.242	3.2e-05	0.00016467	TERF2IP	BRCT domain||Homeodomain-like||Rap1 Myb domain
ENSGALG00000000905	19829.9	9593.38	1.0476	0.00055127	0.0019164	PSMB4	Proteasome endopeptidase complex, beta subunit||Proteasome, subunit alpha/beta||Nucleophile aminohydrolases, N-terminal
ENSGALG00000000906	89.1776	260.243	-1.5451	0.001639	0.0049029	RALGPS1	Ras guanine nucleotide exchange factor domain||Pleckstrin homology domain||Ras guanine-nucleotide exchange factors catalytic domain
ENSGALG00000000917	6.11557	0	Inf	0.0080403	0.019239	NRG2	Immunoglobulin subtype||Immunoglobulin subtype 2||Immunoglobulin I-set||Epidermal growth factor-like domain||Neuregulin 1-related, C-terminal||Immunoglobulin V-set domain||Immunoglobulin-like domain||Immunoglobulin
ENSGALG00000000919	36.0907	0.336083	6.7467	4.12e-11	8.53e-10	PIGR	Immunoglobulin-like domain||Immunoglobulin V-set domain||Immunoglobulin subtype||Immunoglobulin V-set, subgroup
ENSGALG00000000920	255.252	37.5553	2.7648	3e-09	4.23e-08	CGN	Myosin tail||Prefoldin
ENSGALG00000000921	1957.76	546.463	1.841	7.62e-10	1.22e-08	NHE1	Cation/H+ exchanger||Na+/H+ exchanger||Na+/H+ exchanger, isoform 1 (NHE1)||NarG-like domain
ENSGALG00000000930	927.835	490.879	0.9185	0.00258	0.0072608	HIP1	ENTH domain||ENTH/VHS||Armadillo-type fold||AP180 N-terminal homology (ANTH) domain||I/LWEQ domain
ENSGALG00000000934	288.388	724.758	-1.3295	8.12e-06	4.95e-05	ZBTB43	Zinc finger, C2H2||BTB/POZ-like||Zinc finger, C2H2-like||BTB/POZ||BTB/POZ fold
ENSGALG00000000935	106.3	8.61906	3.6245	1.67e-05	9.31e-05	TUFT1	-
ENSGALG00000000939	380.209	220.066	0.78886	0.011007	0.025149	CDON	Immunoglobulin||Immunoglobulin I-set||Immunoglobulin subtype 2||Immunoglobulin-like domain||Immunoglobulin subtype||Fibronectin type III
ENSGALG00000000944	5109.79	2832.21	0.85134	0.0015831	0.0047586	SUPT4H1	Transcription initiation Spt4||RNA polymerase subunit RPABC4/transcription elongation factor Spt4||Spt4/RpoE2 zinc finger
ENSGALG00000000946	2829.21	1246.23	1.1828	1.59e-05	8.9e-05	PFDN1	Prefoldin beta-like||Prefoldin
ENSGALG00000000949	57.3136	20.4848	1.4843	0.0014141	0.0043191	HBEGF	Epidermal growth factor-like domain
ENSGALG00000000950	3017.14	6242.19	-1.0489	0.00021144	0.00083875	MVB12B	FAM125
ENSGALG00000000951	305.538	31.7297	3.2674	1.28e-06	9.51e-06	CCL4	Chemokine interleukin-8-like domain
ENSGALG00000000953	29.2321	1.88837	3.9523	1.27e-06	9.49e-06	TEAD3	Homeodomain-like||Transcriptional enhancer factor||TEA/ATTS
ENSGALG00000000954	66.9073	8.00121	3.0639	4.08e-09	5.59e-08	SMPD2	Endonuclease/exonuclease/phosphatase
ENSGALG00000000955	4742.98	2478.55	0.9363	0.00093	0.0029967	TMEM222	Protein of unknown function DUF778
ENSGALG00000000957	84.9444	3.9323	4.4331	4.51e-15	2.14e-13	ESAM	Immunoglobulin subtype||Immunoglobulin I-set||Immunoglobulin V-set domain||Immunoglobulin-like domain||Immunoglobulin subtype 2
ENSGALG00000000958	2000.23	1128.17	0.82617	0.004064	0.010755	SNX27	Ras-association||Ubiquitin-related domain||Phox homologous domain||PDZ domain
ENSGALG00000000962	1397.28	736.313	0.92423	0.0010873	0.0034325	PUS3	Pseudouridine synthase, catalytic domain||Pseudouridine synthase I, TruA, alpha/beta domain||Pseudouridine synthase I, TruA
ENSGALG00000000970	9487.55	2802.11	1.7595	8.7e-10	1.38e-08	STT3A	Tyrosine-protein kinase, catalytic domain||Protein kinase domain||Serine/threonine/dual specificity protein kinase, catalytic domain||Protein kinase-like domain||Serine-threonine/tyrosine-protein kinase catalytic domain
ENSGALG00000000974	296.403	68.7952	2.1072	8.35e-08	8.55e-07	IGSF1	Immunoglobulin subtype||Immunoglobulin-like domain
ENSGALG00000000980	380.776	164.751	1.2087	0.00055716	0.0019342	LRRC47	Leucine-rich repeat, ribonuclease inhibitor subtype||B3/B4 tRNA-binding domain||Leucine-rich repeat, typical subtype||Leucine-rich repeat
ENSGALG00000000993	1146.19	4481.56	-1.9672	7.98e-05	0.00036552	GAPVD1	Rho GTPase activation protein||Vacuolar sorting protein 9||Ras GTPase-activating protein||Vacuolar sorting protein 9, subgroup
ENSGALG00000000994	10.5556	1.00825	3.3881	0.0058204	0.014576	RAB42	Small GTPase superfamily||Mitochondrial Rho-like||Small GTPase superfamily, Rho type||Ran GTPase||Small GTPase superfamily, Ras type||P-loop containing nucleoside triphosphate hydrolase||Small GTPase superfamily, ARF/SAR type||Small GTP-binding protein domain||Small GTPase superfamily, Rab type
ENSGALG00000001001	873.784	1488.99	-0.76899	0.010435	0.023989	MAP2K4	Tyrosine-protein kinase, catalytic domain||Protein kinase domain||Protein kinase-like domain||Serine/threonine/dual specificity protein kinase, catalytic domain||Serine-threonine/tyrosine-protein kinase catalytic domain
ENSGALG00000001003	156.353	448.731	-1.521	0.0021527	0.0062129	SEPN1	-
ENSGALG00000001005	6288.74	3220.01	0.9657	0.00078832	0.0025992	STT3A	Oligosaccharyl transferase, STT3 subunit
ENSGALG00000001006	761.61	1226.72	-0.68768	0.015451	0.033854	TP73	p53 tumour suppressor family||p53, DNA-binding domain||p53-like transcription factor, DNA-binding
ENSGALG00000001007	11808.1	3383.85	1.803	2.68e-10	4.74e-09	MMP15	Hemopexin-like repeats||Peptidase M10, metallopeptidase||Peptidase M10A||Hemopexin-like domain||Peptidase M10A, matrix metallopeptidase, C-terminal
ENSGALG00000001009	67.7439	2.4922	4.7646	4.28e-10	7.22e-09	-	Cadherin-like||Cadherin, N-terminal||Cadherin
ENSGALG00000001011	53.9259	10.4849	2.3627	6.6e-06	4.13e-05	CNGB1	Cyclic nucleotide-binding-like||Cyclic nucleotide-binding domain
ENSGALG00000001017	799.678	1408.88	-0.81706	0.0058054	0.014549	WRAP73	WD40 repeat||Quinoprotein amine dehydrogenase, beta chain-like||Quinonprotein alcohol dehydrogenase-like superfamily
ENSGALG00000001018	11175.1	7198	0.63462	0.022579	0.047049	EI24	-
ENSGALG00000001019	1177.05	560.649	1.07	0.00016414	0.00067457	BTBD2	PHR
ENSGALG00000001020	260.605	30.4696	3.0964	1.4e-14	6.13e-13	KIFC3	Kinesin motor domain||P-loop containing nucleoside triphosphate hydrolase
ENSGALG00000001021	6.71895	0.28423	4.5631	0.016278	0.035456	MYOCD	SAP domain||RPEL repeat
ENSGALG00000001025	239.378	1413.23	-2.5616	7.15e-11	1.41e-09	GOLGA1	GRIP||Prefoldin
ENSGALG00000001032	1592.68	756.539	1.074	0.00011284	0.00049202	STUB1	U box domain||Tetratricopeptide repeat-containing domain||Tetratricopeptide TPR1||Tetratricopeptide TPR2||Tetratricopeptide repeat
ENSGALG00000001033	2311.92	724.922	1.6732	6.5e-09	8.55e-08	FOXRED1	FAD dependent oxidoreductase
ENSGALG00000001035	43.5473	4.26838	3.3508	0.00011727	0.00050839	-	Nuclear hormone receptor, ligand-binding, core||Nuclear hormone receptor, ligand-binding||Thyroid hormone receptor||Nuclear receptor ROR||Zinc finger, nuclear hormone receptor-type||Steroid hormone receptor
ENSGALG00000001037	367.418	600.317	-0.7083	0.013509	0.030055	SCAI	Protein SCAI||Protein SCAI, metazoan/viridiplantae
ENSGALG00000001039	38110	13574.8	1.4892	3.37e-07	2.94e-06	RPL35	Ribosomal protein L29
ENSGALG00000001043	2765.46	4838.1	-0.80692	0.0062774	0.015534	REXO1	Exonuclease, RNase T/DNA polymerase III||Ribonuclease H-like domain||Exonuclease
ENSGALG00000001048	933.62	337.105	1.4696	8.13e-07	6.39e-06	OLFML2A	Olfactomedin-like
ENSGALG00000001056	669.175	313.876	1.0922	0.00024391	0.00095157	ABHD11	GPI inositol-deacylase PGAP1-like||Alpha/beta hydrolase fold-1||Alpha/Beta hydrolase fold||Thioesterase
ENSGALG00000001058	388.038	147.34	1.3971	5.49e-06	3.51e-05	ARHGEF16	Variant SH3 domain||Pleckstrin homology domain||SH3 domain||Dbl homology (DH) domain
ENSGALG00000001062	60.7244	15.3986	1.9795	5.6e-05	0.00026809	GGT7	Gamma-glutamyltranspeptidase||Nucleophile aminohydrolases, N-terminal
ENSGALG00000001067	2632.74	5414.57	-1.0403	0.00045495	0.0016213	TMEM57	Macoilin||Prefoldin
ENSGALG00000001071	176.551	1.52486	6.8553	1.36e-31	7.21e-29	ELN	Tropoelastin
ENSGALG00000001073	34.434	94.0586	-1.4497	0.0010016	0.0031954	NR6A1	Nuclear hormone receptor, ligand-binding, core||Nuclear hormone receptor, ligand-binding||Zinc finger, nuclear hormone receptor-type||Steroid hormone receptor
ENSGALG00000001076	1653.99	581.898	1.5071	5.02e-07	4.19e-06	LIMK1	Tyrosine-protein kinase, catalytic domain||PDZ domain||Zinc finger, LIM-type||Protein kinase domain||Lipopolysaccharide kinase||Serine/threonine/dual specificity protein kinase, catalytic domain||Protein kinase-like domain||Serine-threonine/tyrosine-protein kinase catalytic domain
ENSGALG00000001082	3476.26	1879.03	0.88755	0.0013415	0.0041217	DCPS	Scavenger mRNA decapping enzyme, N-terminal||HIT-like domain||Scavenger mRNA decapping enzyme DcpS/DCS2
ENSGALG00000001085	233.802	8.42205	4.795	5.45e-28	1.94e-25	ADGRG1	GPCR, family 2, orphan receptor, GPR56||GPCR, family 2-like||GPS motif||GPCR, family 2, secretin-like
ENSGALG00000001091	245.189	24.3208	3.3336	1.31e-08	1.61e-07	C1orf116	-
ENSGALG00000001096	6266.43	2114.96	1.567	2.17e-08	2.54e-07	UQCR11	Cytochrome b-c1 complex subunit 10
ENSGALG00000001099	3776.3	6518.07	-0.78747	0.0063547	0.015689	ANKHD1	Ankyrin repeat-containing domain||Ankyrin repeat||K Homology domain, type 1||K Homology domain
ENSGALG00000001100	132.77	27.7754	2.2571	1.09e-05	6.37e-05	ST3GAL4	Sialyltransferase||Glycosyl transferase, family 29
ENSGALG00000001103	8970.92	5511.4	0.70284	0.0093656	0.021909	PSMB7	Proteasome, subunit alpha/beta||Proteasome beta subunit, C-terminal||Nucleophile aminohydrolases, N-terminal||Peptidase T1A, proteasome beta-subunit
ENSGALG00000001107	219.232	414.684	-0.91955	0.00403	0.010681	-	t-SNARE
ENSGALG00000001115	19.2644	1.13692	4.0827	7.62e-05	0.00035119	MMEL1	Peptidase M13, C-terminal domain||Peptidase M13, N-terminal domain
ENSGALG00000001118	1936.78	830.22	1.2221	3.42e-05	0.00017434	NEK6	Tyrosine-protein kinase, catalytic domain||Protein kinase domain||Protein kinase-like domain||Serine/threonine/dual specificity protein kinase, catalytic domain||Serine-threonine/tyrosine-protein kinase catalytic domain
ENSGALG00000001126	2917.06	6340.21	-1.12	0.0070469	0.017151	CHAF1A	Chromatin assembly factor 1 subunit A
ENSGALG00000001129	38.4755	1.18877	5.0164	1.19e-08	1.49e-07	KIRREL3	Immunoglobulin||Immunoglobulin I-set||Immunoglobulin subtype 2||Immunoglobulin-like domain||CD80-like, immunoglobulin C2-set||Immunoglobulin subtype
ENSGALG00000001132	32.8294	3.13447	3.3887	1.8e-06	1.3e-05	APBB3	PTB/PI domain||WW domain
ENSGALG00000001138	4714	8683.48	-0.88132	0.014212	0.031458	-//-
ENSGALG00000001143	4631.06	8391.4	-0.85757	0.014634	0.032271	ETS1	Ets domain||Pointed domain||Transforming protein C-ets||Sterile alpha motif/pointed domain
ENSGALG00000001149	1396.01	574.59	1.2807	1.05e-05	6.18e-05	ADGRG5	GPCR, family 2, secretin-like||GPCR, family 2-like||GPS motif
ENSGALG00000001153	128.786	9.87562	3.705	4.4e-12	1.13e-10	AUTS2	Autism susceptibility gene 2 protein
ENSGALG00000001156	6.59872	0	Inf	0.0057922	0.014523	RNF222	Zinc finger, RING-type
ENSGALG00000001157	391.006	733.502	-0.90761	0.020086	0.042452	DENND1A	DENN domain||dDENN domain||uDENN domain
ENSGALG00000001160	264.623	132.782	0.99488	0.002944	0.0081336	DOK4	Insulin receptor substrate-1, PTB
ENSGALG00000001161	2862.76	5332.33	-0.89736	0.0039098	0.010416	FLI1	Ets domain||Pointed domain||Sterile alpha motif/pointed domain
ENSGALG00000001162	6575.83	4385.88	0.58431	0.02394	0.049438	PHB	Prohibitin||Band 7 protein
ENSGALG00000001165	614.301	1029.93	-0.74553	0.0088173	0.020813	PANK4	Pantothenate kinase, acetyl-CoA regulated, two-domain type||Type II pantothenate kinase||Domain of unknown function DUF89
ENSGALG00000001166	89.6048	21.2765	2.0743	6.44e-07	5.19e-06	-//-
ENSGALG00000001169	34.9107	94.6006	-1.4382	0.00043377	0.0015559	CRB2	EGF-like domain, extracellular||EGF-like calcium-binding domain||Epidermal growth factor-like domain||Concanavalin A-like lectin/glucanase domain||Laminin G domain
ENSGALG00000001177	7.05557	0	Inf	0.0036677	0.0098585	CD34	CD34 antigen||CD34/Podocalyxin
ENSGALG00000001179	1051.99	2119	-1.0103	0.00046563	0.0016559	ARMC8	Armadillo-type fold||Armadillo
ENSGALG00000001184	1671.17	1059.33	0.65771	0.015539	0.03402	COQ9	COQ9||Homeodomain-like||Ubiquinone biosynthesis protein COQ9
ENSGALG00000001186	1216.94	2090.32	-0.78046	0.0055234	0.013967	DHX8	Nucleic acid-binding, OB-fold||Domain of unknown function DUF1605||Helicase-associated domain||Helicase superfamily 1/2, ATP-binding domain||DEAD/DEAH box helicase domain||Ribosomal protein S1, RNA-binding domain||P-loop containing nucleoside triphosphate hydrolase||RNA-binding domain, S1||Helicase, C-terminal
ENSGALG00000001187	1044.62	1764.66	-0.7564	0.0093121	0.021792	STRBP	DZF domain||Double-stranded RNA-binding domain
ENSGALG00000001188	49.8472	0.415367	6.907	5.89e-08	6.27e-07	ETV4	Ets domain||PEA3-type ETS-domain transcription factor, N-terminal
ENSGALG00000001190	1585.83	3372.36	-1.0885	0.00014609	0.00061117	DBR1	Calcineurin-like phosphoesterase domain, apaH type||Lariat debranching enzyme, C-terminal||Metallo-dependent phosphatase-like
ENSGALG00000001192	243.82	77.1143	1.6607	4.98e-06	3.22e-05	-	Phox homologous domain||Rho GTPase-activating protein domain||Variant SH3 domain||SH3 domain||Rho GTPase activation protein
ENSGALG00000001197	79.1074	0.699597	6.8211	3.57e-10	6.12e-09	BARX2B	Homeodomain-like||Homeobox domain||Homeodomain, metazoa||Helix-turn-helix motif
ENSGALG00000001204	636.574	375.978	0.75968	0.0079598	0.019091	ENKD1	-
ENSGALG00000001208	305.671	887.341	-1.5375	2.86e-07	2.54e-06	PPP2R3A	EF-hand domain
ENSGALG00000001213	536.949	1382.69	-1.3646	2.4e-06	1.67e-05	MSL2	-
ENSGALG00000001214	26.2145	7.41079	1.8227	0.0032146	0.008795	PARD6A	Phox/Bem1p||PDZ domain
ENSGALG00000001225	703.713	1521.99	-1.1129	0.00020046	0.00080193	RABGAP1	Rab-GTPase-TBC domain||PTB/PI domain||Kinesin-like
ENSGALG00000001229	92.3717	276.276	-1.5806	0.0062126	0.01541	SKI	Transforming protein Ski||SAND domain-like||c-SKI SMAD4-binding domain||DNA binding domain, putative
ENSGALG00000001231	1609.26	2673.25	-0.7322	0.010426	0.02398	SAMHD1	Sterile alpha motif/pointed domain||HD domain||HD/PDEase domain
ENSGALG00000001234	19.3335	2.85024	2.7619	0.00089766	0.0029107	CETP	Lipid-binding serum glycoprotein, C-terminal||Lipid-binding serum glycoprotein, N-terminal||Bactericidal permeability-increasing protein, alpha/beta domain||Cholesteryl ester transfer
ENSGALG00000001235	16.7958	3.30952	2.3434	0.0097526	0.022674	ANKRD24	Prefoldin||Ankyrin repeat||Ankyrin repeat-containing domain
ENSGALG00000001236	272.762	1063.53	-1.9631	7.03e-11	1.39e-09	ZBTB26	BTB/POZ||BTB/POZ fold||Zinc finger, C2H2-like||BTB/POZ-like||Zinc finger, C2H2
ENSGALG00000001239	106.459	276.85	-1.3788	0.021607	0.045327	SLC26A2	STAS domain||Sulphate anion transporter||Sulphate transporter
ENSGALG00000001240	2236.11	1025.5	1.1247	0.00010094	0.00044694	SLC25A1	Mitochondrial substrate/solute carrier||Mitochondrial carrier domain||Mitochondrial carrier protein
ENSGALG00000001242	254.672	64.1877	1.9883	7.17e-09	9.36e-08	-	Glycoside hydrolase, family 3, N-terminal||Glycoside hydrolase superfamily||Glycoside hydrolase family 3 C-terminal domain
ENSGALG00000001252	82.6755	4.74107	4.1242	0.0020558	0.0059687	CREB3L3	Basic-leucine zipper domain||Transcription factor, Skn-1-like, DNA-binding domain
ENSGALG00000001253	267.955	1512.15	-2.4965	0.0011855	0.0037003	RC3H2	Zinc finger, RING-type||Zinc finger, CCCH-type
ENSGALG00000001255	281.649	161.85	0.79924	0.011369	0.025877	ARHGEF37	BAR domain||Dbl homology (DH) domain||SH3 domain||Variant SH3 domain
ENSGALG00000001256	394.517	896.054	-1.1835	0.0022111	0.0063645	NLRC5	P-loop containing nucleoside triphosphate hydrolase||Leucine-rich repeat, cysteine-containing subtype||NACHT nucleoside triphosphatase||Leucine-rich repeat, ribonuclease inhibitor subtype||ATPase, AAA-type, core
ENSGALG00000001262	598.125	305.521	0.96917	0.0015054	0.004557	CLIC4	Glutathione S-transferase, C-terminal-like||Thioredoxin-like fold||Intracellular chloride channel
ENSGALG00000001263	150.619	32.5708	2.2092	1.06e-08	1.33e-07	GTF2IRD1	GTF2I-like repeat
ENSGALG00000001267	4119.24	2492.97	0.72451	0.010784	0.024687	MAP2K2	Serine/threonine/dual specificity protein kinase, catalytic domain||Protein kinase-like domain||Serine-threonine/tyrosine-protein kinase catalytic domain||Tyrosine-protein kinase, catalytic domain||Protein kinase domain
ENSGALG00000001270	435.995	869.344	-0.99562	0.00068619	0.00231	PRKCZ	AGC-kinase, C-terminal||Protein kinase, C-terminal||Tyrosine-protein kinase, catalytic domain||Protein kinase C-like, phorbol ester/diacylglycerol-binding domain||Diacylglycerol/phorbol-ester binding||Phox/Bem1p||Protein kinase C||Protein kinase domain||Serine/threonine/dual specificity protein kinase, catalytic domain||Protein kinase-like domain||Serine-threonine/tyrosine-protein kinase catalyti…
ENSGALG00000001273	29.717	1.86094	3.9972	1.16e-05	6.75e-05	C2CD4C	C2 domain
ENSGALG00000001275	315.524	554.423	-0.81324	0.0050978	0.013053	PDCL	Thioredoxin-like fold||Phosducin, thioredoxin-like domain||Phosducin
ENSGALG00000001276	22.5319	0	Inf	3.25e-08	3.66e-07	HOXB9	Hox9, N-terminal activation domain
ENSGALG00000001277	628.517	2054.27	-1.7086	1.54e-05	8.7e-05	STAG1	STAG||Armadillo-type fold
ENSGALG00000001278	973.467	2227.65	-1.1943	0.0016634	0.0049656	PRDM10	Zinc finger, C2H2||SET domain||Zinc finger, C2H2-like
ENSGALG00000001279	769.566	1336.38	-0.79621	0.0068183	0.016676	ZNF652	Zinc finger, C2H2||Zinc finger, C2H2-like
ENSGALG00000001287	4711.78	2045.62	1.2037	2.84e-05	0.00014824	ABI3	Variant SH3 domain||Abl-interactor, homeo-domain homologous domain||SH3 domain
ENSGALG00000001289	127.588	36.1371	1.8199	3.26e-06	2.19e-05	SHC2	PTB/PI domain||Phosphotyrosine interaction domain, Shc-like||SH2 domain
ENSGALG00000001291	264.141	634.394	-1.2641	0.010647	0.024407	CLIP2	Prefoldin
ENSGALG00000001293	564.913	242.59	1.2195	8.57e-05	0.00038781	IGF2BP1	K Homology domain||K Homology domain, type 1||RNA recognition motif domain
ENSGALG00000001301	1881.74	3806.4	-1.0164	0.00038647	0.00141	CLTCL1	Clathrin, heavy chain||Armadillo-type fold||Clathrin, heavy chain/VPS, 7-fold repeat||Clathrin, heavy chain, propeller, N-terminal||Clathrin, heavy chain, propeller repeat||Clathrin, heavy chain, linker, core motif
ENSGALG00000001302	2922.05	5206.47	-0.83332	0.00247	0.0070014	-//-
ENSGALG00000001305	208.33	99.2696	1.0694	0.0010398	0.0033004	-//-
ENSGALG00000001306	1295.35	2120.61	-0.71115	0.010654	0.024417	NFRKB	-
ENSGALG00000001311	102.019	0.336083	8.2458	1.56e-07	1.5e-06	ARHGAP44	BAR domain||Rho GTPase activation protein||Rho GTPase-activating protein domain
ENSGALG00000001312	1282.95	4934.44	-1.9434	5.45e-11	1.1e-09	SNAP29	Target SNARE coiled-coil domain
ENSGALG00000001314	33.2348	2.37755	3.8051	9.02e-07	6.99e-06	PTGS1	Haem peroxidase, animal||Haem peroxidase||Epidermal growth factor-like domain
ENSGALG00000001315	244.835	436.293	-0.83349	0.0062946	0.01557	UBE2Z	Ubiquitin-conjugating enzyme E2||Ubiquitin-conjugating enzyme/RWD-like
ENSGALG00000001316	441.537	166.9	1.4035	1.04e-05	6.12e-05	CPNE2	Copine||C2 domain
ENSGALG00000001319	21.6405	3.6755	2.5577	0.0012138	0.0037745	CAMK1G	Protein kinase domain||Tyrosine-protein kinase, catalytic domain||Serine/threonine/dual specificity protein kinase, catalytic domain||Protein kinase-like domain||Serine-threonine/tyrosine-protein kinase catalytic domain
ENSGALG00000001320	255.586	19.0881	3.7431	0.00019607	0.00078763	CYP1A1	Cytochrome P450, E-class, group I, CYP1||Cytochrome P450, E-class, group I||Cytochrome P450, E-class, group IV||Cytochrome P450
ENSGALG00000001325	97.6747	0.620313	7.2988	0.00036509	0.0013452	CYP1A4	Cytochrome P450, E-class, group I||Cytochrome P450, E-class, group I, CYP1||Cytochrome P450||Cytochrome P450, E-class, group IV
ENSGALG00000001328	6926.48	3461.6	1.0007	0.00039095	0.0014243	BSG	Immunoglobulin V-set domain||Immunoglobulin-like domain||Immunoglobulin subtype 2||Immunoglobulin I-set||Immunoglobulin||Immunoglobulin subtype
ENSGALG00000001330	7692.18	2272.04	1.7594	5.87e-10	9.63e-09	-	V-ATPase proteolipid subunit C-like domain||ATPase, F0 complex, subunit C
ENSGALG00000001331	1047.72	587.369	0.83492	0.0051293	0.013122	ST14	CUB domain||Peptidase S1A, chymotrypsin-type||Trypsin-like cysteine/serine peptidase domain||Low-density lipoprotein (LDL) receptor class A repeat||SEA domain||Peptidase S1||Peptidase S1A, matripase
ENSGALG00000001332	4089.46	8544.85	-1.0631	0.00013308	0.00056389	RBL1	Retinoblastoma-associated protein, N-terminal||Cyclin-like||Retinoblastoma-associated protein, A-box||Retinoblastoma-associated protein, C-terminal||Retinoblastoma-associated protein, B-box
ENSGALG00000001334	10958.6	19076.1	-0.7997	0.004817	0.012435	GNB1	WD40-repeat-containing domain||G-protein beta WD-40 repeat||G-protein, beta subunit||WD40 repeat||Guanine nucleotide-binding protein, beta subunit
ENSGALG00000001335	2126.73	3495.67	-0.71693	0.017047	0.036929	FAM18B1	Protein of unknown function DUF846, eukaryotic
ENSGALG00000001337	1807.62	3148.86	-0.80074	0.0044639	0.011658	EDC3	FDF domain||YjeF N-terminal domain
ENSGALG00000001341	292.909	1228.15	-2.068	0.0093818	0.021941	ZBTB44	Zinc finger, C2H2||BTB/POZ fold||BTB/POZ||Zinc finger, C2H2-like||BTB/POZ-like
ENSGALG00000001342	17.6249	3.98169	2.1462	0.012281	0.02766	HCN2	Potassium channel, voltage-dependent, EAG/ELK/ERG||Ion transport domain||Cyclic nucleotide-binding-like||Cyclic nucleotide-binding domain||Ion transport N-terminal
ENSGALG00000001343	50.0111	2.63982	4.2437	2.29e-10	4.1e-09	LAMB3	EGF-like, laminin||Galactose-binding domain-like||Laminin, N-terminal
ENSGALG00000001346	34.7537	112.865	-1.6994	1.77e-05	9.81e-05	-//-
ENSGALG00000001347	6.48026	0	Inf	0.006062	0.015093	LHX6	Zinc finger, LIM-type||Homeobox domain||Homeodomain-like
ENSGALG00000001352	15.8846	1.52486	3.3809	0.001028	0.0032678	MORN5	MORN motif
ENSGALG00000001355	3042.72	1531.72	0.99021	0.00025421	0.00098577	NDUFA8	CHCH||NADH dehydrogenase [ubiquinone] (complex I), alpha subcomplex, subunit 8
ENSGALG00000001359	1778.17	6190.12	-1.7996	4.74e-10	7.95e-09	NADK	ATP-NAD kinase-like domain||Inorganic polyphosphate/ATP-NAD kinase
ENSGALG00000001364	2489.49	5209.04	-1.0652	0.00017691	0.00072026	CSNK1A1	Protein kinase domain||Tyrosine-protein kinase, catalytic domain||Serine-threonine/tyrosine-protein kinase catalytic domain||Protein kinase-like domain||Serine/threonine/dual specificity protein kinase, catalytic domain
ENSGALG00000001369	101.635	0.699597	7.1827	5.7e-06	3.63e-05	-	Short-chain dehydrogenase/reductase SDR||Glucose/ribitol dehydrogenase||Protein of unknown function DUF1776, fungi||Polyketide synthase, ketoreductase domain
ENSGALG00000001370	55.0683	153.255	-1.4766	0.00015958	0.0006583	ADAMTS8	Peptidase M12B, ADAM-TS8||ADAM-TS Spacer 1||Peptidase M12B, ADAM/reprolysin||Thrombospondin, type 1 repeat||Peptidase M12B, ADAM-TS
ENSGALG00000001371	8.1907	0.672165	3.6071	0.014121	0.031277	-	Sulfotransferase domain||P-loop containing nucleoside triphosphate hydrolase
ENSGALG00000001374	2665.57	5133.03	-0.94537	0.00085895	0.0028023	SLC35E2B	UAA transporter||Triose-phosphate transporter domain||EamA domain
ENSGALG00000001381	2402.07	1104.96	1.1203	5.99e-05	0.00028484	ACTG1	Actin family
ENSGALG00000001382	1570.17	2689.5	-0.77642	0.0068538	0.016749	CDC2L1	Serine/threonine/dual specificity protein kinase, catalytic domain||Protein kinase-like domain||Serine-threonine/tyrosine-protein kinase catalytic domain||Tyrosine-protein kinase, catalytic domain||Protein kinase domain
ENSGALG00000001385	41.2476	7.43576	2.4718	0.00035519	0.0013142	FGF22	Cytokine, IL-1-like||Fibroblast growth factor family||IL-1 family/FGF family
ENSGALG00000001386	2857.12	6125.89	-1.1004	0.00046267	0.0016464	PI4KA	Phosphoinositide 3-kinase, accessory (PIK) domain||Phosphatidylinositol 3-/4-kinase, catalytic domain||Protein kinase-like domain||Armadillo-type fold||Antifreeze protein, type I
ENSGALG00000001394	2568.82	1424.09	0.85107	0.0024104	0.0068548	UBL7	Ubiquitin-like||Ubiquitin-related domain||UBA-like||Ubiquitin-associated/translation elongation factor EF1B, N-terminal, eukaryote||Ubiquitin-associated domain/translation elongation factor EF-Ts, N-terminal
ENSGALG00000001398	812.735	191.281	2.0871	3.1e-11	6.6e-10	-	L-Aspartase-like||Protein of unknown function DUF3583||Zinc finger, FYVE/PHD-type||Zinc finger, RING-type||Zinc finger, B-box
ENSGALG00000001405	191.94	42.2708	2.1829	8.3e-05	0.00037785	IRF6	SMAD/FHA domain||Interferon regulatory factor DNA-binding domain||Interferon regulatory factor-3
ENSGALG00000001407	11.937	0	Inf	7.56e-05	0.00034934	ADAMTS15	Peptidase M12B, ADAM/reprolysin||ADAM-TS Spacer 1||Peptidase M12B, ADAM-TS8||ADAM, cysteine-rich||Thrombospondin, type 1 repeat||Peptidase M12B, propeptide||Peptidase M12B, ADAM-TS
ENSGALG00000001410	1241.41	3805.58	-1.6161	9.38e-07	7.22e-06	SPNS3	Organic anion transporter polypeptide OATP||Major facilitator superfamily domain||Major facilitator superfamily||General substrate transporter
ENSGALG00000001414	25.1294	0	Inf	4.73e-09	6.41e-08	MUC16	SEA domain
ENSGALG00000001422	4938.94	1665.78	1.568	0.016327	0.035558	RRP9	G-protein beta WD-40 repeat||WD40-repeat-containing domain||WD40 repeat
ENSGALG00000001426	854.51	446.861	0.93527	0.00151	0.0045687	MECR	Alcohol dehydrogenase, C-terminal||Polyketide synthase, enoylreductase domain||Alcohol dehydrogenase GroES-like||GroES (chaperonin 10)-like
ENSGALG00000001429	847.644	1560.44	-0.88042	0.003687	0.0099026	TTC1	Tetratricopeptide TPR1||Tetratricopeptide repeat||Tetratricopeptide repeat-containing domain
ENSGALG00000001434	1164.58	282.088	2.0456	1.44e-11	3.28e-10	STOM	Band 7 protein||Stomatin family
ENSGALG00000001436	690.584	1509.13	-1.1278	0.00016631	0.00068204	PWWP2A	PWWP domain
ENSGALG00000001437	51.9808	1.26806	5.3573	9.77e-13	2.86e-11	NTM	Immunoglobulin subtype||Immunoglobulin||Immunoglobulin I-set||Immunoglobulin V-set domain||Immunoglobulin-like domain||Immunoglobulin subtype 2
ENSGALG00000001442	19.6439	0.620313	4.9849	7.01e-06	4.35e-05	OPCML	Immunoglobulin subtype||Immunoglobulin V-set domain||Immunoglobulin-like domain||Immunoglobulin subtype 2||Immunoglobulin I-set||Immunoglobulin
ENSGALG00000001443	150.576	31.2619	2.268	2.01e-07	1.87e-06	PTPRU	Fibronectin type III||Protein-tyrosine phosphatase-like||Protein-tyrosine phosphatase, catalytic||Protein-tyrosine/Dual specificity phosphatase||Immunoglobulin-like domain||Concanavalin A-like lectin/glucanase domain||Immunoglobulin subtype||Protein-tyrosine phosphatase, receptor/non-receptor type||MAM domain
ENSGALG00000001446	5857.93	1794.04	1.7072	3.91e-09	5.37e-08	GSN	Gelsolin-like domain||Villin/Gelsolin
ENSGALG00000001449	123.84	0.336083	8.5254	7.66e-07	6.07e-06	STRA6	-
ENSGALG00000001450	11.9489	101.007	-3.0795	0.0095623	0.0223	IGSF9B	Immunoglobulin subtype||Fibronectin type III||Immunoglobulin I-set||Immunoglobulin||Immunoglobulin subtype 2||Immunoglobulin-like domain||Immunoglobulin V-set domain
ENSGALG00000001453	787.612	389.282	1.0167	0.00162	0.0048544	FAM110D	-
ENSGALG00000001455	26.5867	1.75723	3.9193	5.91e-06	3.74e-05	CCNJL	Cyclin-like||Cyclin, C-terminal domain||Cyclin, N-terminal
ENSGALG00000001459	86.1165	1.80909	5.573	7.14e-06	4.42e-05	TNNC1	EF-hand domain
ENSGALG00000001462	36.3763	11.8103	1.623	0.0026398	0.0074057	ADORA3	Adenosine A3 receptor||GPCR, rhodopsin-like, 7TM||G protein-coupled receptor, rhodopsin-like||7TM GPCR, olfactory receptor/chemoreceptor Srsx||Adenosine receptor
ENSGALG00000001463	653.859	1707.44	-1.3848	5.86e-05	0.00027904	PDIK1L	Serine/threonine/dual specificity protein kinase, catalytic domain||Protein kinase-like domain||Serine-threonine/tyrosine-protein kinase catalytic domain||Protein kinase domain||Tyrosine-protein kinase, catalytic domain
ENSGALG00000001465	21740.5	4163.88	2.3844	1.99e-16	1.23e-14	RPL38	Ribosomal protein L38e
ENSGALG00000001467	199.716	877.371	-2.1352	0.0050731	0.013006	ANKFY1	Ankyrin repeat||BTB/POZ||FYVE zinc finger||BTB/POZ-like||BTB/POZ fold||Zinc finger, FYVE-related||Ankyrin repeat-containing domain||Zinc finger, FYVE/PHD-type
ENSGALG00000001470	1405.42	542.401	1.3736	2.61e-06	1.8e-05	STOML1	SCP2 sterol-binding domain||Band 7 protein||Stomatin family
ENSGALG00000001478	360.746	144.4	1.3209	3.4e-05	0.00017385	-	Ribonuclease H-like domain||Zinc finger, B-box||Zinc finger, RING-type||L-Aspartase-like||Protein of unknown function DUF3583
ENSGALG00000001480	72.0898	13.0485	2.4659	3.29e-07	2.87e-06	FAM212B	-
ENSGALG00000001486	168.896	10.9801	3.9432	1.98e-06	1.41e-05	ZAP70	Tyrosine-protein kinase, catalytic domain||Protein kinase domain||Tyrosine-protein kinase, non-receptor SYK/ZAP-70||SH2 domain||Protein kinase-like domain||Serine/threonine/dual specificity protein kinase, catalytic domain||Serine-threonine/tyrosine-protein kinase catalytic domain
ENSGALG00000001487	3193.37	5857.96	-0.87532	0.0020705	0.0060074	RRAGC	Small GTPase superfamily, ARF/SAR type||Signal recognition particle receptor, beta subunit||P-loop containing nucleoside triphosphate hydrolase||Gtr1/RagA G protein
ENSGALG00000001491	1970.58	3688.59	-0.90445	0.0018389	0.0054082	NCAPD3	Condensin-2 complex subunit D3||Armadillo-type fold
ENSGALG00000001493	138.317	349.46	-1.3372	0.0025665	0.0072291	PPM1F	Protein phosphatase 2C (PP2C)-like domain
ENSGALG00000001494	789.275	1841.63	-1.2224	1.92e-05	0.00010527	NISCH	Leucine-rich repeat||Leucine-rich repeat, typical subtype||Phox homologous domain
ENSGALG00000001496	20.306	71.7085	-1.8202	0.013422	0.029895	-//-
ENSGALG00000001500	1880.08	3777.01	-1.0064	0.0004683	0.0016637	SLU7	Zinc finger, CCHC-type||Pre-mRNA splicing Prp18-interacting factor
ENSGALG00000001501	492.201	1735.65	-1.8182	3.27e-05	0.00016768	MAPK1	Serine/threonine/dual specificity protein kinase, catalytic domain||Protein kinase-like domain||Serine-threonine/tyrosine-protein kinase catalytic domain||Mitogen-activated protein (MAP) kinase, ERK1/2||Tyrosine-protein kinase, catalytic domain||Protein kinase domain
ENSGALG00000001505	41.5161	7.64864	2.4404	0.0094902	0.022153	NGEF	Variant SH3 domain||Dbl homology (DH) domain||SH3 domain||Pleckstrin homology domain
ENSGALG00000001513	2015.36	7545.26	-1.9045	7.91e-11	1.55e-09	CNTRL	Leucine-rich repeat, typical subtype||Prefoldin||Leucine-rich repeat
ENSGALG00000001518	26.2451	4.01158	2.7098	0.00019774	0.00079269	ZNF750	-
ENSGALG00000001519	48.7385	7.76089	2.6508	4.66e-06	3.05e-05	NEU2	Sialidases
ENSGALG00000001522	1178.05	5611.26	-2.2519	7.04e-14	2.65e-12	PHF20	Tudor domain||Zinc finger, C2H2||Zinc finger, FYVE/PHD-type
ENSGALG00000001525	1157.75	2737.57	-1.2416	1.97e-05	0.00010767	CALCOCO2	Coiled-coil transcriptional coactivator-like
ENSGALG00000001527	49.1024	13.7341	1.838	0.0027444	0.0076572	VWA1	von Willebrand factor, type A||Fibronectin type III
ENSGALG00000001535	1153.68	343.168	1.7493	1.27e-07	1.24e-06	STAB1	Follistatin-like, N-terminal||Link||EGF-like calcium-binding domain||C-type lectin fold||FAS1 domain||Insulin-like growth factor binding protein, N-terminal||EGF-like, laminin||Epidermal growth factor-like domain
ENSGALG00000001538	1370.44	2238.86	-0.70813	0.014862	0.032714	ST7L	ST7
ENSGALG00000001543	17.5745	0.28423	5.9503	7.64e-06	4.68e-05	HOXB13	Homeobox domain||Homeodomain-like||Homeobox protein Hox1A3 N-terminal
ENSGALG00000001544	243.793	66.4916	1.8744	4.8e-05	0.00023426	ADAMTS10	Peptidase M12B, propeptide||Thrombospondin, type 1 repeat||Peptidase M12B, ADAM-TS||ADAM-TS Spacer 1||Peptidase M12B, ADAM/reprolysin||PLAC
ENSGALG00000001546	685.989	1777.34	-1.3735	0.020004	0.042296	ZZEF1	CUB domain||Galactose-binding domain-like||Anaphase-promoting complex, subunit 10/DOC domain||EF-hand domain||Zinc finger, ZZ-type
ENSGALG00000001547	4538.42	7769.33	-0.7756	0.005926	0.014805	CAPZA1	F-actin-capping protein subunit alpha
ENSGALG00000001551	2379.07	4089.78	-0.78163	0.0053488	0.013594	CCNL2	Cyclin-like||Cyclin L||Cyclin, C-terminal domain||Cyclin, N-terminal
ENSGALG00000001557	1448.07	803.974	0.84891	0.0025305	0.0071463	ACAD8	Acyl-CoA dehydrogenase/oxidase, N-terminal and middle domain||Acyl-CoA dehydrogenase, C-terminal domain||Acyl-CoA dehydrogenase/oxidase, N-terminal||Acyl-CoA oxidase/dehydrogenase, central domain||Acyl-CoA dehydrogenase/oxidase C-terminal
ENSGALG00000001558	3331.9	1024.31	1.7017	7.49e-09	9.74e-08	MOV10	P-loop containing nucleoside triphosphate hydrolase
ENSGALG00000001559	59.4845	27.7853	1.0982	0.0099538	0.023043	ZP3	Zona pellucida domain
ENSGALG00000001561	153.805	41.4461	1.8918	4.48e-07	3.78e-06	MXRA8	Immunoglobulin V-set, subgroup||Immunoglobulin subtype||Immunoglobulin-like domain||Immunoglobulin V-set domain
ENSGALG00000001567	2049.74	1171.53	0.80705	0.0036044	0.0097108	NT5DC2	HAD-like domain||HAD-superfamily hydrolase, subfamily IG, 5'-nucleotidase||Purine 5'-nucleotidase
ENSGALG00000001568	1181.84	2013.09	-0.76838	0.010133	0.023405	NFS1	Pyridoxal phosphate-dependent transferase||Cysteine desulfurase||Aromatic amino acid beta-eliminating lyase/threonine aldolase||Aminotransferase class V domain||Cysteine desulfurase, NifS
ENSGALG00000001569	552.298	305.124	0.85605	0.0025849	0.0072693	RHOC	Mitochondrial Rho-like||Small GTPase superfamily||Small GTPase superfamily, Ras type||P-loop containing nucleoside triphosphate hydrolase||Small GTPase superfamily, Rho type||Small GTPase superfamily, ARF/SAR type||Elongation factor, GTP-binding domain||Small GTPase superfamily, Rab type||Small GTP-binding protein domain
ENSGALG00000001571	3127.73	1386.74	1.1734	6.98e-05	0.00032499	MYO1F	SH3 domain||Myosin tail 2||P-loop containing nucleoside triphosphate hydrolase||Myosin head, motor domain||Variant SH3 domain
ENSGALG00000001572	2467.33	1187.22	1.0554	0.0011799	0.0036876	COMMD4	HCaRG
ENSGALG00000001573	67.8667	14.4348	2.2332	8.68e-06	5.23e-05	P2X1	P2X purinoreceptor||P2X1 purinoceptor||P2X2 purinoceptor
ENSGALG00000001574	565.046	185.808	1.6046	0.00013499	0.00057119	MLLT6	Zinc finger, PHD-type||Zinc finger, PHD-finger
ENSGALG00000001576	2352.78	3875.65	-0.72007	0.0084339	0.020041	HIRA	TUP1-like enhancer of split||WD40 repeat||WD40-repeat-containing domain||HIRA B motif
ENSGALG00000001577	824.767	1519.97	-0.88198	0.0022585	0.0064844	FOXK2	Transcription factor, fork head
ENSGALG00000001589	7043.35	11060.6	-0.6511	0.014951	0.032894	INPP5D	Inositol polyphosphate-related phosphatase||SH2 domain||Endonuclease/exonuclease/phosphatase
ENSGALG00000001590	3044.68	6616.77	-1.1198	7.01e-05	0.00032615	PBRM1	High mobility group box domain||Bromodomain||Bromo adjacent homology (BAH) domain
ENSGALG00000001595	991.906	339.689	1.546	4.82e-07	4.04e-06	PHF19	Zinc finger, FYVE/PHD-type||Zinc finger, PHD-type||Zinc finger, PHD-finger||Tudor domain
ENSGALG00000001596	764.164	1788.44	-1.2267	1.8e-05	9.97e-05	MLLT1	YEATS
ENSGALG00000001597	9434.38	4346.76	1.118	3.8e-05	0.00019142	PSMB3	Nucleophile aminohydrolases, N-terminal||Proteasome, subunit alpha/beta
ENSGALG00000001603	162.648	605.972	-1.8975	0.00019988	0.00079981	NARF	Iron hydrogenase||Iron hydrogenase, small subunit-like||Iron hydrogenase, large subunit, C-terminal
ENSGALG00000001607	300.806	971.142	-1.6908	1.97e-07	1.83e-06	C17orf62	-
ENSGALG00000001608	35.3092	4.47086	2.9814	2e-05	0.00010904	UNC5D	Immunoglobulin subtype||Death-like domain||Immunoglobulin subtype 2||Immunoglobulin I-set||ZU5 domain||Death domain||Thrombospondin, type 1 repeat||Immunoglobulin-like domain||Immunoglobulin
ENSGALG00000001610	398.602	649.57	-0.70453	0.023419	0.048553	PIP4K2B	Phosphatidylinositol-4-phosphate 5-kinase, core||Phosphatidylinositol-4-phosphate 5-kinase, core, subgroup
ENSGALG00000001611	5.44234	0	Inf	0.013876	0.0308	B3GAT1	Nucleotide-diphospho-sugar transferases||Glycosyl transferase, family 43
ENSGALG00000001614	31.6039	8.43607	1.9055	0.0061529	0.015288	AQP11	Major intrinsic protein||Aquaporin-like||Aquaporin 11
ENSGALG00000001616	3157.42	7724.55	-1.2907	8.79e-06	5.29e-05	CDC45	CDC45 family
ENSGALG00000001620	81.3182	1.31991	5.9451	1.63e-07	1.54e-06	CUTA	Divalent ion tolerance protein, CutA||Nitrogen regulatory PII-like, alpha/beta
ENSGALG00000001621	55.4056	22.8557	1.2775	0.0064247	0.015827	cldn5	Claudin||Claudin-5||PMP-22/EMP/MP20/Claudin superfamily
ENSGALG00000001629	65.4097	3.9652	4.044	4.21e-12	1.09e-10	-//-
ENSGALG00000001631	14.9316	1.91279	2.9646	0.00548	0.013877	-	Immunoglobulin V-set domain
ENSGALG00000001633	29.6728	0.28423	6.7059	2.28e-09	3.31e-08	DUSP26	Dual specificity phosphatase, subgroup, catalytic domain||Atypical dual specificity phosphatase||Dual specificity phosphatase, catalytic domain||Protein-tyrosine phosphatase, catalytic||Protein-tyrosine phosphatase-like||Atypical dual specificity phosphatase, subfamily A||Protein-tyrosine/Dual specificity phosphatase
ENSGALG00000001637	1353.8	2664.12	-0.97665	0.0051775	0.013228	PSMD5	26S proteasome non-ATPase regulatory subunit 5||Armadillo-type fold
ENSGALG00000001639	99.0671	537.303	-2.4393	0.0010495	0.003327	MTF1	Zinc finger, C2H2||Zinc finger, C2H2-like
ENSGALG00000001640	35.5198	3.80664	3.222	2.03e-06	1.44e-05	RNF122	Zinc finger, C3HC4 RING-type||Zinc finger, RING-type
ENSGALG00000001645	7.62403	0.28423	4.7454	0.0082593	0.019677	Segment	Potassium channel, calcium-activated, BK, alpha subunit||Two pore domain potassium channel domain
ENSGALG00000001648	2528.51	1409.74	0.84286	0.013047	0.029154	LASP1	Variant SH3 domain||Nebulin repeat||Zinc finger, LIM-type||SH3 domain
ENSGALG00000001654	17899	8610.17	1.0558	0.00013224	0.00056129	C1QBP	Mitochondrial glycoprotein
ENSGALG00000001661	236.078	0.56846	8.698	0.00012217	0.00052561	SLC22A7	General substrate transporter||Major facilitator superfamily||Major facilitator superfamily domain
ENSGALG00000001664	934.151	285.3	1.7112	2.15e-08	2.53e-07	PTPN9	Protein-tyrosine phosphatase, catalytic||Protein-tyrosine phosphatase-like||Protein-tyrosine/Dual specificity phosphatase||CRAL-TRIO domain||Protein-tyrosine phosphatase, receptor/non-receptor type||Cellular retinaldehyde binding/alpha-tocopherol transport||CRAL/TRIO, N-terminal domain
ENSGALG00000001672	739.95	1568.12	-1.0835	0.00031269	0.0011801	NEK4	Serine-threonine/tyrosine-protein kinase catalytic domain||Protein kinase-like domain||Serine/threonine/dual specificity protein kinase, catalytic domain||Tyrosine-protein kinase, catalytic domain||Protein kinase domain
ENSGALG00000001688	9786.52	20637.1	-1.0764	0.00015838	0.0006538	2018-09-05	Septin-type guanine nucleotide-binding (G) domain||Septin||Ribosome biogenesis GTPase RsgA, putative||P-loop containing nucleoside triphosphate hydrolase
ENSGALG00000001689	3037.55	1703.99	0.83399	0.0030343	0.0083554	SCAMP2	SCAMP
ENSGALG00000001692	959.198	2185.81	-1.1883	2.99e-05	0.00015484	CAMSAP1	Calponin homology domain||Calmodulin-regulated spectrin-associated protein, CH domain||PRC-barrel-like||CKK domain
ENSGALG00000001694	34.0156	4.36962	2.9606	1.75e-05	9.7e-05	-	ABC transporter type 1, transmembrane domain||Ferlin B-domain||C2 domain||FerIin domain
ENSGALG00000001696	34.1939	73.0393	-1.0949	0.0076567	0.018453	SAG	Arrestin C-terminal-like domain||Immunoglobulin E-set||Arrestin||Arrestin-like, N-terminal
ENSGALG00000001700	3786.86	1786.58	1.0838	0.0001159	0.00050311	MPI	Mannose-6-phosphate isomerase||RmlC-like cupin domain||Mannose-6-phosphate isomerase, type I
ENSGALG00000001706	5.68858	0	Inf	0.010942	0.025006	GABRG2	Gamma-aminobutyric-acid A receptor, alpha subunit||Gamma-aminobutyric-acid A receptor, gamma 2 subunit||Neurotransmitter-gated ion-channel||Gamma-aminobutyric acid A receptor/Glycine receptor alpha||Gamma-aminobutyric-acid A receptor, gamma subunit||Neurotransmitter-gated ion-channel ligand-binding domain||Neurotransmitter-gated ion-channel transmembrane domain
ENSGALG00000001709	26.2181	0	Inf	0.00023756	0.0009305	MUSTN1	-
ENSGALG00000001716	20.8301	0	Inf	9.31e-08	9.43e-07	C15orf59	-
ENSGALG00000001720	149.218	352.297	-1.2394	0.0029355	0.0081165	-	Protein of unknown function DUF3661, vaculolar transmembrane
ENSGALG00000001726	997.699	1705.52	-0.77354	0.0075229	0.018175	NUDCD2	HSP20-like chaperone||CS domain
ENSGALG00000001727	24.4349	1.2461	4.2935	1.03e-06	7.86e-06	LZTS1	-
ENSGALG00000001728	382.059	137.874	1.4704	0.00059423	0.0020405	NACC2	BTB/POZ-like||BTB/POZ||BTB/POZ fold||BEN domain
ENSGALG00000001729	800.942	474.235	0.7561	0.0073787	0.017886	CD276	Immunoglobulin V-set, subgroup||CD80-like, immunoglobulin C2-set||Immunoglobulin subtype||Immunoglobulin C1-set||Immunoglobulin-like domain||Immunoglobulin V-set domain
ENSGALG00000001730	4828.56	11878.9	-1.2987	6.12e-05	0.00029002	DGKD	Pleckstrin homology domain||Protein kinase C-like, phorbol ester/diacylglycerol-binding domain||Diacylglycerol kinase, accessory domain||Sterile alpha motif, type 2||Sterile alpha motif/pointed domain||Sterile alpha motif, type 1||Diacylglycerol kinase, catalytic domain||Sterile alpha motif domain
ENSGALG00000001732	276.833	829.545	-1.5833	0.0071896	0.017471	EPG5	Polyadenylate-binding protein/Hyperplastic disc protein
ENSGALG00000001733	699.98	1302.19	-0.89556	0.0016966	0.0050503	LRIG2	Immunoglobulin subtype 2||Cysteine-rich flanking region, C-terminal||Immunoglobulin I-set||Immunoglobulin subtype||Immunoglobulin-like domain||Immunoglobulin V-set domain||Immunoglobulin||Leucine-rich repeat||Leucine-rich repeat, typical subtype
ENSGALG00000001737	1064.1	2645.26	-1.3138	5.18e-06	3.34e-05	RABEP1	Rabaptin coiled-coil domain||Rabaptin||Rabaptin, GTPase-Rab5 binding domain
ENSGALG00000001740	1498.14	771.1	0.95819	0.0091717	0.021516	MGAT5B	-
ENSGALG00000001745	157.689	15.0954	3.3849	2.63e-13	8.89e-12	PSTPIP2	FCH domain
ENSGALG00000001750	2117.94	4432.79	-1.0656	0.00021242	0.00084186	MAT2B	NAD-dependent epimerase/dehydratase, N-terminal domain||Male sterility, NAD-binding||RmlD-like substrate binding domain||Polysaccharide biosynthesis protein, CapD-like domain||3-beta hydroxysteroid dehydrogenase/isomerase
ENSGALG00000001753	149.974	422.645	-1.4947	0.012011	0.027162	SFMBT1	Protein of unknown function DUF3588||Mbt repeat||Sterile alpha motif, type 1||Sterile alpha motif/pointed domain||Sterile alpha motif, type 2||Pointed domain||Sterile alpha motif domain
ENSGALG00000001754	187.219	79.9615	1.2273	0.00078134	0.0025823	-	Endoplasmic reticulum vesicle transporter, C-terminal
ENSGALG00000001758	171.71	510.128	-1.5709	0.00061674	0.0021058	QSOX2	Thioredoxin domain||Thioredoxin-like fold||ERV/ALR sulfhydryl oxidase domain
ENSGALG00000001764	5.01357	0	Inf	0.021847	0.045744	-	Cyclic nucleotide-binding domain||Ion transport N-terminal||Potassium channel, voltage-dependent, EAG/ELK/ERG||Cyclic nucleotide-binding-like||Ion transport domain
ENSGALG00000001772	765.485	1628.2	-1.0888	0.0096716	0.022516	MAPK8IP3	JNK/Rab-associated protein-1, N-terminal||Quinonprotein alcohol dehydrogenase-like superfamily
ENSGALG00000001774	853.384	1436.77	-0.75157	0.0082487	0.019654	NEO1	Immunoglobulin subtype||Neogenin, C-terminal||Immunoglobulin I-set||Immunoglobulin subtype 2||Fibronectin type III||Immunoglobulin||Immunoglobulin-like domain||Immunoglobulin V-set domain
ENSGALG00000001775	248.844	631.381	-1.3433	0.0009456	0.0030374	CEP250	-
ENSGALG00000001785	59.897	0.28423	7.7193	0.00076191	0.0025254	HSD3B7	Male sterility, NAD-binding||NAD-dependent epimerase/dehydratase, N-terminal domain||Polyketide synthase, ketoreductase domain||3-beta hydroxysteroid dehydrogenase/isomerase||Polysaccharide biosynthesis protein, CapD-like domain||Short-chain dehydrogenase/reductase SDR||RmlD-like substrate binding domain||NmrA-like domain
ENSGALG00000001791	1584.05	740.154	1.0977	9.6e-05	0.00042753	-	Glucose/ribitol dehydrogenase||Polyketide synthase, ketoreductase domain||Short-chain dehydrogenase/reductase SDR
ENSGALG00000001792	3366.44	1972.14	0.77146	0.0052299	0.013333	MRPS34	-
ENSGALG00000001795	47.6505	0.672165	6.1475	4.55e-13	1.44e-11	GFRA2	GDNF/GAS1||Glial cell line-derived neurotrophic factor receptor alpha 2||Glial cell line-derived neurotrophic factor receptor, alpha 1/2||Glial cell line-derived neurotrophic factor receptor
ENSGALG00000001801	421.671	793.703	-0.91248	0.0032571	0.0088935	IFT74	-
ENSGALG00000001803	3216.26	5847.44	-0.86242	0.0076938	0.018532	IWS1	Transcription factor IIS, N-terminal
ENSGALG00000001805	76.5885	7.68161	3.3176	3.17e-10	5.49e-09	MXRA7	-
ENSGALG00000001809	1577.37	684.004	1.2054	2.87e-05	0.00014981	FAM65A	Armadillo-type fold||HR1 rho-binding repeat
ENSGALG00000001816	292.098	1206.8	-2.0467	0.00023246	0.0009128	MAGI3	P-loop containing nucleoside triphosphate hydrolase||Guanylate kinase/L-type calcium channel beta subunit||Guanylate kinase-like||PDZ domain||WW domain
ENSGALG00000001817	4422.6	9821.53	-1.1511	8.5e-05	0.0003852	CTCF	Zinc finger, C2H2-like||Zinc finger, C2H2
ENSGALG00000001826	195.712	87.05	1.1688	0.00048806	0.001722	WWC1	WW domain||C2 domain
ENSGALG00000001827	2524.72	4511.72	-0.83756	0.00275	0.0076693	GLYR1	PWWP domain||6-phosphogluconate dehydrogenase, C-terminal-like||6-phosphogluconate dehydrogenase, NADP-binding||Pyrroline-5-carboxylate reductase, catalytic, N-terminal
ENSGALG00000001832	55.4782	2.41292	4.5231	2.94e-06	2e-05	PHYHIPL	Fibronectin type III
ENSGALG00000001836	1480.33	855.686	0.79077	0.0073893	0.01791	PIAS4	SAP domain||Zinc finger, MIZ-type
ENSGALG00000001840	38.4316	9.10823	2.077	0.00048733	0.0017198	TEK	Protein kinase-like domain||Serine-threonine/tyrosine-protein kinase catalytic domain||Serine/threonine/dual specificity protein kinase, catalytic domain||Epidermal growth factor-like domain||Protein kinase domain||Tyrosine-protein kinase, receptor Tie-2, Ig-like domain 1, N-terminal||Fibronectin type III||Tyrosine-protein kinase, catalytic domain||Immunoglobulin-like domain
ENSGALG00000001842	153.035	1.55229	6.6233	1.07e-28	4.48e-26	PRSS57	Peptidase S1A, nudel||Peptidase S1||Trypsin-like cysteine/serine peptidase domain||Peptidase S1A, chymotrypsin-type
ENSGALG00000001846	380.647	10.8734	5.1296	1.13e-22	2.03e-20	-	Paralemmin
ENSGALG00000001847	31.3072	6.38913	2.2928	0.00053915	0.0018791	BICC1	Sterile alpha motif, type 2||Sterile alpha motif domain||Sterile alpha motif/pointed domain||K Homology domain||Sterile alpha motif, type 1||K Homology domain, type 1
ENSGALG00000001849	227.377	114.785	0.98615	0.0064219	0.015822	BSN	Zinc finger, FYVE/PHD-type||Zinc finger, piccolo-type
ENSGALG00000001851	8.76671	24.6569	-1.4919	0.01933	0.041031	KATNAL2	P-loop containing nucleoside triphosphate hydrolase||LisH dimerisation motif||LisH dimerisation motif, subgroup||ATPase, AAA-type, core||AAA+ ATPase domain||DNA helicase, Holliday junction RuvB type, N-terminal
ENSGALG00000001856	17.3394	65.2304	-1.9115	0.0007068	0.0023684	MOB3B	Mob1/phocein
ENSGALG00000001859	94.7863	228.069	-1.2667	0.014731	0.032466	B3GALT6	Glycosyl transferase, family 31
ENSGALG00000001860	282.409	609.936	-1.1109	0.00020531	0.00081794	RSBN1	-
ENSGALG00000001861	1835.28	878.509	1.0629	0.00013076	0.00055653	POLR2J	DNA-directed RNA polymerase, RBP11-like dimerisation domain
ENSGALG00000001862	62.028	19.4052	1.6765	0.0023233	0.0066383	ST6GALNAC1	Glycosyl transferase, family 29
ENSGALG00000001870	88.2819	431.39	-2.2888	0.00052729	0.0018414	CCSER2	-
ENSGALG00000001872	1067.1	2134.53	-1.0002	0.00065966	0.002234	SDF4	EF-hand domain
ENSGALG00000001875	5.28719	27.2967	-2.3682	0.00044175	0.0015807	TNFRSF4	TNFR/NGFR cysteine-rich region
ENSGALG00000001876	52.0226	5.18387	3.327	4.05e-08	4.46e-07	-	Zinc finger, Btk motif||Ras GTPase-activating protein||Rho GTPase activation protein||C2 domain||Pleckstrin homology domain
ENSGALG00000001881	1564.92	612.456	1.3534	7.38e-06	4.55e-05	DNLZ	Zinc finger, DNL-type
ENSGALG00000001885	459.391	7.08018	6.0198	3.85e-13	1.25e-11	-//-
ENSGALG00000001886	1052.87	380.665	1.4677	1.22e-05	7.05e-05	-//-
ENSGALG00000001889	475.6	202.521	1.2317	0.00010325	0.00045622	CARD9	Death-like domain||CARD domain
ENSGALG00000001892	13.4797	0.28423	5.5676	0.00012489	0.00053493	CYGB	Globin||Myoglobin||Globin-like||Globin, lamprey/hagfish type
ENSGALG00000001894	139.34	305.609	-1.1331	0.00031493	0.0011878	-	Pleckstrin homology domain
ENSGALG00000001895	509.25	1840.48	-1.8536	0.0018102	0.0053319	PANK3	Type II pantothenate kinase
ENSGALG00000001898	160.505	15.0985	3.4101	5.76e-14	2.23e-12	MISP	-
ENSGALG00000001900	13.6903	0	Inf	0.00022826	0.00089831	PHF24	Zinc finger, FYVE/PHD-type||EF-hand domain
ENSGALG00000001901	3839.23	6444.48	-0.74725	0.011115	0.025366	ARIH1	Zinc finger, C6HC-type
ENSGALG00000001903	612.096	350.212	0.80553	0.0061834	0.015356	MAP1LC3A	Ubiquitin-like protein Atg12||Autophagy protein Atg8 ubiquitin like||Ubiquitin-related domain
ENSGALG00000001907	2662.26	7997.22	-1.5868	5.27e-06	3.38e-05	WAPAL	Armadillo-type fold||Wings apart-like protein
ENSGALG00000001908	12.6581	1.26806	3.3194	0.0034239	0.0092932	-	Zinc finger, FYVE/PHD-type||Zinc finger, RING-type||Zinc finger, PHD-type
ENSGALG00000001910	525.838	827.35	-0.65388	0.020131	0.042537	SNAPC4	Homeodomain-like||SANT/Myb domain||Myb-like domain
ENSGALG00000001915	2292.85	10528.3	-2.1991	6.9e-14	2.62e-12	VAV3	Protein kinase C-like, phorbol ester/diacylglycerol-binding domain||Calponin homology domain||Variant SH3 domain||Pleckstrin homology domain||SH3 domain||SH2 domain||Dbl homology (DH) domain
ENSGALG00000001916	60.3623	10.8869	2.4711	3.31e-06	2.22e-05	SLIT3	EGF-like calcium-binding domain||Leucine-rich repeat||Laminin G domain||Leucine-rich repeat-containing N-terminal||Leucine-rich repeat, typical subtype||Epidermal growth factor-like domain||Cysteine-rich flanking region, C-terminal||Concanavalin A-like lectin/glucanase domain||Cystine knot, C-terminal
ENSGALG00000001926	110.488	1.29248	6.4176	5.88e-20	6.71e-18	HSPB1	Alpha crystallin/Hsp20 domain||Alpha crystallin/Heat shock protein||HSP20-like chaperone
ENSGALG00000001933	8.11402	0.672165	3.5935	0.014394	0.031813	CORO2A	Domain of unknown function DUF1899||WD40 repeat||Domain of unknown function DUF1900||WD40-repeat-containing domain
ENSGALG00000001936	20.4729	0.56846	5.1705	3.94e-06	2.61e-05	MYO7B	IQ motif, EF-hand binding site||MyTH4 domain||FERM central domain||SH3 domain||Band 4.1 domain||Myosin head, motor domain||P-loop containing nucleoside triphosphate hydrolase||Ubiquitin-related domain||FERM domain
ENSGALG00000001938	1244.75	4089.76	-1.7162	5.33e-09	7.14e-08	SLC25A24	Mitochondrial carrier protein||Graves disease carrier protein||Mitochondrial substrate/solute carrier||EF-hand domain||Mitochondrial carrier domain
ENSGALG00000001942	1040.04	2742.13	-1.3987	2.32e-06	1.63e-05	SPDL1	-
ENSGALG00000001943	1170.41	701.684	0.73812	0.013983	0.031003	RHBDF2	Rhomboid serine protease||Peptidase S54, rhomboid domain
ENSGALG00000001956	77.2653	1.03568	6.2212	4.94e-18	3.97e-16	OLFML3	Olfactomedin-like
ENSGALG00000001957	587.748	1800.76	-1.6153	2.89e-08	3.3e-07	ITCH	WW domain||C2 domain||HECT
ENSGALG00000001962	10137.4	18325	-0.85412	0.0025816	0.0072623	PTBP1	HnRNP-L/PTB/hephaestus splicing factor||RNA recognition motif domain
ENSGALG00000001968	11.5767	0.28423	5.348	0.00056222	0.0019494	SYT6	Synaptotagmin||C2 domain
ENSGALG00000001969	40.3051	2.35559	4.0968	9.87e-09	1.25e-07	-	Phosphatidic acid phosphatase type 2/haloperoxidase
ENSGALG00000001972	2543.85	4461.51	-0.81052	0.0059484	0.014848	PRPF38B	Pre-mRNA-splicing factor 38
ENSGALG00000001976	1685.96	3253.09	-0.94825	0.00074459	0.0024769	TRIM33	Zinc finger, FYVE/PHD-type||Zinc finger, PHD-finger||Zinc finger, PHD-type||B-box, C-terminal||Zinc finger, B-box||Bromodomain
ENSGALG00000001981	952.329	501.975	0.92385	0.0020613	0.0059839	PARP6	Poly(ADP-ribose) polymerase, catalytic domain
ENSGALG00000001988	829.281	2233.14	-1.4291	9.21e-07	7.11e-06	TXNRD2	Thioredoxin/glutathione reductase selenoprotein||Pyridine nucleotide-disulphide oxidoreductase, NAD-binding domain||FAD-dependent pyridine nucleotide-disulphide oxidoreductase||FAD/NAD-linked reductase, dimerisation domain||Pyridine nucleotide-disulphide oxidoreductase, FAD/NAD(P)-binding domain||Pyridine nucleotide-disulphide oxidoreductase, dimerisation domain||FAD binding domain
ENSGALG00000001989	2001.36	695.968	1.5239	9.33e-08	9.44e-07	PRUNE	DHHA2 domain||DDH domain
ENSGALG00000001992	57679.3	28612	1.0114	0.00032333	0.001215	PKM	Pyruvate kinase, C-terminal||Pyruvate kinase-like, insert domain||Pyruvate/Phosphoenolpyruvate kinase-like domain||Pyruvate kinase||Pyruvate kinase, barrel
ENSGALG00000002000	173.954	105.795	0.71743	0.0225	0.046905	GRAMD2	GRAM domain
ENSGALG00000002001	477.72	1131.95	-1.2446	2.6e-05	0.00013703	STXBP3	Sec1-like protein
ENSGALG00000002002	3495.04	1778.9	0.97432	0.00039042	0.0014227	BCAS2	Pre-mRNA-splicing factor SPF27
ENSGALG00000002012	23.9438	3.7792	2.6635	0.00038474	0.0014049	MMRN2	EMI domain||Tumour necrosis factor-like domain||Complement C1q protein
ENSGALG00000002014	4142.73	7239.34	-0.80528	0.0048944	0.012613	SMU1	WD40 repeat||Nucleoporin Nup120/160||G-protein beta WD-40 repeat||LisH dimerisation motif||WD40-repeat-containing domain||CTLH, C-terminal LisH motif
ENSGALG00000002015	25.4894	0	Inf	0.0006891	0.0023184	SNCG1	Gamma-synuclein||Synuclein
ENSGALG00000002016	3323.32	5562.88	-0.74321	0.0099923	0.023112	PRKCD	Protein kinase domain||Protein kinase C, delta/epsilon/eta/theta types||C2 domain||Serine/threonine/dual specificity protein kinase, catalytic domain||Serine-threonine/tyrosine-protein kinase catalytic domain||Protein kinase-like domain||Protein kinase, C-terminal||AGC-kinase, C-terminal||Protein kinase C-like, phorbol ester/diacylglycerol-binding domain||Tyrosine-protein kinase, catalytic domain…
ENSGALG00000002018	4628.59	2389.56	0.95383	0.00079884	0.0026284	CAPN15	Peptidase C2, calpain family||Zinc finger, RanBP2-type||Peptidase C2, calpain, catalytic domain
ENSGALG00000002021	731.181	1172.19	-0.6809	0.016196	0.035296	ZC3H12A	Ribonuclease Zc3h12a-like
ENSGALG00000002023	171.556	407.99	-1.2499	0.0089281	0.021025	PIGO	DNA polymerase III, clamp loader complex, gamma/delta/delta subunit, C-terminal||Alkaline-phosphatase-like, core domain||Type I phosphodiesterase/nucleotide pyrophosphatase/phosphate transferase
ENSGALG00000002024	873.604	1557.08	-0.83379	0.0057395	0.014409	COMT	S-adenosyl-L-methionine-dependent methyltransferase||Catechol O-methyltransferase, eukaryotic||O-methyltransferase, family 3
ENSGALG00000002033	5974.2	2313.86	1.3684	0.00010413	0.00045942	NDUFB6	NADH dehydrogenase 1, beta subcomplex, subunit 6
ENSGALG00000002038	174.599	50.7738	1.7819	0.00070708	0.0023686	DENND2C	DENN domain||uDENN domain||dDENN domain
ENSGALG00000002040	497.9	1530.75	-1.6203	0.0011086	0.0034867	ARVCF	Armadillo||Armadillo-type fold
ENSGALG00000002041	351.883	8.43552	5.3825	2.21e-27	7.16e-25	AGRN	Epidermal growth factor-like domain||EGF-like, laminin||SEA domain||Kazal domain||Concanavalin A-like lectin/glucanase domain||Factor I / membrane attack complex||Tissue inhibitor of metalloproteinases-like, OB-fold||EGF-like calcium-binding domain||Laminin G domain||Agrin NtA domain||Follistatin-like, N-terminal
ENSGALG00000002053	3989.77	2383.85	0.74301	0.006914	0.016875	POR	Flavodoxin/nitric oxide synthase||Flavoprotein pyridine nucleotide cytochrome reductase||FAD-binding, type 1||Oxidoreductase FAD/NAD(P)-binding||Flavoprotein-like||Riboflavin synthase-like beta-barrel||Flavodoxin
ENSGALG00000002055	361.415	147.894	1.2891	0.00070815	0.0023707	hairy1	Orange subgroup||Orange||Myc-type, basic helix-loop-helix (bHLH) domain
ENSGALG00000002056	1572.53	2970.85	-0.91779	0.0016319	0.0048843	C15H22ORF25	Protein of unknown function DUF833
ENSGALG00000002064	7176.3	3971.99	0.85338	0.0018067	0.0053251	STOML2	Band 7 protein||Stomatin family
ENSGALG00000002066	5155.23	8280.35	-0.68365	0.017806	0.038328	NCOA4	Nuclear coactivator
ENSGALG00000002069	738.621	442.261	0.73993	0.011514	0.026156	FAM214B	-
ENSGALG00000002076	516.53	3271.87	-2.6632	3.92e-05	0.00019662	DGCR8	Double-stranded RNA-binding domain||WW domain
ENSGALG00000002080	2405.21	6617.89	-1.4602	0.00011606	0.00050366	DOCK2	Armadillo-type fold||Ferritin-like superfamily||SH3 domain||Variant SH3 domain||Dedicator of cytokinesis C-terminal||Cytochrome c-like domain
ENSGALG00000002081	28.413	8.84541	1.6836	0.022403	0.046736	MMP28	Hemopexin-like repeats||Peptidase M10A, stromelysin-type||Peptidase, metallopeptidase||Peptidase M10A||Peptidase M10, metallopeptidase||Hemopexin-like domain||Peptidoglycan binding-like
ENSGALG00000002086	11.4233	0	Inf	0.0001193	0.00051605	RASL10B	Small GTP-binding protein domain||Small GTPase superfamily, Rab type||Small GTPase superfamily, Ras type||P-loop containing nucleoside triphosphate hydrolase||Small GTPase superfamily||Mitochondrial Rho-like
ENSGALG00000002087	3695.68	6998.69	-0.92124	0.0013347	0.0041046	NCBP1	MIF4G-like, type 1||Armadillo-type fold||MIF4G-like, type 2||MIF4G-like, type 3
ENSGALG00000002089	5152.84	3199.8	0.68738	0.010449	0.024015	-	Mitochondrial inner membrane translocase subunit Tim17/Tim22/Tim23/peroxisomal protein PMP24||Mitochondrial inner membrane translocase complex, subunit Tim23
ENSGALG00000002093	6.57064	0	Inf	0.0058547	0.014649	NR2E3	Nuclear hormone receptor, ligand-binding, core||Nuclear hormone receptor, ligand-binding||Zinc finger, nuclear hormone receptor-type||Steroid hormone receptor||Transcription factor COUP
ENSGALG00000002097	16.8663	2.22993	2.9191	0.0010203	0.0032479	-//-
ENSGALG00000002098	12.1894	0	Inf	6.03e-05	0.00028642	GRIK3	Ionotropic glutamate receptor, L-glutamate and glycine-binding domain||Periplasmic binding protein-like I||Ionotropic glutamate receptor||Extracellular ligand-binding receptor||Ionotropic glutamate receptor, metazoa
ENSGALG00000002102	97.0167	24.1548	2.0059	3.07e-05	0.0001587	-//-
ENSGALG00000002103	100.248	0	Inf	9.6e-18	7.42e-16	TPPP3	P25-alpha
ENSGALG00000002106	390.313	679.858	-0.8006	0.005879	0.014702	CLCC1	Chloride channel CLIC-like
ENSGALG00000002107	5013.16	8527.7	-0.76644	0.006981	0.017012	RANBP1	Ran binding domain
ENSGALG00000002108	506.036	5.72244	6.4665	3.74e-18	3.11e-16	-	Spectrin/alpha-actinin||Plectin repeat||Spectrin repeat
ENSGALG00000002110	230.393	416.552	-0.8544	0.0039777	0.010566	TSTD2	Rhodanese-like domain
ENSGALG00000002112	356.558	27.3625	3.7039	5.61e-23	1.06e-20	CSF3R	Fibronectin type III||Immunoglobulin C2-set-like, ligand-binding
ENSGALG00000002113	971.971	542.339	0.84172	0.0053774	0.013655	SLP76	Sterile alpha motif/pointed domain||SH2 domain||Sterile alpha motif, type 2
ENSGALG00000002114	406.149	184.794	1.1361	0.000285	0.0010873	ZMYND10	Zinc finger, MYND-type
ENSGALG00000002116	191.181	110.496	0.79094	0.019796	0.04189	C18H17ORF106	-
ENSGALG00000002117	2820.26	6178.3	-1.1314	6.74e-05	0.00031505	PARG	Poly(ADP-ribose) glycohydrolase
ENSGALG00000002118	71.0827	7.22233	3.299	3.13e-06	2.12e-05	CO6	Potassium channel, calcium-activated, BK, beta subunit
ENSGALG00000002119	1078.42	3010.62	-1.4811	3.68e-07	3.18e-06	C16orf62	-
ENSGALG00000002121	16.4318	0.336083	5.6115	1.56e-05	8.78e-05	PLEKHN1	Pleckstrin homology domain
ENSGALG00000002124	150.563	633.33	-2.0726	0.0014895	0.0045169	ZDHHC8	Zinc finger, DHHC-type, palmitoyltransferase||Plexin-like fold
ENSGALG00000002125	109.973	47.4204	1.2136	0.0018405	0.005412	TMOD1	Tropomodulin
ENSGALG00000002127	327.824	150.386	1.1243	0.00026401	0.0010179	LSM10	Like-Sm (LSM) domain||Ribonucleoprotein LSM domain, eukaryotic/archaea-type||Ribonucleoprotein LSM domain
ENSGALG00000002129	875.606	1713.15	-0.9683	0.0006947	0.0023328	WDR47	CTLH, C-terminal LisH motif||WD40-repeat-containing domain||LisH dimerisation motif||WD40 repeat
ENSGALG00000002132	10.8905	0.336083	5.0181	0.00089162	0.0028948	KCNIP1	EF-hand domain||SPARC/Testican, calcium-binding domain
ENSGALG00000002136	177.5	25.2119	2.8156	5.24e-12	1.32e-10	AP3B2	Clathrin/coatomer adaptor, adaptin-like, N-terminal||Coatomer/clathrin adaptor appendage, Ig-like subdomain||Armadillo-type fold||AP-3 complex subunit beta
ENSGALG00000002138	250.596	73.5887	1.7678	1.99e-07	1.85e-06	HYAL2	Hyaluronidase||Glycoside hydrolase superfamily
ENSGALG00000002139	8383.83	15045	-0.8436	0.0032282	0.0088224	CSDE1	Cold-shock protein, DNA-binding||Cold shock protein||Nucleic acid-binding, OB-fold
ENSGALG00000002141	1753.78	3504.35	-0.99868	0.0029273	0.0080963	UGGT1	UDP-glucose:Glycoprotein Glucosyltransferase||Nucleotide-diphospho-sugar transferases||Glycosyl transferase, family 8||P-loop containing nucleoside triphosphate hydrolase
ENSGALG00000002142	44.6343	162.571	-1.8648	0.0011523	0.0036091	DGKQ	Diacylglycerol/phorbol-ester binding||Thiamin diphosphate-binding fold||Ras-association||Ubiquitin-related domain||Diacylglycerol kinase, catalytic domain||Protein kinase C-like, phorbol ester/diacylglycerol-binding domain||Diacylglycerol kinase, accessory domain
ENSGALG00000002143	804.527	1691.44	-1.072	0.0077853	0.018716	ANKLE2	Ankyrin repeat||Ribosomal protein L9/RNase H1, N-terminal||LEM/LEM-like domain||Ankyrin repeat-containing domain||LEM domain
ENSGALG00000002145	516.89	1582.88	-1.6146	3.35e-08	3.76e-07	CAMSAP2	Calmodulin-regulated spectrin-associated protein, CH domain||PRC-barrel-like||Calponin homology domain||CKK domain
ENSGALG00000002155	225.587	32.2566	2.806	2.73e-14	1.14e-12	HS6ST1	P-loop containing nucleoside triphosphate hydrolase||Sulfotransferase
ENSGALG00000002157	31977.4	13247.4	1.2713	2.92e-06	1.99e-05	RPS17L	Ribosomal protein S17e
ENSGALG00000002158	744.813	2010.73	-1.4328	5.98e-07	4.85e-06	GOLGA3	RGS domain||tRNA-binding arm||Prefoldin
ENSGALG00000002165	283.433	886.359	-1.6449	0.00013661	0.0005773	UNC13B	C2 domain||Mammalian uncoordinated homology 13, subgroup, domain 2||Protein kinase C-like, phorbol ester/diacylglycerol-binding domain||Calcium-dependent secretion activator
ENSGALG00000002172	643.642	1719.29	-1.4175	0.0010328	0.0032813	FAM168B	-
ENSGALG00000002175	146.432	1053.69	-2.8471	1.57e-06	1.15e-05	KIF14	SMAD/FHA domain||Forkhead-associated (FHA) domain||P-loop containing nucleoside triphosphate hydrolase||Kinesin motor domain
ENSGALG00000002180	293.293	1142.25	-1.9615	8.29e-06	5.03e-05	CHFR	SMAD/FHA domain||Forkhead-associated (FHA) domain||Zinc finger, RING-type
ENSGALG00000002183	9.40501	0.956395	3.2978	0.012552	0.028187	PRR16	-
ENSGALG00000002191	8.81462	0.28423	4.9548	0.0038293	0.010238	TLX3	Homeodomain-like||Homeodomain, metazoa||Homeobox domain
ENSGALG00000002192	5910.96	20542.5	-1.7971	0.00018737	0.00075634	PTPRC	Protein-tyrosine phosphatase, receptor/non-receptor type||Protein-tyrosine/Dual specificity phosphatase||Protein-tyrosine phosphatase-like||Protein-tyrosine phosphatase, catalytic||Fibronectin type III||Leukocyte common antigen
ENSGALG00000002193	13.822	2.01951	2.7749	0.0057039	0.014334	ARHGEF4	SH3 domain||Pleckstrin homology domain||Dbl homology (DH) domain||Variant SH3 domain
ENSGALG00000002199	426.938	686.615	-0.68548	0.020144	0.042561	KLHL17	Kelch repeat type 1||Kelch-like protein, gigaxonin type||BTB/Kelch-associated||Kelch repeat type 2||BTB/POZ-like||BTB/POZ||BTB/POZ fold
ENSGALG00000002200	395.934	0.672165	9.2022	8.6e-08	8.79e-07	ACSM3	AMP-dependent synthetase/ligase
ENSGALG00000002201	315.789	11.8018	4.7419	4.31e-19	4.3e-17	PPL	Spectrin/alpha-actinin||Plectin repeat
ENSGALG00000002204	91.9269	22.9844	1.9998	3.47e-06	2.32e-05	SLC7A4	Amino acid/polyamine transporter I||Amino acid permease/ SLC12A domain
ENSGALG00000002206	219.885	27.6857	2.9895	4.68e-08	5.1e-07	SNX22	Phox homologous domain
ENSGALG00000002207	29.6659	1.62856	4.1871	4.27e-07	3.62e-06	ATP6V1G3	Vacuolar (H+)-ATPase G subunit||F-type ATP synthase subunit B-like, membrane domain
ENSGALG00000002210	34369.1	9968.89	1.7856	2.11e-10	3.82e-09	PPIB	Cyclophilin-like domain||Cyclophilin-type peptidyl-prolyl cis-trans isomerase domain
ENSGALG00000002221	891.272	1584.99	-0.83053	0.0041385	0.010927	UBN1	-
ENSGALG00000002224	170.58	47.166	1.8546	2.72e-07	2.43e-06	C1orf53	-
ENSGALG00000002225	655.09	1458.97	-1.1552	8.23e-05	0.00037526	RFFL	Zinc finger, RING-type||Zinc finger, FYVE/PHD-type
ENSGALG00000002227	452.71	2283.17	-2.3344	0.0080355	0.019235	DMXL1	WD40-repeat-containing domain||WD40 repeat||RAVE complex protein Rav1 C-terminal
ENSGALG00000002229	2484.93	4065.49	-0.71023	0.012899	0.028879	FBXW11	D domain of beta-TrCP||WD40 repeat||F-box domain||WD40-repeat-containing domain||G-protein beta WD-40 repeat
ENSGALG00000002234	623.751	166.185	1.9082	1.85e-09	2.76e-08	UNC13D	C2 domain||Mammalian uncoordinated homology 13, subgroup, domain 2
ENSGALG00000002237	774.583	380.949	1.0238	0.00093235	0.003002	-	ATPase, V0 complex, c/d subunit||ATPase, V0 complex, subunit d
ENSGALG00000002239	1028.57	1616.59	-0.65231	0.021719	0.045535	-	RNA recognition motif domain||Ribonuclease H-like domain||Exonuclease, RNase T/DNA polymerase III||Exonuclease
ENSGALG00000002240	92.7421	204.504	-1.1408	0.0042269	0.011133	C3orf18	-
ENSGALG00000002246	62.8292	274.6	-2.1278	0.00018558	0.00075065	DENND1B	DENN domain||uDENN domain||dDENN domain
ENSGALG00000002247	181.035	104.082	0.79854	0.023198	0.048195	-	Rubisco LSMT, substrate-binding domain||RuBisCO-cytochrome methylase, RMS1||SET domain
ENSGALG00000002250	228.776	504.713	-1.1415	0.0067949	0.016628	DTWD2	DTW
ENSGALG00000002258	7879.02	2170.76	1.8598	8.21e-10	1.3e-08	-	Immunoglobulin V-set, subgroup||Immunoglobulin V-set domain||Immunoglobulin-like domain
ENSGALG00000002260	387.172	19.2741	4.3282	4.4e-07	3.73e-06	CISH	SOCS protein, C-terminal||SH2 domain
ENSGALG00000002266	45.4421	12.5184	1.86	0.006185	0.015357	OGDHL	Dehydrogenase, E1 component||2-oxoglutarate dehydrogenase E1 component||Thiamin diphosphate-binding fold||Transketolase-like, pyrimidine-binding domain
ENSGALG00000002267	232.367	372.893	-0.68236	0.023261	0.048301	DCUN1D3	Potentiating neddylation domain
ENSGALG00000002277	759.54	1552.29	-1.0312	0.00049674	0.0017487	KLHL24	Kelch repeat type 1||Kelch-like protein, gigaxonin type||BTB/Kelch-associated||Kelch repeat type 2||BTB/POZ-like||BTB/POZ fold||BTB/POZ
ENSGALG00000002283	170.591	26.0292	2.7123	3.93e-05	0.00019733	MAPKAPK3	Protein kinase-like domain||Serine/threonine/dual specificity protein kinase, catalytic domain||Serine-threonine/tyrosine-protein kinase catalytic domain||Lipopolysaccharide kinase||Protein kinase domain||Tyrosine-protein kinase, catalytic domain
ENSGALG00000002289	18.5094	3.05218	2.6003	0.0022217	0.0063921	CHAT	Acyltransferase ChoActase/COT/CPT
ENSGALG00000002294	28.9653	0.56846	5.6711	1.91e-08	2.26e-07	SEMA6A	Plexin||Sema domain||Plexin-like fold
ENSGALG00000002298	59.81	25.16	1.2493	0.0059448	0.014841	COL8A2	Tumour necrosis factor-like domain||Complement C1q protein||Collagen triple helix repeat
ENSGALG00000002305	241.301	895.651	-1.8921	0.00011063	0.00048405	ZBTB41	Zinc finger, C2H2||BTB/POZ fold||BTB/POZ||BTB/POZ-like||Zinc finger, C2H2-like
ENSGALG00000002312	68.7171	10.2117	2.7504	5.33e-07	4.4e-06	TMEM132E	-
ENSGALG00000002317	1144.95	191.529	2.5797	2.9e-12	7.73e-11	SORD	Polyketide synthase, enoylreductase domain||Alcohol dehydrogenase, C-terminal||GroES (chaperonin 10)-like||Alcohol dehydrogenase GroES-like
ENSGALG00000002321	11275.7	6517.41	0.79084	0.0046643	0.012092	GOT2	Aminotransferase, class I/classII||Pyridoxal phosphate-dependent transferase||Aspartate/other aminotransferase
ENSGALG00000002326	85.9531	17.5298	2.2937	8.84e-07	6.88e-06	-	P-type ATPase, cytoplasmic domain N||P-type ATPase||P-type ATPase, subfamily IV||P-type ATPase, A domain||HAD-like domain
ENSGALG00000002329	15.4857	1.11496	3.7959	0.00027539	0.001055	CCL1	Chemokine interleukin-8-like domain
ENSGALG00000002335	40.6748	8.27996	2.2964	9.75e-05	0.00043355	DOCK3	Dedicator of cytokinesis C-terminal||Armadillo-type fold
ENSGALG00000002338	3149.97	9894.08	-1.6512	0.00018074	0.00073345	ASPM	Armadillo-type fold||P-loop containing nucleoside triphosphate hydrolase||IQ motif, EF-hand binding site||Calponin homology domain||Calmodulin-regulated spectrin-associated protein, CH domain
ENSGALG00000002340	10585.1	4988.34	1.0854	0.00020068	0.00080244	ZNF609	Zinc finger, C2H2
ENSGALG00000002341	1230.25	2200.86	-0.83911	0.0054508	0.013821	AP3S1	AP complex, mu/sigma subunit||Longin-like domain
ENSGALG00000002346	779.52	1666.17	-1.0959	0.00017302	0.00070624	CLSPN	Ubiquitin-conjugating enzyme/RWD-like
ENSGALG00000002348	941.118	2062.39	-1.1319	0.00013415	0.00056789	PMS1	DNA mismatch repair protein, C-terminal||Ribosomal protein S5 domain 2-type fold||High mobility group box domain||DNA mismatch repair protein family||Histidine kinase-like ATPase, C-terminal domain
ENSGALG00000002349	7.60349	0	Inf	0.0022503	0.0064657	KRT6A	Keratin, type II||Intermediate filament protein||Prefoldin||Keratin, type I||STAT transcription factor, coiled coil
ENSGALG00000002353	217.907	9.55048	4.512	1.1e-23	2.25e-21	C1orf216	-
ENSGALG00000002355	35.7005	0.28423	6.9727	6.44e-11	1.28e-09	RBPMS2	RNA recognition motif domain
ENSGALG00000002356	72.2381	537.459	-2.8953	5.03e-06	3.25e-05	CMTR2	Ribosomal RNA methyltransferase FtsJ domain||S-adenosyl-L-methionine-dependent methyltransferase
ENSGALG00000002358	139.645	0	Inf	8.14e-20	9.05e-18	CDO1	Cysteine dioxygenase type I||Cysteamine dioxygenase||RmlC-like cupin domain
ENSGALG00000002362	5027.71	1629.92	1.6251	1.2e-08	1.49e-07	MANF	Saposin-like||Armet protein
ENSGALG00000002369	21.1393	2.66971	2.9852	0.00017225	0.00070342	F13B	Sushi/SCR/CCP domain
ENSGALG00000002371	91.1089	5.13202	4.15	2.15e-13	7.38e-12	RUSC2	RUN||SH3 domain||Variant SH3 domain
ENSGALG00000002375	504.069	236.211	1.0935	0.0046025	0.01196	NOTCH1	Notch||EGF-like calcium-binding domain||Ankyrin repeat-containing domain||Notch domain||Neurogenic locus Notch 1||Notch, NOD domain||Domain of unknown function DUF3454, notch||Ankyrin repeat||Notch, NODP domain||EGF-like domain, extracellular||Epidermal growth factor-like domain
ENSGALG00000002389	62.2404	20.5715	1.5972	0.012256	0.027622	ITGB4	Na-Ca exchanger/integrin-beta4||Integrin beta subunit, N-terminal||von Willebrand factor, type A||Fibronectin type III||Integrin beta subunit||Integrin beta subunit, tail||Plexin-like fold
ENSGALG00000002392	152.874	254.706	-0.73649	0.017055	0.036936	MPP3	PDZ domain||L27, C-terminal||Guanylate kinase-like||Guanylate kinase/L-type calcium channel beta subunit||P-loop containing nucleoside triphosphate hydrolase||SH3 domain||L27
ENSGALG00000002398	1787.4	2791.23	-0.64304	0.02187	0.045781	VPRBP	LisH dimerisation motif||WD40-repeat-containing domain||Armadillo-type fold
ENSGALG00000002402	1545.29	3282.56	-1.0869	0.00022048	0.00087058	ASNSD1	Nucleophile aminohydrolases, N-terminal||Asparagine synthase
ENSGALG00000002412	1622.02	571.204	1.5057	2.66e-07	2.38e-06	GBA2	Beta-glucosidase, GBA2 type, N-terminal||Beta-glucosidase, GBA2 type||Glucosylceramidase||Six-hairpin glycosidase-like||Glycogen debranching enzyme
ENSGALG00000002413	10.4977	0	Inf	0.00025183	0.00097786	CELF4	RNA recognition motif domain
ENSGALG00000002414	452	1643.74	-1.8626	3.55e-10	6.08e-09	TSPAN14	Tetraspanin/Peripherin||Tetraspanin||Tetraspanin, EC2 domain
ENSGALG00000002417	2561.49	1443.73	0.82718	0.0043515	0.011407	GMPPA	Nucleotidyl transferase||Nucleotide-diphospho-sugar transferases
ENSGALG00000002420	244.513	15.6559	3.9651	6.75e-22	1.12e-19	EGFL7	EGF-like calcium-binding domain||EGF-like domain, extracellular||EMI domain||Epidermal growth factor-like domain
ENSGALG00000002426	1735.15	781.41	1.1509	4.63e-05	0.00022706	EXOSC3	-
ENSGALG00000002427	42.2863	13.8707	1.6081	0.0027159	0.0075873	SMIM5	-
ENSGALG00000002431	358.15	73.0308	2.294	4.09e-11	8.49e-10	-	Sushi/SCR/CCP domain
ENSGALG00000002433	236.67	660.779	-1.4813	0.00013328	0.00056451	SLC40A1	Ferroporti-1||Major facilitator superfamily domain
ENSGALG00000002439	61.6196	715.427	-3.5373	2.12e-08	2.49e-07	BDP1	Homeodomain-like||SANT/Myb domain
ENSGALG00000002442	129.438	9.55349	3.7601	0.0013119	0.0040414	ANKS4B	Ankyrin repeat||Sterile alpha motif, type 1||Sterile alpha motif/pointed domain||Ankyrin repeat-containing domain||Sterile alpha motif domain
ENSGALG00000002443	20.8992	0	Inf	9.1e-08	9.25e-07	FBXL16	Leucine-rich repeat, cysteine-containing subtype||F-box domain
ENSGALG00000002450	1746.6	818.069	1.0943	0.00017682	0.00072016	WDR24	WD40 repeat||WD40-repeat-containing domain
ENSGALG00000002451	100.141	707.953	-2.8216	1.28e-06	9.53e-06	KCNT2	Potassium channel, calcium-activated, BK, alpha subunit||Two pore domain potassium channel domain
ENSGALG00000002452	47.2836	4.50076	3.3931	6.82e-08	7.15e-07	AQP3	Aquaporin-like||Major intrinsic protein||Aquaporin 3
ENSGALG00000002453	96.0911	25.7279	1.9011	5.95e-05	0.00028326	ABCA7	P-loop containing nucleoside triphosphate hydrolase||AAA+ ATPase domain||ABC transporter-like
ENSGALG00000002460	4289.73	7247.7	-0.75663	0.0098977	0.022947	WDR75	WD40-repeat-containing domain||Quinonprotein alcohol dehydrogenase-like superfamily||WD40 repeat
ENSGALG00000002461	152.294	6.10189	4.6415	8.33e-05	0.00037881	MMP17	Hemopexin-like domain||Peptidoglycan binding-like||Hemopexin-like repeats||Peptidase M10A, stromelysin-type||Peptidase, metallopeptidase||Peptidase M10A||Peptidase M10, metallopeptidase
ENSGALG00000002463	777.782	487.09	0.67518	0.014055	0.031149	SUMF2	C-type lectin fold||Formylglycine-generating sulphatase enzyme domain
ENSGALG00000002467	732.504	3.38579	7.7572	2.7e-08	3.1e-07	MTSS1L	IMD/I-BAR domain
ENSGALG00000002469	1319.65	3025.09	-1.1968	3.61e-05	0.0001832	CDC73	RNA polymerase II accessory factor, Cdc73
ENSGALG00000002470	110.296	5.62366	4.2937	1.2e-07	1.18e-06	CYP27A1	Cytochrome P450, E-class, group IV||Cytochrome P450||Cytochrome P450, E-class, group I
ENSGALG00000002477	8.45817	0	Inf	0.0012306	0.0038201	B3GALT2	Glycosyl transferase, family 31
ENSGALG00000002478	8669.69	22275.5	-1.3614	1.92e-06	1.37e-05	MATR3	Zinc finger, C2H2-type matrin||RNA recognition motif domain||Zinc finger, U1-type
ENSGALG00000002479	113.115	3.70539	4.932	7.21e-05	0.00033441	MAT1A	S-adenosylmethionine synthetase, N-terminal||S-adenosylmethionine synthetase, central domain||S-adenosylmethionine synthetase||S-adenosylmethionine synthetase superfamily||S-adenosylmethionine synthetase, C-terminal
ENSGALG00000002484	1430.74	470.607	1.6042	5.64e-08	6.03e-07	CRYM	Ornithine cyclodeaminase/mu-crystallin
ENSGALG00000002485	3087.67	1864.15	0.728	0.0062514	0.015483	PHKG1	Serine-threonine/tyrosine-protein kinase catalytic domain||Protein kinase-like domain||Serine/threonine/dual specificity protein kinase, catalytic domain||Lipopolysaccharide kinase||Protein kinase domain||Phosphorylase kinase, gamma catalytic subunit||Tyrosine-protein kinase, catalytic domain
ENSGALG00000002487	1767.36	3368.2	-0.93038	0.0012321	0.0038232	SFSWAP	SWAP/Surp||Suppressor of white apricot N-terminal domain
ENSGALG00000002489	61.3106	404.76	-2.7229	0.0021907	0.0063143	PPP1R26	-
ENSGALG00000002495	31134.2	15037	1.05	0.0012005	0.0037392	CHCHD2	CHCH
ENSGALG00000002497	1498.97	840.51	0.83464	0.0062066	0.015402	RHOT2	Small GTPase superfamily, Rho type||P-loop containing nucleoside triphosphate hydrolase||Small GTPase superfamily, Ras type||Small GTPase superfamily||Mitochondrial Rho-like||EF-hand domain||Small GTPase superfamily, Rab type||EF hand associated, type-2||Small GTPase superfamily, ARF/SAR type||Signal recognition particle receptor, beta subunit||Small GTPase superfamily, mitochondrial Rho||EF hand…
ENSGALG00000002499	509.435	1455.17	-1.5142	0.00061631	0.0021052	-	Protein of unknown function DUF3504||TRASH domain||Zinc finger, MYM-type
ENSGALG00000002500	3647.67	1018.31	1.8408	2.43e-10	4.32e-09	GMPPB	Nucleotidyl transferase||Bacterial transferase hexapeptide repeat||Nucleotide-diphospho-sugar transferases
ENSGALG00000002501	295.764	616.049	-1.0586	0.00047846	0.0016926	VKORC1L1	Vitamin K epoxide reductase
ENSGALG00000002504	85.6047	464.641	-2.4404	0.00091889	0.0029669	TROVE2	von Willebrand factor, type A||TROVE
ENSGALG00000002505	39.2406	155.307	-1.9847	0.0073069	0.017737	-//-
ENSGALG00000002510	5841.13	3596.23	0.69976	0.010551	0.024217	IP6K1	Inositol polyphosphate kinase
ENSGALG00000002515	88.5885	1.00825	6.4572	1.13e-20	1.48e-18	OLFM1	Quinonprotein alcohol dehydrogenase-like superfamily||Neurogenesis glycoprotein||Olfactomedin-like
ENSGALG00000002517	107.256	7.53399	3.8315	5.16e-10	8.63e-09	ZMYM6NB	Uncharacterised protein family YphA
ENSGALG00000002521	2996.87	990.657	1.597	4.12e-08	4.54e-07	UBA7	Ubiquitin-activating enzyme||Ubiquitin/SUMO-activating enzyme E1||Ubiquitin-activating enzyme e1, C-terminal||Ubiquitin-activating enzyme, E1||UBA/THIF-type NAD/FAD binding fold||Molybdenum cofactor biosynthesis, MoeB||Ubiquitin-activating enzyme repeat
ENSGALG00000002522	26.8347	1.24063	4.435	1.44e-05	8.21e-05	-	Concentrative nucleoside transporter C-terminal domain||Concentrative nucleoside transporter N-terminal domain||Concentrative nucleoside transporter, metazoan/bacterial||Nucleoside recognition Gate
ENSGALG00000002523	2817.17	1579.01	0.83523	0.0034889	0.009439	CREB3	Basic-leucine zipper domain||Transcription factor, Skn-1-like, DNA-binding domain
ENSGALG00000002525	471.399	980.639	-1.0568	0.00029211	0.0011091	RASGEF1A	Ras guanine nucleotide exchange factor domain||Ras guanine-nucleotide exchange factors catalytic domain||Ras-like guanine nucleotide exchange factor, N-terminal
ENSGALG00000002526	2543.54	1365.84	0.89705	0.0015113	0.0045717	SMIM12	Guanylate-kinase-associated protein
ENSGALG00000002532	32.4024	5.82614	2.4755	0.00011428	0.00049727	GJA4	Gap junction protein, cysteine-rich domain||Connexin||Connexin, N-terminal
ENSGALG00000002536	886.586	2407.37	-1.4411	9e-07	6.97e-06	STX2	Syntaxin, N-terminal domain||t-SNARE
ENSGALG00000002540	154.618	30.1445	2.3587	5.93e-07	4.82e-06	RGS2	RGS domain
ENSGALG00000002541	1728.11	471.33	1.8744	1.57e-10	2.91e-09	-//-
ENSGALG00000002543	450.283	933.581	-1.0519	0.00036114	0.0013327	CSGALNACT2	Chondroitin N-acetylgalactosaminyltransferase||Nucleotide-diphospho-sugar transferases
ENSGALG00000002546	191.052	1.03568	7.5272	4.36e-35	3.46e-32	COL5A1	Fibrinogen, alpha/beta/gamma chain, C-terminal globular domain||Fibrillar collagen, C-terminal||Laminin G domain||Collagen triple helix repeat||Concanavalin A-like lectin/glucanase domain
ENSGALG00000002549	2886.18	7856.79	-1.4448	5.2e-05	0.00025118	RGS1	RGS domain
ENSGALG00000002552	262.068	17.1778	3.9313	3.88e-22	6.51e-20	COL3A1	-
ENSGALG00000002553	185.365	1.73528	6.7391	9.12e-25	2.18e-22	PCDH1	Cadherin-like||Cadherin, N-terminal||Cadherin||Protocadherin
ENSGALG00000002555	63.35	2.79291	4.5035	1.57e-12	4.39e-11	RET	Cadherin||Tyrosine-protein kinase, catalytic domain||Tyrosine-protein kinase, Ret receptor||Protein kinase-like domain||Serine/threonine/dual specificity protein kinase, catalytic domain||Serine-threonine/tyrosine-protein kinase catalytic domain||Cadherin-like||Protein kinase domain
ENSGALG00000002561	6193.65	2502.72	1.3073	3e-06	2.04e-05	FANCE	Fanconi Anaemia group E protein, C-terminal
ENSGALG00000002562	146.83	17.6579	3.0558	1.1e-08	1.38e-07	ARAP3	Arf GTPase activating protein||Sterile alpha motif domain||Ras-association||Sterile alpha motif/pointed domain||Sterile alpha motif, type 1||Rho GTPase-activating protein domain||Sterile alpha motif, type 2||Pleckstrin homology domain||Rho GTPase activation protein
ENSGALG00000002564	155.244	13.7127	3.501	1.08e-15	5.88e-14	RGS4	RGS domain
ENSGALG00000002570	1200.18	344.866	1.7991	2.92e-09	4.13e-08	-	GPCR, rhodopsin-like, 7TM||Protease-activated receptor||Protease-activated receptor 4||G protein-coupled receptor, rhodopsin-like
ENSGALG00000002574	22.156	79.2454	-1.8386	2.61e-05	0.00013763	-//-
ENSGALG00000002576	284.211	66.5872	2.0936	5.25e-10	8.76e-09	CRYD2	Fumarate lyase, N-terminal||L-Aspartase-like||Argininosuccinate lyase||Fumarate lyase family
ENSGALG00000002578	1005.97	516.43	0.96194	0.00083271	0.0027275	-	Gamma-secretase subunit Aph-1
ENSGALG00000002581	1174.07	417.774	1.4907	2.89e-07	2.56e-06	HTATIP2	Semialdehyde dehydrogenase, NAD-binding
ENSGALG00000002583	3442.59	8199.7	-1.2521	0.00076914	0.0025474	PIK3CD	Phosphatidylinositol 3-kinase, C2 domain||C2 domain||Protein kinase-like domain||Phosphatidylinositol 3-kinase Ras-binding (PI3K RBD) domain||Phosphatidylinositol 3-/4-kinase, catalytic domain||Phosphatidylinositol 3-kinase adaptor-binding (PI3K ABD) domain||Armadillo-type fold||Phosphoinositide 3-kinase, accessory (PIK) domain||Ubiquitin-related domain
ENSGALG00000002585	20.0579	1.9457	3.3658	8.91e-05	0.00040117	GULP1	PTB/PI domain||Tensin phosphotyrosine-binding domain
ENSGALG00000002591	8290.79	3782.38	1.1322	4.01e-05	0.00020065	POLR2E	RNA polymerase, Rpb5, N-terminal||RNA polymerase, subunit H/Rpb5 C-terminal||DNA-directed RNA polymerase RPB5 subunit, eukaryote/virus
ENSGALG00000002594	22.0401	2.35559	3.226	0.00013885	0.00058496	TFPI	Proteinase inhibitor I2, Kunitz metazoa||Proteinase inhibitor I2, tissue factor pathway inhibitor
ENSGALG00000002595	3795.76	975.658	1.9599	5.72e-12	1.43e-10	-//-
ENSGALG00000002602	42.6977	5.76882	2.8878	6.01e-05	0.00028561	CSMD2	CUB domain||Sushi/SCR/CCP domain
ENSGALG00000002604	922.074	2257.74	-1.2919	1.56e-05	8.78e-05	GGPS1	Polyprenyl synthetase||Isoprenoid synthase domain
ENSGALG00000002605	8321.77	2539.58	1.7123	1.08e-05	6.32e-05	MRPL17	Ribosomal protein L17
ENSGALG00000002610	84.7175	0	Inf	4.39e-13	1.4e-11	-	Phosphatidylinositol transfer protein
ENSGALG00000002612	3907.36	8511.18	-1.1232	0.0001156	0.00050242	U2SURP	SWAP/Surp||RNA recognition motif domain||CID domain||ENTH/VHS
ENSGALG00000002622	1169.39	600.157	0.96234	0.00076695	0.0025416	FCHSD1	SH3 domain||FCH domain||Variant SH3 domain
ENSGALG00000002624	5655.28	9299.39	-0.71754	0.012338	0.027769	BMS1	MobB-type P-loop domain||P-loop containing nucleoside triphosphate hydrolase||Elongation factor, GTP-binding domain||Ribosome biogenesis protein BMS1/TSR1, C-terminal||AARP2CN
ENSGALG00000002626	127.937	13.5626	3.2377	1.97e-05	0.00010756	RXRA	Nuclear hormone receptor, ligand-binding||Nuclear hormone receptor, ligand-binding, core||Retinoid X receptor/HNF4||Nuclear/hormone receptor activator site AF-1||Transcription factor COUP||Zinc finger, nuclear hormone receptor-type||Steroid hormone receptor
ENSGALG00000002629	767.004	1617.93	-1.0768	0.0023459	0.0066914	TMEM248	-
ENSGALG00000002631	20.8794	2.77096	2.9136	0.00036787	0.0013529	LRRC75A	-
ENSGALG00000002632	19.1571	63.0205	-1.7179	0.00020248	0.00080873	CALCRL	GPCR, family 2, extracellular hormone receptor domain||GPCR, family 2, calcitonin gene-related peptide, type 1 receptor||GPCR, family 2, calcitonin receptor||GPCR, family 2, secretin-like||GPCR, family 2-like||GPCR, family 2, calcitonin receptor family
ENSGALG00000002639	330.793	519.26	-0.65053	0.021864	0.045772	TRPC1	Transient receptor potential channel, canonical 1||Transient receptor potential channel, canonical||Ankyrin repeat-containing domain||Transient receptor potential channel||Ankyrin repeat||Ion transport domain||Transient receptor ion channel domain
ENSGALG00000002643	1284.85	53.5783	4.5838	4.47e-13	1.42e-11	-	C-type lectin||Selectin superfamily||Epidermal growth factor-like domain||Sushi/SCR/CCP domain||C-type lectin fold||EGF-like domain, extracellular
ENSGALG00000002644	45508	28600.9	0.67006	0.022034	0.046079	RPL10A	Ribosomal protein L1/ribosomal biogenesis protein||Ribosomal protein L1||Ribosomal protein L1-like
ENSGALG00000002645	19.273	5.08017	1.9236	0.0079668	0.019105	PIWIL1	Ribonuclease H-like domain||PAZ domain||Stem cell self-renewal protein Piwi
ENSGALG00000002646	226.505	517.584	-1.1923	0.00040761	0.0014761	FAM171B	Uncharacterised protein family FAM171
ENSGALG00000002647	87.7101	7.31809	3.5832	5.06e-12	1.28e-10	PLS1	Calmodulin-regulated spectrin-associated protein, CH domain||Calponin homology domain||EF-hand domain
ENSGALG00000002649	1145.17	2532.06	-1.1447	0.00063372	0.0021562	UBE4B	Ubiquitin conjugation factor E4, core||U box domain
ENSGALG00000002652	12.2218	0	Inf	6.81e-05	0.00031803	FZD10	Frizzled protein||GPCR, family 2-like||Frizzled domain
ENSGALG00000002653	951.945	1968.55	-1.0482	0.00037758	0.0013822	C19H17ORF85	Protein of unknown function DUF2414
ENSGALG00000002655	145.001	712.292	-2.2964	0.0085584	0.020299	ITGAV	Integrin alpha-2||FG-GAP repeat||Integrin alpha chain||Integrin alpha beta-propellor||Integrin alpha chain, C-terminal cytoplasmic region, conserved site
ENSGALG00000002663	1305.35	3622.3	-1.4725	2.69e-07	2.41e-06	ATR	Armadillo-type fold||PIK-related kinase, FAT||UME||HEAT, type 2||PIK-related kinase||Protein kinase-like domain||Phosphatidylinositol 3-/4-kinase, catalytic domain||PIK-related kinase, FATC
ENSGALG00000002664	2605.3	4888.77	-0.90802	0.0023957	0.0068195	ANXA11	Annexin, type VII||Annexin||Annexin, type XI||Annexin repeat
ENSGALG00000002665	2117.99	643.107	1.7196	4.61e-09	6.26e-08	PCYOX1L	Prenylcysteine lyase||Prenylcysteine oxidase
ENSGALG00000002666	268.23	79.6821	1.7511	0.00022573	0.00088915	RAB11FIP3	Rab-binding domain FIP-RBD||EF-hand domain
ENSGALG00000002667	129.108	3.85301	5.0664	0.00016546	0.0006787	OLFML2B	Olfactomedin-like||Nucleic acid-binding, OB-fold
ENSGALG00000002671	23.1165	1.24063	4.2198	6.81e-06	4.24e-05	TMEM132D	-
ENSGALG00000002673	249.766	524.874	-1.0714	0.00056971	0.0019719	GRPEL2	GrpE nucleotide exchange factor||GrpE nucleotide exchange factor, head
ENSGALG00000002675	25.5344	7.9384	1.6855	0.013879	0.030802	SCUBE3	Tyrosine-protein kinase ephrin type A/B receptor-like||EGF-like calcium-binding domain||CUB domain||Epidermal growth factor-like domain||Insulin-like growth factor binding protein, N-terminal
ENSGALG00000002678	20.0579	0.336083	5.8992	1.31e-06	9.7e-06	CSPG4	Laminin G domain||Concanavalin A-like lectin/glucanase domain
ENSGALG00000002679	645.635	1179.32	-0.86916	0.0026303	0.0073846	GLT1D1	Glycosyl transferase, family 1
ENSGALG00000002682	1743.87	2934.98	-0.75106	0.0097867	0.022726	BRD3	Bromodomain
ENSGALG00000002683	1746.08	1103.65	0.66184	0.015929	0.034784	DECR2	Glucose/ribitol dehydrogenase||Polyketide synthase, ketoreductase domain||2,3-dihydro-2,3-dihydroxybenzoate dehydrogenase||Short-chain dehydrogenase/reductase SDR
ENSGALG00000002686	1839.82	2964.6	-0.68828	0.020694	0.043576	ECD	SGT1
ENSGALG00000002688	15.2805	2.82281	2.4365	0.0062263	0.01544	NME4	Nucleoside diphosphate kinase
ENSGALG00000002690	384.517	1069.89	-1.4763	0.0022644	0.0064966	PDPR	FAD binding domain||Glycine cleavage T-protein-like, N-terminal||Glycine cleavage T-protein, C-terminal barrel domain||FAD dependent oxidoreductase||Glycine cleavage T-protein/YgfZ, C-terminal domain
ENSGALG00000002693	342.186	784.852	-1.1976	0.0064065	0.015791	FAM149B1	Protein of unknown function DUF3719
ENSGALG00000002695	1073.42	2367.68	-1.1413	9.87e-05	0.00043891	SLC15A4	Major facilitator superfamily domain||Major facilitator superfamily||Proton-dependent oligopeptide transporter family
ENSGALG00000002702	2179	1192.27	0.86995	0.0039002	0.010397	ATP8B2	HAD-like domain||P-type ATPase, A domain||P-type ATPase, subfamily IV||P-type ATPase||P-type ATPase, cytoplasmic domain N
ENSGALG00000002704	69.5877	17.4535	1.9953	1.41e-05	8.05e-05	AFAP1L1	Pleckstrin homology domain
ENSGALG00000002706	1478.36	5201.79	-1.815	6.19e-06	3.89e-05	XRN1	5'-3' exoribonuclease 1||Putative 5-3 exonuclease
ENSGALG00000002707	166.245	85.0744	0.96651	0.0051435	0.013155	CHRNB2	Nicotinic acetylcholine receptor||Neurotransmitter-gated ion-channel transmembrane domain||Neurotransmitter-gated ion-channel ligand-binding domain||Neurotransmitter-gated ion-channel
ENSGALG00000002708	93.0289	9.07231	3.3581	2.01e-11	4.44e-10	LINGO1	Immunoglobulin subtype 2||Immunoglobulin-like domain||Immunoglobulin I-set||Immunoglobulin subtype||Leucine-rich repeat, typical subtype||Leucine-rich repeat
ENSGALG00000002710	332.161	671.256	-1.015	0.00051518	0.0018053	IPMK	Inositol polyphosphate kinase
ENSGALG00000002712	378.722	123.34	1.6185	0.00061195	0.0020939	LIPG	Lipoprotein lipase||Alpha/Beta hydrolase fold||Lipase/lipooxygenase, PLAT/LH2||Triacylglycerol lipase family||Lipase, N-terminal||PLAT/LH2 domain
ENSGALG00000002716	1764.58	1015.93	0.79652	0.0044658	0.011661	TMCO1	Protein of unknown function DUF106, transmembrane||Uncharacterised conserved protein UCP023322, transmembrane eukaryotic
ENSGALG00000002719	2547.2	4637.13	-0.86432	0.0023992	0.0068285	CSNK1D	Tyrosine-protein kinase, catalytic domain||Protein kinase domain||Serine/threonine/dual specificity protein kinase, catalytic domain||Protein kinase-like domain||Serine-threonine/tyrosine-protein kinase catalytic domain
ENSGALG00000002722	112.511	6.11585	4.2014	4.77e-09	6.46e-08	MST1	Kringle||Kringle-like fold||Trypsin-like cysteine/serine peptidase domain||Peptidase S1A, chymotrypsin-type||Peptidase S1||PAN-1 domain||Apple-like
ENSGALG00000002725	1496.24	580.345	1.3664	3.46e-06	2.31e-05	UAP1	UTP--glucose-1-phosphate uridylyltransferase family||Nucleotide-diphospho-sugar transferases
ENSGALG00000002726	267.75	965.443	-1.8503	0.0021436	0.006195	KIF1B	Forkhead-associated (FHA) domain||Kinesin protein 1B||C2 domain||SMAD/FHA domain||Kinesin-like||P-loop containing nucleoside triphosphate hydrolase||Pleckstrin homology domain||Kinesin motor domain
ENSGALG00000002728	119.171	396.464	-1.7342	0.0035863	0.0096741	SLC16A3	Major facilitator superfamily domain||Monocarboxylate transporter||Major facilitator superfamily
ENSGALG00000002739	1009.13	2703.09	-1.4215	9.1e-07	7.04e-06	INPP5K	Coiled-coil transcriptional coactivator-like||Endonuclease/exonuclease/phosphatase||Inositol polyphosphate-related phosphatase
ENSGALG00000002740	49.8721	12.8904	1.9519	0.00019765	0.00079249	MPP2	SH3 domain||L27||PDZ domain||L27, C-terminal||Guanylate kinase-like||Guanylate kinase/L-type calcium channel beta subunit||Variant SH3 domain||P-loop containing nucleoside triphosphate hydrolase
ENSGALG00000002746	1336.77	2921.78	-1.1281	0.0001075	0.00047238	HMG20A	High mobility group box domain
ENSGALG00000002749	152.005	0.983827	7.2715	2.5e-30	1.21e-27	-	PTB/PI domain
ENSGALG00000002750	306.804	156.203	0.97389	0.0035717	0.0096374	NCKAP1	Nck-associated protein 1
ENSGALG00000002756	10.6672	0.904543	3.5599	0.0058098	0.014558	TMEM121	-
ENSGALG00000002761	692.148	1488.91	-1.1051	0.00014481	0.00060663	SIRT1	Sirtuin family, catalytic core domain||Sirtuin family||DHS-like NAD/FAD-binding domain
ENSGALG00000002762	91.1065	214.451	-1.235	0.011129	0.02539	UHRF1BP1	-
ENSGALG00000002763	77.4294	14.0238	2.465	1.43e-05	8.15e-05	FRZB	Netrin domain||Frizzled domain||Tissue inhibitor of metalloproteinases-like, OB-fold||Netrin module, non-TIMP type
ENSGALG00000002764	4382.61	8113.64	-0.88856	0.0022748	0.0065252	ATP1B3	Sodium/potassium-transporting ATPase subunit beta
ENSGALG00000002765	742.11	1683.84	-1.1821	0.0004064	0.0014726	NBR1	UBA-like||Ubiquitin-associated/translation elongation factor EF1B, N-terminal, eukaryote||Zinc finger, ZZ-type||Phox/Bem1p
ENSGALG00000002766	247.671	69.2551	1.8384	7.34e-05	0.00034014	MLKL	Protein kinase domain||Tyrosine-protein kinase, catalytic domain||Protein kinase-like domain||Serine-threonine/tyrosine-protein kinase catalytic domain||Serine/threonine/dual specificity protein kinase, catalytic domain
ENSGALG00000002769	222.316	498.992	-1.1664	0.00011971	0.0005177	DNAJC12	DnaJ domain
ENSGALG00000002775	114.784	4.6947	4.6117	1.34e-19	1.44e-17	FA2H	Cytochrome b5-like heme/steroid binding domain||Inositolphosphorylceramide-B hydroxylase||Fatty acid hydroxylase
ENSGALG00000002781	2890.21	9653.78	-1.7399	2.27e-07	2.08e-06	BRCA1	Alpha/beta knot methyltransferases||Zinc finger, RING-type||Breast cancer type 1 susceptibility protein (BRCA1)||BRCT domain||Zinc finger, C3HC4 RING-type
ENSGALG00000002783	1821.72	4147.22	-1.1868	0.00060833	0.0020832	SLC43A2	Major facilitator superfamily domain||Major facilitator superfamily
ENSGALG00000002784	3192.06	1211.23	1.398	1.18e-06	8.84e-06	APEH	Alpha/Beta hydrolase fold||Dienelactone hydrolase||Alpha/beta hydrolase fold-3||Peptidase S9, prolyl oligopeptidase, catalytic domain
ENSGALG00000002787	1038.08	2464.98	-1.2477	1.36e-05	7.75e-05	MED23	Mediator complex, subunit Med23
ENSGALG00000002789	657.313	1725.26	-1.3922	1.81e-06	1.3e-05	MAP2	Microtubule associated protein, tubulin-binding repeat||MAP2/Tau projection
ENSGALG00000002790	27.9199	0.28423	6.6181	6.66e-09	8.74e-08	ABLIM3	Villin headpiece
ENSGALG00000002792	37.9577	0.28423	7.0612	2.44e-08	2.83e-07	SPDEF	Ets domain||Pointed domain||Sterile alpha motif/pointed domain
ENSGALG00000002796	632.078	1568.93	-1.3116	5.97e-06	3.77e-05	PDXDC1	Pyridoxal phosphate-dependent decarboxylase||Pyridoxal phosphate-dependent transferase
ENSGALG00000002802	20.7609	0	Inf	8.69e-07	6.77e-06	PACSIN1	FCH domain||SH3 domain||Variant SH3 domain
ENSGALG00000002829	534.274	114.178	2.2263	9.88e-08	9.94e-07	SCARF1	Epidermal growth factor-like domain||EGF-like, laminin||Insulin-like growth factor binding protein, N-terminal
ENSGALG00000002830	626.585	309.799	1.0162	0.0011752	0.0036742	NUDT3	NUDIX hydrolase domain-like||NUDIX hydrolase domain
ENSGALG00000002831	78.1585	12.8491	2.6047	1.23e-06	9.23e-06	SH3PXD2B	Phox homologous domain||Variant SH3 domain||SH3 domain||SH3-like domain, bacterial-type
ENSGALG00000002837	57211.5	26757.8	1.0963	5.36e-05	0.00025825	RPL27	KOW||Ribosomal protein L27e
ENSGALG00000002840	13.241	0.28423	5.5418	0.00015304	0.00063574	GRM4	Periplasmic binding protein-like I||GPCR, family 3, metabotropic glutamate receptor 4||GPCR, family 3||GPCR, family 3, nine cysteines domain||GPCR, family 3, metabotropic glutamate receptor||Extracellular ligand-binding receptor||GPCR, family 3, C-terminal
ENSGALG00000002841	553.656	991.795	-0.84105	0.0036596	0.0098382	RFNG	Nucleotide-diphospho-sugar transferases||Fringe-like||Fringe
ENSGALG00000002846	46.3267	4.41901	3.39	2.08e-07	1.92e-06	NEURL1B	Zinc finger, RING-type||NEUZ domain
ENSGALG00000002847	3687.63	2097.97	0.8137	0.0025083	0.0070937	-	Ribulose-phosphate binding barrel||Ribulose-phosphate 3-epimerase-like
ENSGALG00000002849	674.998	338.812	0.9944	0.0029367	0.0081174	DCXR	2,3-dihydro-2,3-dihydroxybenzoate dehydrogenase||Short-chain dehydrogenase/reductase SDR||Glucose/ribitol dehydrogenase
ENSGALG00000002850	1063.21	4366.46	-2.038	3.98e-12	1.03e-10	RASA2	Pleckstrin homology domain||C2 domain||Rho GTPase activation protein||Ras GTPase-activating protein||Zinc finger, Btk motif
ENSGALG00000002852	44.1288	13.4249	1.7168	0.0041641	0.010983	-	Zinc finger, C2H2-like||Zinc finger, C2H2
ENSGALG00000002853	3332.43	2167.03	0.62086	0.019031	0.040508	CFDP1	BCNT-C domain
ENSGALG00000002854	85.7365	12.9881	2.7227	2.2e-08	2.57e-07	PDZD2	PDZ domain
ENSGALG00000002855	462.1	94.0077	2.2974	0.0014772	0.0044842	SARDH	FAD dependent oxidoreductase||Glycine cleavage T-protein/YgfZ, C-terminal domain||Glycine cleavage T-protein, C-terminal barrel domain||Glycine cleavage T-protein-like, N-terminal
ENSGALG00000002861	762.068	1225.29	-0.68513	0.023409	0.048542	TMEM170A	Transmembrane protein 170
ENSGALG00000002862	569.299	1066.87	-0.90613	0.0021296	0.0061553	RRN3	RNA polymerase I specific transcription initiation factor RRN3||Armadillo-type fold
ENSGALG00000002864	9.33447	0	Inf	0.00058527	0.0020161	LRRTM3	Leucine-rich repeat, typical subtype||Leucine-rich repeat||Leucine-rich repeat-containing N-terminal
ENSGALG00000002866	336.103	703.967	-1.0666	0.00025647	0.00099301	KANSL1L	-
ENSGALG00000002869	16.6226	2.90757	2.5153	0.0021473	0.0062025	ENPP3	Somatomedin B domain||Alkaline-phosphatase-like, core domain||Type I phosphodiesterase/nucleotide pyrophosphatase/phosphate transferase||Extracellular Endonuclease, subunit A||DNA/RNA non-specific endonuclease
ENSGALG00000002870	7318.95	20606.9	-1.4934	3.34e-07	2.91e-06	LEMD2	Inner nuclear membrane protein MAN1||LEM/LEM-like domain||LEM domain
ENSGALG00000002872	1197.41	3000.02	-1.3251	0.00015451	0.0006407	MALT1	Peptidase C14, ICE, catalytic subunit p20||Immunoglobulin subtype 2||Immunoglobulin I-set||Immunoglobulin subtype||Peptidase C14, caspase domain||Death-like domain||Immunoglobulin-like domain||Immunoglobulin
ENSGALG00000002874	434.468	3106.05	-2.8378	5.22e-14	2.05e-12	ZBTB38	BTB/POZ-like||Zinc finger, C2H2-like||BTB/POZ fold||BTB/POZ||Zinc finger, C2H2
ENSGALG00000002878	175.687	840.372	-2.258	4.5e-13	1.43e-11	C13H5ORF41	-
ENSGALG00000002883	855.262	1675.65	-0.97029	0.00076907	0.0025474	SCAPER	Zinc finger, U1-type
ENSGALG00000002888	28.2979	4.86427	2.5404	0.00032779	0.0012299	CASZ1	Zinc finger, C2H2||Zinc finger, C2H2-like
ENSGALG00000002893	44.5993	1.86094	4.5829	2.06e-08	2.43e-07	STC2	Stanniocalcin
ENSGALG00000002896	19.7331	1.2461	3.9851	2.19e-05	0.00011758	ENPP1	DNA/RNA non-specific endonuclease||Type I phosphodiesterase/nucleotide pyrophosphatase/phosphate transferase||Extracellular Endonuclease, subunit A||Alkaline-phosphatase-like, core domain||Somatomedin B domain
ENSGALG00000002897	16.2961	52.2677	-1.6814	0.00050481	0.0017725	SLC16A14	Major facilitator superfamily domain||Major facilitator superfamily
ENSGALG00000002899	2677.31	6751.75	-1.3345	2.74e-06	1.88e-05	AACS	AMP-dependent synthetase/ligase
ENSGALG00000002904	83.1663	445.95	-2.4228	0.00034785	0.0012915	REEP3	TB2/DP1/HVA22-related protein
ENSGALG00000002907	10.6766	0	Inf	0.011935	0.027021	MYL1	EF-hand domain
ENSGALG00000002909	107.701	1.13692	6.5658	4.03e-23	7.81e-21	CTGF	von Willebrand factor, type C||Cystine knot, C-terminal||Thrombospondin, type 1 repeat||Insulin-like growth factor-binding protein, IGFBP||IGFBP-related, CNN||Glycoprotein hormone subunit beta, cystine knot
ENSGALG00000002917	1397.45	2330.74	-0.73799	0.0099791	0.023087	NEDD4L	C2 domain||HECT||WW domain
ENSGALG00000002919	1557.02	862.49	0.85221	0.0023049	0.0065934	MON1A	Longin-like domain||Vacuolar fusion protein MON1
ENSGALG00000002923	205.435	75.4166	1.4457	1.46e-05	8.28e-05	-//-
ENSGALG00000002924	151.716	623.321	-2.0386	6.24e-11	1.25e-09	SNX29	RUN||Phox homologous domain
ENSGALG00000002926	292.826	6.65934	5.4585	1.38e-15	7.32e-14	DBH	PHM/PNGase F domain||Copper type II, ascorbate-dependent monooxygenase, N-terminal||DOMON domain||Dopamine beta-hydroxylase-related
ENSGALG00000002929	2866.65	8013.65	-1.4831	2.22e-05	0.0001191	TRIP12	Armadillo-type fold||HECT||WWE domain
ENSGALG00000002930	6099.26	30586.5	-2.3262	9.85e-15	4.43e-13	STX7	t-SNARE||Syntaxin, N-terminal domain||Target SNARE coiled-coil domain
ENSGALG00000002931	30.8734	9.68764	1.6721	0.0045488	0.011839	REG4	C-type lectin fold||C-type lectin||Herpesvirus UL45-like
ENSGALG00000002932	44462.2	15747.7	1.4974	6.06e-08	6.43e-07	NME2	Nucleoside diphosphate kinase
ENSGALG00000002942	1084.33	3932.91	-1.8588	1.28e-10	2.44e-09	JMJD1C	JmjC domain
ENSGALG00000002945	382.615	664.29	-0.79592	0.010628	0.024367	C15orf27	-
ENSGALG00000002952	318.662	582.855	-0.87111	0.0054126	0.013731	NRG4	Epidermal growth factor-like domain
ENSGALG00000002954	298.704	1326.61	-2.151	0.0015856	0.0047643	MBTD1	Mbt repeat||Zinc finger, FCS-type
ENSGALG00000002958	29.4186	4.8588	2.5981	0.00032792	0.0012301	DNER	EGF-like calcium-binding domain||EGF-like domain, extracellular||Epidermal growth factor-like domain
ENSGALG00000002960	176.015	0.956395	7.5239	5.95e-05	0.00028335	HMGCS2	Thiolase-like||Hydroxymethylglutaryl-coenzyme A synthase C-terminal domain||Hydroxymethylglutaryl-CoA synthase, eukaryotic||Hydroxymethylglutaryl-coenzyme A synthase, N-terminal
ENSGALG00000002961	6.94902	22.1597	-1.6731	0.014817	0.032632	-//-
ENSGALG00000002963	81.5631	32.6057	1.3228	0.0021105	0.0061072	PID1	PTB/PI domain
ENSGALG00000002967	797.479	1266.21	-0.667	0.023791	0.049176	ZNF365	-
ENSGALG00000002971	2018.14	3693.7	-0.87204	0.015643	0.03423	NSD1	Post-SET domain||PWWP domain||Zinc finger, PHD-type||AWS domain||Zinc finger, PHD-finger||Zinc finger, FYVE/PHD-type||SET domain
ENSGALG00000002980	154.786	584.879	-1.9179	0.011819	0.026779	RTKN2	HR1 rho-binding repeat||Pleckstrin homology domain
ENSGALG00000002981	802.892	2433.36	-1.5997	3.33e-08	3.74e-07	ERCC4	DNA repair protein||Restriction endonuclease type II-like||ERCC4 domain||RuvA domain 2-like
ENSGALG00000002984	1586.94	792.883	1.0011	0.00025234	0.00097946	RAB24	Small GTPase superfamily||Mitochondrial Rho-like||Small GTPase superfamily, Rho type||P-loop containing nucleoside triphosphate hydrolase||Small GTPase superfamily, Ras type||Small GTPase superfamily, ARF/SAR type||Small GTP-binding protein domain||Small GTPase superfamily, Rab type
ENSGALG00000002986	4002.1	1340.84	1.5776	2.7e-07	2.42e-06	WNK4	Serine/threonine/dual specificity protein kinase, catalytic domain||Protein kinase-like domain||Serine-threonine/tyrosine-protein kinase catalytic domain||Protein kinase domain||Serine/threonine-protein kinase OSR1/WNK, CCT domain||Tyrosine-protein kinase, catalytic domain
ENSGALG00000002988	903.88	2.43186	8.5379	2.57e-06	1.77e-05	PHGDH	D-isomer specific 2-hydroxyacid dehydrogenase, catalytic domain||Allosteric substrate binding domain||D-3-phosphoglycerate dehydrogenase||D-isomer specific 2-hydroxyacid dehydrogenase, NAD-binding domain
ENSGALG00000002990	22253.1	9279.14	1.2619	1.74e-05	9.68e-05	PRELID1	PRELI/MSF1
ENSGALG00000002991	67.2219	7.10767	3.2415	3.93e-06	2.6e-05	ARID5B	ARID DNA-binding domain
ENSGALG00000002992	239.72	3.82859	5.9684	5.4e-12	1.36e-10	DAW1	WD40-repeat-containing domain||G-protein beta WD-40 repeat||WD40 repeat
ENSGALG00000002993	18.1124	2.7191	2.7358	0.0017209	0.0051061	CA10	Alpha carbonic anhydrase
ENSGALG00000003003	235.18	36.8293	2.6748	1e-12	2.94e-11	CCL20	Chemokine interleukin-8-like domain
ENSGALG00000003005	31.7983	0.28423	6.8057	5.68e-10	9.39e-09	CHRNB4	Neurotransmitter-gated ion-channel ligand-binding domain||Neurotransmitter-gated ion-channel transmembrane domain||Neurotransmitter-gated ion-channel||Nicotinic acetylcholine receptor
ENSGALG00000003014	109.677	13.8328	2.9871	1.56e-11	3.51e-10	CHRNA3	Neurotransmitter-gated ion-channel||Neurotransmitter-gated ion-channel transmembrane domain||Neurotransmitter-gated ion-channel ligand-binding domain||Nicotinic acetylcholine receptor
ENSGALG00000003018	147.003	55.9712	1.3931	0.0001352	0.00057191	SCARB1	CD36 antigen||Adhesion molecule CD36
ENSGALG00000003019	697.434	1187.72	-0.76807	0.006536	0.016051	WDR7	WD40 repeat||WD40-repeat-containing domain||Quinonprotein alcohol dehydrogenase-like superfamily
ENSGALG00000003021	35.7754	138.952	-1.9575	4.34e-06	2.85e-05	CHRNA5	Nicotinic acetylcholine receptor||Neurotransmitter-gated ion-channel||Neurotransmitter-gated ion-channel ligand-binding domain||Neurotransmitter-gated ion-channel transmembrane domain
ENSGALG00000003022	494.152	107.411	2.2018	0.0016646	0.0049684	-	Flavin monooxygenase FMO||Pyridine nucleotide-disulphide oxidoreductase, FAD/NAD(P)-binding domain||Flavin monooxygenase (FMO) 1||Flavin monooxygenase-like||Flavin monooxygenase (FMO) 5||Flavin monooxygenase (FMO) 2||Dimethylaniline monooxygenase, N-oxide-forming
ENSGALG00000003026	104.392	412.3	-1.9817	0.0087004	0.020573	MKL2	RPEL repeat||SAP domain
ENSGALG00000003028	68.5792	28.5183	1.2659	0.0025896	0.007279	ADAMTS13	Peptidase M12B, ADAM-TS||Thrombospondin, type 1 repeat||ADAM-TS Spacer 1||CUB domain||Peptidase M12B, ADAM/reprolysin
ENSGALG00000003030	1922.83	865.254	1.152	4.7e-05	0.00022976	-	P-loop containing nucleoside triphosphate hydrolase||Zinc finger, CCHC-type||RNA helicase, DEAD-box type, Q motif||DEAD/DEAH box helicase domain||Helicase, C-terminal||Helicase superfamily 1/2, ATP-binding domain
ENSGALG00000003033	386.347	1391.89	-1.8491	0.0005015	0.0017634	STXBP4	PDZ domain||WW domain
ENSGALG00000003034	282.627	12.3244	4.5193	1.58e-14	6.85e-13	SS2	Somatostatin/Cortistatin, C-terminal||Somatostatin
ENSGALG00000003038	1324.23	656.12	1.0131	0.00089543	0.002904	-	Zinc finger, C2H2-like||Basic-leucine zipper domain||Zinc finger, C2H2||Transcription factor cyclic AMP-dependent, CRE-BP1-type
ENSGALG00000003045	19097.5	10074	0.92275	0.00077293	0.0025576	E2F1	E2F/DP family, winged-helix DNA-binding domain
ENSGALG00000003047	609.324	1255.67	-1.0432	0.015483	0.03391	SUGP2	SWAP/Surp||G-patch domain
ENSGALG00000003050	11.9363	0	Inf	7.56e-05	0.00034934	-	G protein-coupled receptor, rhodopsin-like||Adrenoceptor family||GPCR, rhodopsin-like, 7TM
ENSGALG00000003053	7212.63	3391.36	1.0887	8.36e-05	0.00037996	PRDX6	Thioredoxin-like fold||Peroxiredoxin, C-terminal||Redoxin||Alkyl hydroperoxide reductase subunit C/ Thiol specific antioxidant
ENSGALG00000003063	512.531	192.404	1.4135	5.74e-06	3.65e-05	HYKK	Protein kinase-like domain||Aminoglycoside phosphotransferase
ENSGALG00000003068	464.576	740.069	-0.67174	0.016661	0.036201	EZH1	Homeodomain-like||WD repeat binding protein EZH2||SET domain||SANT/Myb domain
ENSGALG00000003073	156.109	606.01	-1.9568	1.81e-08	2.15e-07	RHOBTB1	Small GTPase superfamily, Rab type||Small GTP-binding protein domain||BTB/POZ||Small GTPase superfamily, Ras type||P-loop containing nucleoside triphosphate hydrolase||Small GTPase superfamily, Rho type||BTB/POZ-like||Mitochondrial Rho-like||BTB/POZ fold||Small GTPase superfamily
ENSGALG00000003074	104.352	46.855	1.1552	0.0046856	0.012142	HOMER3	WH1/EVH1 domain
ENSGALG00000003075	4048.38	1.00825	11.971	2.59e-11	5.6e-10	SLC34A1	Sodium-dependent phosphate transport protein
ENSGALG00000003076	44.7577	8.75567	2.3538	2.23e-05	0.0001198	FASLG	Tumour necrosis factor domain||Tumour necrosis factor-like domain
ENSGALG00000003079	2075.07	3984.24	-0.94115	0.018598	0.039735	MFF	FATE/Miff/Tango-11
ENSGALG00000003081	2422.15	3904.59	-0.68888	0.012733	0.028549	SUCO	SUN domain||Galactose-binding domain-like
ENSGALG00000003082	1039.9	414.754	1.3261	8.67e-06	5.23e-05	DPH1	Diphthamide synthesis, DPH1/DPH2||Pyridoxal phosphate-dependent transferase||Diphthamide synthesis, eukaryotic DPH1/archaeal DPH2
ENSGALG00000003087	3785.68	6023.26	-0.66999	0.023135	0.048089	NARS	Aminoacyl-tRNA synthetase, class II||Pectin lyase fold/virulence factor||Aspartyl/Asparaginyl-tRNA synthetase, class IIb||OB-fold nucleic acid binding domain, AA-tRNA synthetase-type||Asparagine-tRNA ligase||Aminoacyl-tRNA synthetase, class II (D/K/N)||Nucleic acid-binding, OB-fold
ENSGALG00000003091	1750.49	3462	-0.98385	0.00071507	0.002391	PARN	Poly(A)-specific ribonuclease, RNA-binding||Single-stranded nucleic acid binding R3H||Ribonuclease H-like domain||Ribonuclease CAF1
ENSGALG00000003096	2430.45	1061.78	1.1947	4.91e-05	0.00023875	CBFA2T2	Myeloid transforming gene-related protein-1 (MTGR1)||NHR2-like||Eight-Twenty-One||Zinc finger, MYND-type||TAFH/NHR1
ENSGALG00000003097	891.188	1409.16	-0.66103	0.020051	0.042389	FAM83D	Protein of unknown function DUF1669
ENSGALG00000003099	31.5571	10.2116	1.6278	0.003057	0.0084152	PCTP	START domain
ENSGALG00000003103	56.474	2.25435	4.6468	9.94e-08	9.98e-07	MST1R	IPT domain||Protein kinase domain||Plexin-like fold||Sema domain||Serine/threonine/dual specificity protein kinase, catalytic domain||Serine-threonine/tyrosine-protein kinase catalytic domain||Protein kinase-like domain||Immunoglobulin E-set||Tyrosine-protein kinase, catalytic domain||Tyrosine-protein kinase, HGF/MSP receptor
ENSGALG00000003106	458.729	24.4091	4.2321	6.05e-24	1.3e-21	-	High mobility group box domain
ENSGALG00000003111	565.638	1255.19	-1.15	0.0001026	0.00045369	BFAR	Sterile alpha motif domain||Zinc finger, RING-type||Sterile alpha motif/pointed domain||Sterile alpha motif, type 1||Zinc finger, C3HC4 RING-type
ENSGALG00000003113	3236.87	1726.73	0.90656	0.0017053	0.00507	RGS14	RGS domain||Ubiquitin-related domain||Raf-like Ras-binding||GoLoco motif
ENSGALG00000003114	22.0401	0	Inf	4.88e-08	5.3e-07	NOG	Noggin||Cystine-knot cytokine
ENSGALG00000003115	369.505	52.4532	2.8165	5.15e-05	0.00024926	COL4A3	Collagen triple helix repeat||Collagen IV, non-collagenous||C-type lectin fold
ENSGALG00000003118	72.7874	22.6723	1.6828	0.0003321	0.001242	ADGRA2	GPS motif||Immunoglobulin subtype||GPCR, family 2, extracellular hormone receptor domain||Immunoglobulin I-set||Cysteine-rich flanking region, C-terminal||GPCR, family 2-like||GPCR, family 2, secretin-like||Leucine-rich repeat||Leucine-rich repeat, typical subtype||Immunoglobulin-like domain
ENSGALG00000003122	725.196	407.509	0.83154	0.0027457	0.0076597	ZFAND2A	Zinc finger, AN1-type
ENSGALG00000003131	115.667	505.35	-2.1273	0.0038543	0.010289	DGKE	Diacylglycerol kinase, accessory domain||Protein kinase C-like, phorbol ester/diacylglycerol-binding domain||Diacylglycerol kinase, catalytic domain
ENSGALG00000003135	101.793	7.78531	3.7087	1.53e-10	2.84e-09	chAnk3	Ankyrin repeat||Death-like domain||Death domain||ZU5 domain||Ankyrin repeat-containing domain
ENSGALG00000003136	63.2866	17.662	1.8412	0.00026948	0.001036	HELIOS	Zinc finger, C2H2||Zinc finger, C2H2-like
ENSGALG00000003137	7.09049	0.415367	4.0934	0.012215	0.027547	FAM101A	-
ENSGALG00000003143	2181.21	5358.56	-1.2967	8.92e-06	5.36e-05	ZC3H7A	Tetratricopeptide repeat-containing domain||Tetratricopeptide repeat||Zinc finger, CCCH-type
ENSGALG00000003144	95.9826	319.484	-1.7349	7.79e-05	0.00035769	TRIM25	SPRY-associated||Zinc finger, RING-type||Butyrophylin-like||Concanavalin A-like lectin/glucanase domain||B30.2/SPRY domain||Zinc finger, C3HC4 RING-type||SPRY domain
ENSGALG00000003146	51.3097	23.2497	1.142	0.016122	0.035152	CCDC92	-
ENSGALG00000003147	2909.14	4605.16	-0.66266	0.016582	0.036039	TRPC4AP	Armadillo-type fold||Protein of unknown function DUF3689
ENSGALG00000003148	64.7656	22.5934	1.5193	0.00038661	0.00141	SPAG16	WD40 repeat||WD40-repeat-containing domain||G-protein beta WD-40 repeat
ENSGALG00000003149	1447.75	3288.89	-1.1838	0.00037265	0.0013673	ITPR3	MIR motif||Ion transport domain||Inositol 1,4,5-trisphosphate-binding protein receptor||Inositol 1,4,5-trisphosphate/ryanodine receptor||RyR/IP3R Homology associated domain||RIH (RyR and IP3R Homology) domain
ENSGALG00000003150	7504.96	4792.81	0.64697	0.018972	0.040396	TUBG1	Beta tubulin||Tubulin/FtsZ, C-terminal||Delta tubulin||Tubulin||Tubulin/FtsZ, 2-layer sandwich domain||Epsilon tubulin||Gamma tubulin||Tubulin/FtsZ, GTPase domain
ENSGALG00000003154	1317.2	2256.21	-0.77642	0.0061341	0.015248	TXNDC11	Thioredoxin domain||Thioredoxin-like fold
ENSGALG00000003155	496.276	282.045	0.81522	0.0055047	0.013934	SRR	Tryptophan synthase beta subunit-like PLP-dependent enzyme
ENSGALG00000003157	147.165	76.5296	0.94335	0.0045131	0.011761	MYH7B	tRNA-binding arm||P-loop containing nucleoside triphosphate hydrolase||IQ motif, EF-hand binding site||Myosin head, motor domain||Prefoldin||Myosin tail
ENSGALG00000003160	133.798	23.5156	2.5084	0.0071014	0.017277	CERS1	Longevity assurance, LAG1/LAC1||TRAM/LAG1/CLN8 homology domain
ENSGALG00000003161	506.001	37.3564	3.7597	3.42e-05	0.00017472	cVg1	Transforming growth factor-beta, N-terminal||Transforming growth factor-beta, C-terminal||Cystine-knot cytokine
ENSGALG00000003162	1611.72	2729.16	-0.75985	0.0073181	0.017759	FAM134C	-
ENSGALG00000003165	809.098	1332.6	-0.71985	0.012193	0.02751	CCDC6	Protein of unknown function DUF2046
ENSGALG00000003168	3166.78	10080.6	-1.6705	5.99e-09	7.94e-08	MTMR12	Protein-tyrosine phosphatase-like||Myotubularin-associated
ENSGALG00000003171	3684.86	6223.17	-0.75604	0.0088342	0.020847	IREB2	Aconitase/3-isopropylmalate dehydratase, swivel||Aconitase/3-isopropylmalate dehydratase large subunit, alpha/beta/alpha||Aconitate/iron regulatory protein 2||Aconitase A/isopropylmalate dehydratase small subunit, swivel
ENSGALG00000003181	1684.43	872.077	0.94973	0.00077918	0.0025768	SURF2	Surfeit locus 2
ENSGALG00000003183	173.125	447.763	-1.3709	1.61e-05	9.03e-05	C11H16ORF70	Uncharacterised protein family UPF0183
ENSGALG00000003185	1336.01	2379.25	-0.83257	0.004815	0.012431	SCPEP1	Alpha/Beta hydrolase fold||Peptidase S10, serine carboxypeptidase
ENSGALG00000003188	29.7905	7.11862	2.0652	0.0012485	0.0038687	-//-
ENSGALG00000003189	7233.39	4310.06	0.74696	0.007398	0.017926	NFYC	Histone core||Histone-fold||Transcription factor CBF/NF-Y/archaeal histone
ENSGALG00000003193	88.4388	6.73315	3.7153	3.24e-13	1.08e-11	CRABP-I	Lipocalin/cytosolic fatty-acid binding domain||Calycin-like||Cytosolic fatty-acid binding
ENSGALG00000003194	1215.38	2008.55	-0.72474	0.012128	0.027376	ATP6V0A2	V-type ATPase, V0 complex, 116kDa subunit family
ENSGALG00000003196	73.6536	7.44676	3.3061	5.19e-06	3.34e-05	ANG	Pancreatic ribonuclease||Ribonuclease A-domain
ENSGALG00000003200	21.742	0.28423	6.2573	3.85e-07	3.31e-06	KCNQ4	Potassium channel, voltage dependent, KCNQ, C-terminal||Potassium channel, voltage dependent, KCNQ||Two pore domain potassium channel domain||Ion transport domain||Potassium channel||Potassium channel, voltage dependent, KCNQ2
ENSGALG00000003203	31.106	3.62611	3.1007	0.00015407	0.00063935	-	Immunoglobulin-like domain||Sema domain||Plexin-like fold||Immunoglobulin subtype
ENSGALG00000003205	7778.91	4830.83	0.6873	0.014484	0.031971	EIF4EBP1	Eukaryotic translation initiation factor 4E binding
ENSGALG00000003206	1219.9	707.995	0.78495	0.0067289	0.016481	METTL13	S-adenosyl-L-methionine-dependent methyltransferase||Methyltransferase type 11||Spermidine/spermine synthases family
ENSGALG00000003212	1154.64	31.0844	5.2151	4.39e-45	1.28e-41	TSPO2	TspO/MBR-related protein
ENSGALG00000003213	537.948	49.5636	3.4401	7.03e-15	3.25e-13	LGALS2	Galectin, carbohydrate recognition domain||Concanavalin A-like lectin/glucanase domain
ENSGALG00000003215	4653.36	2078.36	1.1628	2.75e-05	0.00014419	PEF1	EF-hand domain
ENSGALG00000003219	238.309	532.157	-1.159	0.00018737	0.00075634	-	Transmembrane protein 231
ENSGALG00000003226	11.9507	31.0375	-1.3769	0.017886	0.038455	APOBEC2	APOBEC-like, C-terminal||APOBEC-like, N-terminal||Cytidine deaminase-like
ENSGALG00000003235	1738.06	4424.29	-1.348	3.56e-06	2.37e-05	-	Zinc finger, C2H2-like||Zinc finger, U1-type||Zinc finger, double-stranded RNA binding||DZF domain
ENSGALG00000003245	1240.12	401.78	1.626	2.82e-08	3.23e-07	LSM1	Like-Sm (LSM) domain||Ribonucleoprotein LSM domain||Ribonucleoprotein LSM domain, eukaryotic/archaea-type
ENSGALG00000003247	1185.24	2101.32	-0.82612	0.0028345	0.0078823	NFYA	CCAAT-binding transcription factor, subunit B
ENSGALG00000003250	2225.39	815.436	1.4484	4.44e-07	3.75e-06	ITPA	Inosine triphosphate pyrophosphatase-like||Ham1-like protein
ENSGALG00000003253	63.5083	7.08325	3.1645	1.31e-05	7.53e-05	ATP8B1	HAD-like domain||P-type ATPase, A domain||P-type ATPase, subfamily IV||P-type ATPase||P-type ATPase, cytoplasmic domain N
ENSGALG00000003261	145.369	18.6093	2.9656	1.33e-12	3.76e-11	PTRF	-
ENSGALG00000003264	239.706	137.58	0.80099	0.020867	0.043896	DDHD2	WWE domain||Sterile alpha motif domain||Sterile alpha motif/pointed domain||Sterile alpha motif, type 1||DDHD
ENSGALG00000003268	1450.2	530.951	1.4496	5.15e-07	4.27e-06	PPAPDC1B	Phosphatidic acid phosphatase type 2/haloperoxidase
ENSGALG00000003273	471.755	779.513	-0.72454	0.019331	0.041031	HSDL1	Short-chain dehydrogenase/reductase SDR||Glucose/ribitol dehydrogenase||Polyketide synthase, ketoreductase domain
ENSGALG00000003277	1528.7	3597.18	-1.2346	0.0015534	0.0046799	SUZ12	Polycomb protein, VEFS-Box
ENSGALG00000003281	2086.8	1087.47	0.94032	0.0010582	0.003351	GSS	Glutathione synthase, eukaryotic||Glutathione synthase, substrate-binding, eukaryotic||Pre-ATP-grasp domain
ENSGALG00000003282	5766.19	2333.24	1.3053	4.99e-06	3.23e-05	Stat5	SH2 domain||STAT transcription factor, all-alpha||STAT transcription factor, coiled coil||STAT transcription factor, DNA-binding||STAT transcription factor, protein interaction||p53-like transcription factor, DNA-binding
ENSGALG00000003284	6160.89	12041.9	-0.96685	0.00066897	0.0022607	CRLF3	Fibronectin type III
ENSGALG00000003285	120.797	13.8213	3.1276	0.00017119	0.00069958	CDHR2	Cadherin-like||Cadherin
ENSGALG00000003290	3091.92	6296.7	-1.0261	0.0055991	0.014121	PRRC2C	BAT2, N-terminal
ENSGALG00000003293	1206.81	2052.97	-0.76651	0.0055543	0.01403	MBTPS1	Peptidase S8/S53 domain||Peptidase S8, subtilisin-related
ENSGALG00000003294	800.378	4660.48	-2.5417	4.28e-17	2.99e-15	ATAD5	P-loop containing nucleoside triphosphate hydrolase
ENSGALG00000003295	12.6102	0.956395	3.7208	0.0017333	0.0051374	-	Peptidase M12B, ADAM/reprolysin||ADAM-TS Spacer 1||Peptidase M12B, ADAM-TS||Peptidase M12B, propeptide||Thrombospondin, type 1 repeat
ENSGALG00000003298	515.389	1095.64	-1.088	0.00026836	0.0010329	DDX55	Trigger factor/SurA domain||Helicase/UvrB domain||DEAD/DEAH box helicase domain||Helicase, C-terminal||RNA helicase, DEAD-box type, Q motif||Helicase superfamily 1/2, ATP-binding domain||P-loop containing nucleoside triphosphate hydrolase
ENSGALG00000003299	1286.52	3308.51	-1.3627	1.57e-06	1.14e-05	WHSC1L1	Zinc finger, PHD-type||Zinc finger, PHD-finger||AWS domain||SET domain||Zinc finger, FYVE/PHD-type||Post-SET domain||PWWP domain
ENSGALG00000003301	165.168	78.5004	1.0732	0.020641	0.043489	FAM167B	FAM167
ENSGALG00000003311	317.512	23.4528	3.759	1.76e-15	9e-14	FGFR1	Immunoglobulin||Immunoglobulin-like domain||Tyrosine-protein kinase, catalytic domain||Fibroblast growth factor receptor family||Immunoglobulin I-set||Protein kinase domain||Immunoglobulin subtype 2||Serine-threonine/tyrosine-protein kinase catalytic domain||Protein kinase-like domain||Serine/threonine/dual specificity protein kinase, catalytic domain||Immunoglobulin subtype
ENSGALG00000003313	952.189	406.617	1.2276	7.59e-05	0.00035039	-	Myotubularin-like phosphatase domain||Protein-tyrosine phosphatase-like
ENSGALG00000003316	1293.76	139.428	3.214	0.00037437	0.0013728	FMO3	Flavin monooxygenase FMO||Flavin monooxygenase (FMO) 2||Dimethylaniline monooxygenase, N-oxide-forming||Flavin monooxygenase (FMO) 3||Flavin monooxygenase (FMO) 1||Flavin monooxygenase-like||Pyridine nucleotide-disulphide oxidoreductase, FAD/NAD(P)-binding domain
ENSGALG00000003321	4072.03	1659.73	1.2948	5.48e-06	3.51e-05	RILPL2	Rab interacting lysosomal protein
ENSGALG00000003322	135.101	615.592	-2.1879	0.00026722	0.0010294	TBC1D2B	Rab-GTPase-TBC domain
ENSGALG00000003323	24.9923	2.86919	3.1228	0.00010319	0.00045607	OSGIN1	Pyridine nucleotide-disulphide oxidoreductase, FAD/NAD(P)-binding domain
ENSGALG00000003324	56.0133	0.336083	7.3808	5.84e-16	3.34e-14	PRRX1	OAR domain||Homeodomain-like||Homeobox domain
ENSGALG00000003325	647.486	1798.63	-1.474	5.9e-07	4.8e-06	SETD8	Histone H4-K20 methyltransferase||SET domain
ENSGALG00000003329	717.276	1132.58	-0.65901	0.023382	0.048498	GORAB	-
ENSGALG00000003332	441.694	65.3392	2.757	9.86e-10	1.55e-08	-//-
ENSGALG00000003345	1828.77	870.598	1.0708	0.00016388	0.00067364	-	Phospholipase C, phosphoinositol-specific, EF-hand-like||Phospholipase C, phosphatidylinositol-specific , X domain||Phosphoinositide phospholipase C family||C2 domain||PLC-like phosphodiesterase, TIM beta/alpha-barrel domain||Phospholipase C, phosphatidylinositol-specific, Y domain||Pleckstrin homology domain
ENSGALG00000003348	2129.69	790.519	1.4298	0.0025337	0.0071533	-	Hypoxia induced protein, domain
ENSGALG00000003354	105.594	17.0955	2.6268	9.13e-06	5.47e-05	KCNH4	PAS fold||PAS domain||PAS fold-4||Two pore domain potassium channel domain||Cyclic nucleotide-binding-like||Potassium channel, voltage-dependent, ERG||Potassium channel, voltage-dependent, EAG/ELK/ERG||PAS-associated, C-terminal||Cyclic nucleotide-binding domain||Ion transport domain||Potassium channel, voltage-dependent, ELK||PAC motif
ENSGALG00000003355	4311.22	2165.98	0.99308	0.00027463	0.0010528	NOP16	Ribosome biogenesis protein Nop16
ENSGALG00000003356	1822.63	912.988	0.99735	0.0034352	0.009318	TM2D2	TM2 domain
ENSGALG00000003357	4642.51	2371.36	0.96919	0.00039735	0.001444	FKBP8	Tetratricopeptide repeat-containing domain||Peptidyl-prolyl cis-trans isomerase, FKBP-type, domain||Tetratricopeptide repeat||Tetratricopeptide TPR2||Tetratricopeptide TPR1
ENSGALG00000003358	1837.03	2945.1	-0.68094	0.013429	0.029899	UBIAD1	UbiA prenyltransferase family
ENSGALG00000003360	77.0939	30.9563	1.3164	0.0022586	0.0064844	ARL10	Small GTPase superfamily, ARF/SAR type||Signal recognition particle receptor, beta subunit||Small GTPase superfamily, ARF type||P-loop containing nucleoside triphosphate hydrolase||Gtr1/RagA G protein||Small GTPase superfamily||Small GTPase superfamily, SAR1-type||Mitochondrial Rho-like
ENSGALG00000003368	694.395	1215.08	-0.80723	0.0052095	0.013289	C1orf112	Armadillo-type fold
ENSGALG00000003369	3309.25	1213.84	1.4469	1.16e-06	8.73e-06	KAT2A	Acyl-CoA N-acyltransferase||GNAT domain||PCAF, N-terminal||Bromodomain
ENSGALG00000003374	162.763	33.2559	2.2911	2.42e-09	3.49e-08	ESRP2	Ribonuclease H-like domain||RNA recognition motif domain
ENSGALG00000003375	559.203	298.608	0.90512	0.0049651	0.01277	FOXP4	Transcription factor, fork head
ENSGALG00000003378	251.797	1143.59	-2.1832	4e-11	8.33e-10	-//-
ENSGALG00000003379	76.6478	1.98961	5.2677	6.68e-16	3.76e-14	MDFI	-
ENSGALG00000003386	983.048	135.619	2.8577	6.83e-13	2.1e-11	SPTB	Spectrin/alpha-actinin||Pleckstrin homology domain, spectrin-type||Calponin homology domain||Calmodulin-regulated spectrin-associated protein, CH domain||Spectrin, beta subunit||Spectrin repeat||Pleckstrin homology domain
ENSGALG00000003387	428.545	1201.16	-1.4869	5.92e-07	4.82e-06	DNAJC21	Zinc finger, double-stranded RNA binding||Zinc finger, C2H2-like||DnaJ domain||Zinc finger, U1-type
ENSGALG00000003389	18712	5649.71	1.7277	1e-09	1.57e-08	GILT	Gamma interferon inducible lysosomal thiol reductase GILT||Thioredoxin-like fold
ENSGALG00000003392	4326.87	12883.2	-1.5741	4.45e-08	4.87e-07	SBNO1	P-loop containing nucleoside triphosphate hydrolase||Helicase/UvrB domain
ENSGALG00000003396	2209.25	9727.38	-2.1385	0.021649	0.045399	NFATC3	p53-like transcription factor, DNA-binding||IPT domain||Rel homology domain||Immunoglobulin E-set||Nuclear factor of activated T cells (NFAT)
ENSGALG00000003397	1623	2573.19	-0.66489	0.017408	0.037627	RHOT1	P-loop containing nucleoside triphosphate hydrolase||Small GTPase superfamily, Ras type||Small GTPase superfamily, Rho type||Mitochondrial Rho-like||EF-hand domain||Small GTPase superfamily||Small GTPase superfamily, Rab type||Small GTP-binding protein domain||Small GTPase superfamily, mitochondrial Rho||EF hand associated, type-1||EF hand associated, type-2||Small GTPase superfamily, ARF/SAR type
ENSGALG00000003398	448.144	790.845	-0.81943	0.0055078	0.013935	ADAM9	Peptidase M12B, ADAM/reprolysin||Epidermal growth factor-like domain||ADAM, cysteine-rich||Peptidase M12B, propeptide||Blood coagulation inhibitor, Disintegrin
ENSGALG00000003399	13.6611	86.196	-2.6575	2.04e-08	2.4e-07	-	Selectin superfamily||C-type lectin||C-type lectin fold||EGF-like domain, extracellular||Epidermal growth factor-like domain||Sushi/SCR/CCP domain
ENSGALG00000003401	13.1481	44.0755	-1.7451	0.0008981	0.0029116	FBXL22	F-box domain||Leucine-rich repeat, cysteine-containing subtype
ENSGALG00000003406	48.3661	9.87616	2.292	0.00097266	0.003114	RXRG	Nuclear hormone receptor, ligand-binding, core||Nuclear hormone receptor, ligand-binding||Transcription factor COUP||Nuclear/hormone receptor activator site AF-1||Retinoid X receptor/HNF4||Zinc finger, nuclear hormone receptor-type||Steroid hormone receptor
ENSGALG00000003412	1805.47	388.059	2.218	1.14e-11	2.63e-10	-	Ubiquitin-related domain||Ras-like guanine nucleotide exchange factor, N-terminal||Ras guanine-nucleotide exchange factors catalytic domain||Ras-association||Ras guanine nucleotide exchange factor domain
ENSGALG00000003416	1413.97	698.868	1.0167	0.00040709	0.0014745	FAM160A2	Retinoic acid induced 16-like protein
ENSGALG00000003419	460.899	1166.97	-1.3402	4.48e-06	2.93e-05	MPHOSPH9	-
ENSGALG00000003422	3161.3	1255.43	1.3323	4.54e-06	2.97e-05	TRIM3	NHL repeat, subgroup||SMP-30/Gluconolactonase/LRE-like region||Filamin/ABP280 repeat-like||Filamin/ABP280 repeat||NHL repeat||Immunoglobulin E-set||Zinc finger, B-box||B-box, C-terminal
ENSGALG00000003425	16.263	42.3751	-1.3816	0.0091362	0.021447	-	Neuropeptide Y receptor family||G protein-coupled receptor, rhodopsin-like||7TM GPCR, serpentine receptor class x (Srx)||Galanin receptor family||GPCR, rhodopsin-like, 7TM||Bombesin receptor||7TM GPCR, serpentine receptor class w (Srw)||7TM GPCR, serpentine receptor class v (Srv)
ENSGALG00000003427	954.217	1903.44	-0.99622	0.00097482	0.0031192	USP3	Peptidase C19, ubiquitin carboxyl-terminal hydrolase||Ubiquitin specific protease domain||Zinc finger, UBP-type
ENSGALG00000003429	1338.98	666.233	1.007	0.00063229	0.0021526	PBX1A	Homeodomain-like||Homeobox domain||PBX
ENSGALG00000003430	1756.97	3808.66	-1.1162	0.00011272	0.00049184	PMS2	MutL, C-terminal, dimerisation||Histidine kinase-like ATPase, C-terminal domain||Ribosomal protein S5 domain 2-type fold||DNA mismatch repair protein, C-terminal||DNA mismatch repair protein family
ENSGALG00000003432	40.8137	0.672165	5.9241	1.75e-06	1.26e-05	AGXT2	Aminotransferase class-III||Pyridoxal phosphate-dependent transferase
ENSGALG00000003433	139.568	42.7801	1.706	1.02e-05	6.05e-05	-	Renal dipeptidase family
ENSGALG00000003434	1037.85	1670.94	-0.68706	0.017829	0.038365	C17orf75	-
ENSGALG00000003437	101.621	22.8508	2.1529	5.68e-07	4.65e-06	ADAM8	Peptidase M12B, propeptide||Blood coagulation inhibitor, Disintegrin||ADAM, cysteine-rich||Epidermal growth factor-like domain||Peptidase M12B, ADAM/reprolysin
ENSGALG00000003438	2533.41	5319.56	-1.0702	0.00032309	0.0012143	NUF2	Kinetochore protein Nuf2
ENSGALG00000003440	314.508	505.437	-0.68444	0.021651	0.045399	-	MORN motif
ENSGALG00000003445	3241.56	1991.85	0.70258	0.0080553	0.019267	MGST3	Membrane-associated, eicosanoid/glutathione metabolism (MAPEG) protein
ENSGALG00000003458	2090.38	4383.61	-1.0683	0.00027122	0.0010411	CCZ1	Protein of unknown function DUF1712, fungi
ENSGALG00000003461	143.85	645.636	-2.1662	0.0025556	0.0072053	USP49	Zinc finger, FYVE/PHD-type||Zinc finger, UBP-type||Ubiquitin specific protease domain||Peptidase C19, ubiquitin carboxyl-terminal hydrolase
ENSGALG00000003464	45.8991	101.124	-1.1396	0.0039598	0.010525	TTC25	Tetratricopeptide repeat-containing domain||Tetratricopeptide repeat
ENSGALG00000003467	7922.44	3258.72	1.2816	4.97e-06	3.22e-05	BYSL	Bystin
ENSGALG00000003472	22.4484	3.81211	2.5579	0.00048074	0.0017	VWC2L	von Willebrand factor, type C
ENSGALG00000003473	1511.23	3098.79	-1.036	0.00031393	0.0011842	SFRP1	Netrin module, non-TIMP type||Tissue inhibitor of metalloproteinases-like, OB-fold||Frizzled domain||Netrin domain
ENSGALG00000003478	64.4441	20.6727	1.6403	0.00052362	0.0018308	GFI1B	Zinc finger, C2H2-like||Zinc finger, C2H2
ENSGALG00000003479	118.241	772.648	-2.7081	0.00025746	0.00099552	LMTK2	Serine/threonine/dual specificity protein kinase, catalytic domain||Protein kinase-like domain||Serine-threonine/tyrosine-protein kinase catalytic domain||Tyrosine-protein kinase, catalytic domain||Protein kinase domain
ENSGALG00000003484	1066.42	2180.16	-1.0317	0.00047123	0.0016724	BARD1	Zinc finger, RING-type||Ankyrin repeat-containing domain||Ankyrin repeat||BRCT domain
ENSGALG00000003485	21771.9	9608.22	1.1801	2.1e-05	0.00011354	CCND3	Cyclin A/B/D/E/F/O||Cyclin, C-terminal domain||Cyclin-like||Cyclin, N-terminal
ENSGALG00000003487	831.151	2074	-1.3192	0.00043392	0.0015562	RAB8B	Small GTPase superfamily, Rho type||Small GTPase superfamily, ARF type||P-loop containing nucleoside triphosphate hydrolase||Small GTPase superfamily, Ras type||Gtr1/RagA G protein||Ran GTPase||Small GTPase superfamily||Mitochondrial Rho-like||Small GTP-binding protein domain||Small GTPase superfamily, Rab type||Elongation factor, GTP-binding domain||Small GTPase superfamily, ARF/SAR type||Signal…
ENSGALG00000003488	6.26895	0	Inf	0.0075776	0.018288	PTPRT	Fibronectin type III||Protein-tyrosine/Dual specificity phosphatase||Protein-tyrosine phosphatase, catalytic||Protein-tyrosine phosphatase-like||Immunoglobulin-like domain||Concanavalin A-like lectin/glucanase domain||Protein-tyrosine phosphatase, receptor/non-receptor type||MAM domain
ENSGALG00000003490	41.6011	16.1695	1.3633	0.012396	0.027887	-	Aldehyde/histidinol dehydrogenase||Aldehyde dehydrogenase NAD(P)-dependent||Aldehyde dehydrogenase domain
ENSGALG00000003495	1049.45	381.362	1.4604	0.0043657	0.011432	ALDH9A1	Aldehyde/histidinol dehydrogenase||Aldehyde dehydrogenase domain
ENSGALG00000003496	529.445	1586.17	-1.583	0.0001855	0.00075051	TEX2	Domain of unknown function DUF2404
ENSGALG00000003498	1679.2	4589.11	-1.4504	5.95e-07	4.83e-06	TAF8	Bromodomain transcription factor||Histone-fold||Transcription factor TFIID, subunit 8, C-terminal
ENSGALG00000003499	693.299	145.746	2.25	2.79e-08	3.2e-07	MAST3	PDZ domain||Tyrosine-protein kinase, catalytic domain||Microtubule-associated serine/threonine-protein kinase, pre-PK domain||Serine/threonine/dual specificity protein kinase, catalytic domain||Protein kinase-like domain||Serine-threonine/tyrosine-protein kinase catalytic domain||Protein kinase domain||Microtubule-associated serine/threonine-protein kinase, domain
ENSGALG00000003500	400.794	1300.87	-1.6985	0.00061402	0.0020993	TSC1	Armadillo-type fold||Hamartin
ENSGALG00000003507	81.4375	30.86	1.4	0.0013492	0.0041424	TECPR1	Beta-propeller repeat TECPR||Peroxin/Ferlin domain||Regulator of chromosome condensation 1/beta-lactamase-inhibitor protein II
ENSGALG00000003510	1716.2	694.24	1.3057	6.03e-06	3.8e-05	UCK2	Phosphoribulokinase/uridine kinase||P-loop containing nucleoside triphosphate hydrolase||Uridine kinase like||Dephospho-CoA kinase||Phosphoribulokinase
ENSGALG00000003512	1713.86	33.3522	5.6833	1.09e-11	2.56e-10	SPINK7	Kazal domain
ENSGALG00000003513	642.963	1134.13	-0.81879	0.0053091	0.013511	KLHL20	BTB/POZ-like||BTB/POZ fold||BTB/POZ||Kelch repeat type 1||Kelch-like protein, gigaxonin type||Kelch repeat type 2||BTB/Kelch-associated
ENSGALG00000003515	152.102	553.305	-1.863	0.0037339	0.010009	PECAM1	Immunoglobulin subtype||Immunoglobulin-like domain||Immunoglobulin subtype 2
ENSGALG00000003516	2041.78	705.508	1.5331	2.42e-07	2.19e-06	TCIRG1	V-type ATPase, V0 complex, 116kDa subunit family
ENSGALG00000003519	0.603382	10.5154	-4.1233	0.0031228	0.0085773	-	Glycoside hydrolase superfamily||Glycoside hydrolase, family 18, catalytic domain||Chitinase insertion domain||Chitin binding domain||Chitinase II
ENSGALG00000003523	1230.42	2073.63	-0.75301	0.011601	0.026321	IFT52	ABC-type uncharacterised transport system
ENSGALG00000003526	1250.07	2072.48	-0.72935	0.01136	0.02586	TUBGCP2	DNA mimic Ocr||Gamma-tubulin complex component protein||Dbl homology (DH) domain
ENSGALG00000003527	545.213	143.662	1.9241	0.00013329	0.00056451	ARRDC2	Arrestin C-terminal-like domain||Immunoglobulin E-set||Arrestin-like, N-terminal
ENSGALG00000003529	748.722	444.106	0.75353	0.0097646	0.022693	SYNC	Intermediate filament protein||Prefoldin
ENSGALG00000003532	23240.8	41386.9	-0.83251	0.0039062	0.010408	DDX5	Helicase superfamily 1/2, ATP-binding domain||RNA helicase, DEAD-box type, Q motif||DEAD/DEAH box helicase domain||Helicase, C-terminal||P-loop containing nucleoside triphosphate hydrolase||P68HR
ENSGALG00000003536	185.627	702.075	-1.9192	0.017569	0.037905	KLHL11	Kelch repeat type 1||Kelch-like protein, gigaxonin type||BTB/Kelch-associated||BTB/POZ-like||BTB/POZ fold||BTB/POZ
ENSGALG00000003537	48.0262	0.28423	7.4006	7.03e-05	0.00032668	SGK2	Serine/threonine/dual specificity protein kinase, catalytic domain||Serine-threonine/tyrosine-protein kinase catalytic domain||Protein kinase-like domain||AGC-kinase, C-terminal||Protein kinase, C-terminal||Tyrosine-protein kinase, catalytic domain||Protein kinase domain
ENSGALG00000003539	1669.84	761.202	1.1334	0.00016169	0.00066591	KIAA1522	-
ENSGALG00000003540	407.221	894.702	-1.1356	0.00013076	0.00055653	CEP95	Calponin homology domain||GHMP kinase, C-terminal domain
ENSGALG00000003547	1618.52	3058.65	-0.91822	0.0019939	0.0058043	SKP2	F-box domain||Leucine-rich repeat, cysteine-containing subtype
ENSGALG00000003548	102.686	53.2217	0.94816	0.016545	0.035966	BAIAP2L1	SH3 domain||IMD/I-BAR domain||Variant SH3 domain
ENSGALG00000003549	2027.81	1095.82	0.88791	0.0012018	0.0037426	MTG1	P-loop containing nucleoside triphosphate hydrolase||GTPase, MTG1||GTP binding domain
ENSGALG00000003550	9.832	1.39919	2.8129	0.017481	0.037752	ARHGAP40	Rho GTPase-activating protein domain||Rho GTPase activation protein
ENSGALG00000003551	44.4092	0	Inf	2.92e-14	1.21e-12	PRELP	Leucine-rich repeat||Leucine-rich repeat-containing N-terminal||Leucine-rich repeat, typical subtype
ENSGALG00000003553	19.8908	2.84477	2.8057	0.0010139	0.0032307	ABCA12	AAA+ ATPase domain||ABC transporter-like||P-loop containing nucleoside triphosphate hydrolase
ENSGALG00000003557	1815.02	811.791	1.1608	4.6e-05	0.00022585	PAOX	Amine oxidase
ENSGALG00000003558	515.151	1269.81	-1.3015	0.0019221	0.0056207	NADK2	NAD kinase, eukaryotic||Inorganic polyphosphate/ATP-NAD kinase||ATP-NAD kinase-like domain
ENSGALG00000003561	104.9	26.6574	1.9764	0.0001383	0.00058338	PEX11G	Peroxisomal biogenesis factor 11
ENSGALG00000003562	15.0281	1.24063	3.5985	0.000895	0.0029032	NPTX2	Concanavalin A-like lectin/glucanase domain||Pentaxin
ENSGALG00000003566	108.763	267.862	-1.3003	0.011483	0.026102	SMURF2	HECT||C2 domain||WW domain
ENSGALG00000003567	11.361	1.99755	2.5078	0.01146	0.026058	FNDC5	Fibronectin type III
ENSGALG00000003568	381.727	950.587	-1.3163	0.0016784	0.005001	PPP1R16B	Ankyrin repeat-containing domain||Ankyrin repeat||Protein phosphatase 1, regulatory subunit 16A/B, eukaryote
ENSGALG00000003571	21.2988	0.336083	5.9858	5.52e-07	4.54e-06	KIF12	Kinesin motor domain||P-loop containing nucleoside triphosphate hydrolase
ENSGALG00000003572	726.909	1937.27	-1.4142	2.02e-05	0.00011004	-	Pleckstrin homology domain||Dbl homology (DH) domain
ENSGALG00000003574	407.011	654.12	-0.68449	0.022007	0.046029	LPCAT2	EF-hand domain||Phospholipid/glycerol acyltransferase
ENSGALG00000003575	5672.28	2457.42	1.2068	6.52e-05	0.00030573	DNTTIP1	-
ENSGALG00000003577	1292.76	598.17	1.1118	0.00013706	0.00057879	RNF19B	Zinc finger, C6HC-type||Zinc finger, RING-type
ENSGALG00000003578	505.819	21.5907	4.5501	6.06e-33	3.92e-30	fn1	Fibronectin, type I||Fibronectin type III||Kringle-like fold||Fibronectin, type II, collagen-binding
ENSGALG00000003589	152.835	8.96855	4.091	2.15e-06	1.52e-05	VTN	Hemopexin-like repeats||Somatomedin B domain||Somatomedin B, chordata||Hemopexin-like domain
ENSGALG00000003591	49.8873	257.246	-2.3664	0.0042813	0.011248	FTO	-
ENSGALG00000003594	253.885	101.035	1.3293	0.020809	0.043796	chAnk1	Ankyrin repeat-containing domain||Death-like domain||Ankyrin repeat||ZU5 domain||Death domain
ENSGALG00000003595	22.97	0	Inf	2.61e-07	2.35e-06	SARM1	Sterile alpha motif, type 1||Sterile alpha motif/pointed domain||Armadillo-type fold||Sterile alpha motif domain||Toll/interleukin-1 receptor homology (TIR) domain||Sterile alpha motif, type 2
ENSGALG00000003596	3640.44	7350.88	-1.0138	0.0046041	0.011961	TRRAP	PIK-related kinase||PIK-related kinase, FAT||Phosphatidylinositol 3-/4-kinase, catalytic domain||Protein kinase-like domain||Armadillo-type fold||PIK-related kinase, FATC
ENSGALG00000003597	4372.56	1829.58	1.257	9.46e-06	5.65e-05	AK2	Adenylate kinase, active site lid domain||Adenylate kinase/UMP-CMP kinase||Adenylate kinase subfamily||P-loop containing nucleoside triphosphate hydrolase
ENSGALG00000003601	488.181	157.7	1.6302	6.95e-07	5.56e-06	ATP2B4	P-type ATPase, cytoplasmic domain N||P-type ATPase||Cation-transporting P-type ATPase, C-terminal||Plasma membrane calcium transporting P-type ATPase, C-terminal||P-type ATPase, A domain||Cation-transporting P-type ATPase, N-terminal||P-type ATPase, subfamily IIB||HAD-like domain
ENSGALG00000003602	205.174	563.337	-1.4571	2.5e-06	1.73e-05	RPGRIP1L	C2 domain||Protein of unknown function DUF3250
ENSGALG00000003605	1430.29	5619.68	-1.9742	1.5e-11	3.41e-10	-	Armadillo-type fold
ENSGALG00000003612	1590.48	898.105	0.82451	0.0035507	0.0095868	RNLS	-
ENSGALG00000003624	899.345	1826.44	-1.0221	0.0019187	0.0056137	KLHL10	BTB/POZ fold||BTB/POZ||BTB/POZ-like||Kelch-like protein, gigaxonin type||BTB/Kelch-associated||Kelch repeat type 2||Kelch repeat type 1
ENSGALG00000003625	7741.55	2310.01	1.7447	5.62e-08	6.02e-07	NDUFS5	NADH:ubiquinone oxidoreductase, iron-sulphur subunit 5
ENSGALG00000003627	1902.18	5706.76	-1.585	4.27e-08	4.69e-07	BPTF	DDT domain, subgroup||DDT domain||Zinc finger, FYVE/PHD-type||Bromodomain||Zinc finger, PHD-type||Adenylate cyclase-associated CAP, N-terminal||DDT domain superfamily||Zinc finger, PHD-finger
ENSGALG00000003628	244.669	446.438	-0.86763	0.0036809	0.0098894	TLN2	FERM, N-terminal||Talin, central||Vinculin/alpha-catenin||FERM domain||Insulin receptor substrate-1, PTB||Ubiquitin-related domain||Band 4.1 domain||I/LWEQ domain||FERM central domain||Vinculin-binding site-containing domain
ENSGALG00000003630	7949.1	2243.92	1.8248	1.41e-10	2.66e-09	C5H11ORF10	Uncharacterised protein family UPF0197
ENSGALG00000003631	233.205	653.103	-1.4857	9.33e-07	7.19e-06	C5orf42	-
ENSGALG00000003634	4019.63	8586.82	-1.0951	0.00011176	0.00048827	PTEN	Protein-tyrosine phosphatase, receptor/non-receptor type||C2 domain||Dual specificity phosphatase, catalytic domain||Tensin phosphatase, lipid phosphatase domain||Tensin phosphatase, C2 domain||Protein-tyrosine/Dual specificity phosphatase||Protein-tyrosine phosphatase, catalytic||Protein-tyrosine phosphatase-like||Bifunctional phosphatidylinositol trisphosphate phosphatase/dual specificity phosp…
ENSGALG00000003640	80.0312	3.56878	4.4871	5.38e-10	8.94e-09	FAM20C	Domain of unknown function DUF1193
ENSGALG00000003641	1301.16	4001.14	-1.6206	0.00038654	0.00141	KAT6A	Attractin||Zinc finger, FYVE/PHD-type||Zinc finger, PHD-finger||Zinc finger, PHD-type||Linker histone H1/H5, domain H15||MOZ/SAS-like protein||Acyl-CoA N-acyltransferase
ENSGALG00000003642	56.5738	11.4254	2.3079	4.59e-06	3e-05	PDGF-A	Platelet-derived growth factor, N-terminal||Cystine-knot cytokine||PDGF/VEGF domain
ENSGALG00000003644	17.6673	0	Inf	9.5e-07	7.3e-06	-	C2 domain
ENSGALG00000003648	139.875	38.2738	1.8697	7.73e-07	6.11e-06	SVIP	-
ENSGALG00000003651	3287.34	1865.44	0.81741	0.0034236	0.0092932	NT5C3B	HAD-like domain||Pyrimidine 5'-nucleotidase, eukaryotic
ENSGALG00000003655	47.1958	12.2751	1.9429	0.00019607	0.00078763	GAS2	Growth-arrest-specific protein 2 domain||Calponin homology domain
ENSGALG00000003658	268.065	627.664	-1.2274	4.67e-05	0.00022866	DHX35	Helicase superfamily 1/2, ATP-binding domain||Helicase, C-terminal||P-loop containing nucleoside triphosphate hydrolase||Domain of unknown function DUF1605||Helicase-associated domain
ENSGALG00000003659	1427.54	2348.29	-0.71808	0.013074	0.029201	AP3M2	Clathrin adaptor, mu subunit||AP complex, mu/sigma subunit||Longin-like domain||Mu homology domain||Clathrin adaptor, mu subunit, C-terminal
ENSGALG00000003661	1506.06	4697.65	-1.6412	0.0036494	0.0098169	SETX	P-loop containing nucleoside triphosphate hydrolase
ENSGALG00000003663	294.068	835.518	-1.5065	0.0025518	0.0071959	RBL2	Retinoblastoma-associated protein, N-terminal||Cyclin-like||Retinoblastoma-associated protein, A-box
ENSGALG00000003665	2373.4	1161.88	1.0305	0.00032875	0.0012324	PIGS	Phosphatidylinositol-glycan biosynthesis class S protein
ENSGALG00000003669	3259.2	1513.63	1.1065	0.00016519	0.00067792	ZBTB17	BTB/POZ fold||BTB/POZ||BTB/POZ-like||Zinc finger, C2H2-like||Zinc finger, C2H2
ENSGALG00000003670	772.234	154.463	2.3218	0.00030726	0.0011623	-//-
ENSGALG00000003672	985.35	2147.67	-1.1241	0.00012708	0.00054283	UBLCP1	HAD-superfamily hydrolase, subfamily IIID||HAD-like domain||Ubiquitin-related domain||NLI interacting factor||Ubiquitin-like
ENSGALG00000003677	13.6057	0	Inf	2.13e-05	0.00011486	NTNG2	Sialidases||Epidermal growth factor-like domain||EGF-like, laminin||Laminin, N-terminal
ENSGALG00000003678	175.728	8.56419	4.3589	7.66e-13	2.31e-11	GLUL	Glutamine synthetase, beta-Grasp||Glutamine synthetase, catalytic domain
ENSGALG00000003681	10816.4	22665.1	-1.0672	0.00028937	0.0011011	TOP1	DNA topoisomerase I, catalytic core, eukaryotic-type||DNA topoisomerase I||DNA breaking-rejoining enzyme, catalytic core||DNA topoisomerase I, eukaryotic-type||DNA topoisomerase I, DNA binding, eukaryotic-type
ENSGALG00000003688	4368.22	6834.64	-0.64582	0.019321	0.041031	NUP155	WD40-repeat-containing domain||Nucleoporin, Nup133/Nup155-like, C-terminal||Nucleoporin, Nup133/Nup155-like, N-terminal
ENSGALG00000003690	230.644	1.66147	7.1171	1.44e-11	3.28e-10	-	Prefoldin||Keratin, type I||Intermediate filament protein
ENSGALG00000003691	2772.27	4866.43	-0.8118	0.0043513	0.011407	-//-
ENSGALG00000003693	2743.34	1578.43	0.79745	0.009008	0.021186	-	Spectrin/alpha-actinin||Growth-arrest-specific protein 2 domain||Calmodulin-regulated spectrin-associated protein, CH domain||Plectin repeat||Calponin homology domain||Spectrin repeat||EF-hand domain
ENSGALG00000003702	2220.65	3860.63	-0.79786	0.0050938	0.013045	CLINT1	AP180 N-terminal homology (ANTH) domain||ENTH/VHS||ENTH domain
ENSGALG00000003705	385.555	1280.88	-1.7321	0.00066119	0.0022379	VPS13C	Vacuolar protein sorting-associated protein 13 domain||Autophagy-related, C-terminal
ENSGALG00000003706	2742.12	514.399	2.4143	2.41e-15	1.2e-13	DUSP1	Protein-tyrosine phosphatase, receptor/non-receptor type||Dual specificity phosphatase, catalytic domain||Rhodanese-like domain||Protein-tyrosine/Dual specificity phosphatase||Protein-tyrosine phosphatase-like||Protein-tyrosine phosphatase, catalytic||Atypical dual specificity phosphatase||Mitogen-activated protein (MAP) kinase phosphatase||Dual specificity phosphatase, subgroup, catalytic domain
ENSGALG00000003708	1417.32	2371.43	-0.74259	0.011212	0.025554	WDR70	G-protein beta WD-40 repeat||WD40-repeat-containing domain||WD40 repeat
ENSGALG00000003713	56.0712	10.0646	2.478	3.76e-06	2.5e-05	-	Chloride channel, voltage gated||Chloride channel, core||CBS domain||Chloride channel ClC-K
ENSGALG00000003717	2074.03	6678.07	-1.687	0.00061011	0.0020881	MYO9B	Ubiquitin-related domain||Myosin head, motor domain||P-loop containing nucleoside triphosphate hydrolase||Rho GTPase-activating protein domain||Protein kinase C-like, phorbol ester/diacylglycerol-binding domain||Rho GTPase activation protein||IQ motif, EF-hand binding site||Ras-association
ENSGALG00000003719	848.275	6773.89	-2.9974	1.34e-06	9.93e-06	CHD9	SNF2-related||Helicase, C-terminal||P-loop containing nucleoside triphosphate hydrolase||Chromo domain||Chromo domain-like||Chromo/chromo shadow domain||DEAD/DEAH box helicase domain||Helicase superfamily 1/2, ATP-binding domain
ENSGALG00000003726	95.5623	1.68342	5.827	1.94e-20	2.42e-18	EGFLAM	Laminin G domain||Concanavalin A-like lectin/glucanase domain||Fibronectin type III||Epidermal growth factor-like domain||EGF-like calcium-binding domain
ENSGALG00000003727	657.197	1356.19	-1.0452	0.00047514	0.0016839	HAUS8	-
ENSGALG00000003731	3398.16	1946.15	0.80413	0.0048968	0.012613	FBXO42	Kelch repeat type 2||F-box domain||Kelch repeat type 1
ENSGALG00000003733	17.9111	0.28423	5.9777	6.08e-06	3.82e-05	LIFR	Fibronectin type III
ENSGALG00000003737	20.3041	48.0317	-1.2422	0.012227	0.027563	TOX3	High mobility group box domain
ENSGALG00000003740	848.326	1546.87	-0.86666	0.0023367	0.0066724	IKBKB	tRNA-binding arm||Protein kinase domain||Serine/threonine/dual specificity protein kinase, catalytic domain||Protein kinase-like domain||Serine-threonine/tyrosine-protein kinase catalytic domain||Tyrosine-protein kinase, catalytic domain||I-kappa-kinase-beta NEMO binding domain||Ubiquitin-related domain
ENSGALG00000003741	2682.65	1063.35	1.335	9.72e-06	5.78e-05	MYO18A	Myosin tail||P-loop containing nucleoside triphosphate hydrolase||RGS domain||Myosin head, motor domain||IQ motif, EF-hand binding site||PDZ domain
ENSGALG00000003742	90.3353	14.6362	2.6257	2.86e-08	3.27e-07	CPAMD8	Alpha-2-macroglobulin, N-terminal 2||Alpha-macroglobulin, receptor-binding||Alpha-macroglobulin complement component||Terpenoid cyclases/protein prenyltransferase alpha-alpha toroid||Alpha-2-macroglobulin||Kazal domain||Farnesoic acid O-methyl transferase||Alpha-2-macroglobulin, thiol-ester bond-forming
ENSGALG00000003743	532.686	932.288	-0.80749	0.0056481	0.014227	VPS37B	Modifier of rudimentary, Modr
ENSGALG00000003744	39.2246	2.76548	3.8262	0.0014874	0.0045121	ADAM19	Blood coagulation inhibitor, Disintegrin||Peptidase M12B, propeptide||ADAM, cysteine-rich||Peptidase M12B, ADAM/reprolysin||Epidermal growth factor-like domain
ENSGALG00000003750	483.815	83.9729	2.5265	1.1e-10	2.12e-09	PLCG1	Variant SH3 domain||Phospholipase C, phosphoinositol-specific, EF-hand-like||Phospholipase C, phosphatidylinositol-specific , X domain||EF-hand domain||Phosphatidylinositol-4, 5-bisphosphate phosphodiesterase gamma||Phospholipase C, phosphatidylinositol-specific, Y domain||Pleckstrin homology domain||Phosphoinositide phospholipase C family||C2 domain||PLC-like phosphodiesterase, TIM beta/alpha-ba…
ENSGALG00000003753	315.707	1202.47	-1.9293	0.00034264	0.0012757	CYLD	CAP Gly-rich domain||Ubiquitin specific protease domain||Peptidase C19, ubiquitin carboxyl-terminal hydrolase
ENSGALG00000003759	58.8149	5.87498	3.3235	4.61e-09	6.26e-08	RORalpha1	Zinc finger, nuclear hormone receptor-type||Steroid hormone receptor||Nuclear receptor ROR||Nuclear hormone receptor, ligand-binding, core||Nuclear hormone receptor, ligand-binding||Thyroid hormone receptor
ENSGALG00000003761	67.9585	4.83438	3.8133	6.57e-11	1.31e-09	NIPAL4	Magnesium transporter NIPA||EamA domain
ENSGALG00000003763	605.124	1799.03	-1.5719	9.4e-08	9.5e-07	ICE2	Little elongation complex subunit 2 , C-terminal
ENSGALG00000003765	78.2145	0	Inf	1.22e-06	9.14e-06	A1CF	HnRNP R/Q splicing factor||RNA recognition motif domain
ENSGALG00000003767	11.7051	1.29248	3.1789	0.0059565	0.014866	NKD1	EF-hand domain
ENSGALG00000003770	2378.42	1084.43	1.1331	9.04e-05	0.00040592	Protein	Annexin, type V||Annexin, type II||Annexin||Annexin repeat
ENSGALG00000003771	470.241	1162.73	-1.306	1.21e-05	7e-05	SIN3B	Paired amphipathic helix||Histone deacetylase interacting
ENSGALG00000003772	2076.95	657.57	1.6593	8.07e-09	1.04e-07	SDF2	MIR motif
ENSGALG00000003775	142.155	830.117	-2.5458	0.0082824	0.019716	RICTOR	Armadillo-type fold
ENSGALG00000003777	15.5966	0	Inf	4.79e-06	3.12e-05	NELL1	Concanavalin A-like lectin/glucanase domain||Laminin G domain||EGF-like calcium-binding domain||von Willebrand factor, type C||Epidermal growth factor-like domain
ENSGALG00000003781	1028.41	2837.96	-1.4644	5.23e-07	4.34e-06	SUN1	Galactose-binding domain-like||SUN domain
ENSGALG00000003786	4331.35	7700.06	-0.83005	0.0050711	0.013005	BRD7	Protein of unknown function DUF3512||Bromodomain
ENSGALG00000003788	717.504	2035.09	-1.504	2.35e-07	2.14e-06	BNIP2	Bcl2-/adenovirus E1B 19kDa-interacting protein 2||CRAL-TRIO domain
ENSGALG00000003792	796.654	290.119	1.4573	2.47e-05	0.00013129	FYB	SH3 domain||Variant SH3 domain
ENSGALG00000003794	1498.37	3003.83	-1.0034	0.00052148	0.0018256	SLC35E1	Triose-phosphate transporter domain||EamA domain||UAA transporter
ENSGALG00000003798	1261.59	2175.86	-0.78634	0.007335	0.017795	GET4	Uncharacterised protein family UPF0363
ENSGALG00000003799	1696.85	3276.18	-0.94915	0.00082997	0.0027195	USP4	Ubiquitin specific protease domain||Ubiquitin-related domain||Peptidase C19, ubiquitin-specific peptidase, DUSP domain||Peptidase C19, ubiquitin carboxyl-terminal hydrolase
ENSGALG00000003803	305.529	18.1043	4.0769	4.01e-10	6.79e-09	DAB2	PTB/PI domain
ENSGALG00000003804	3278.37	964.862	1.7646	0.0019052	0.0055826	ALDH4A1	Aldehyde/histidinol dehydrogenase||Delta-1-pyrroline-5-carboxylate dehydrogenase||Aldehyde dehydrogenase domain
ENSGALG00000003805	33.6967	2.43487	3.7907	3.23e-07	2.83e-06	PRKG1	Protein kinase-like domain||Serine/threonine/dual specificity protein kinase, catalytic domain||Serine-threonine/tyrosine-protein kinase catalytic domain||Cyclic nucleotide-binding-like||cGMP-dependent protein kinase||Protein kinase domain||cGMP-dependent kinase||cAMP/cGMP-dependent protein kinase||Cyclic nucleotide-binding domain||Tyrosine-protein kinase, catalytic domain||AGC-kinase, C-terminal
ENSGALG00000003814	160.015	0.336083	8.8952	1.64e-15	8.43e-14	Dkk-1	-
ENSGALG00000003818	5308.64	15171.8	-1.515	0.00075087	0.0024955	CYFIP2	Cytoplasmic FMR1-interacting, subgroup||Cytoplasmic FMR1-interacting
ENSGALG00000003819	258.547	121.637	1.0878	0.0010601	0.0033565	ADAP1	Arf GTPase activating protein||Pleckstrin homology domain
ENSGALG00000003821	150.244	41.2676	1.8642	9.25e-07	7.13e-06	RAMP1	Receptor activity modifying protein
ENSGALG00000003826	1338.45	2465.1	-0.88109	0.0022949	0.0065702	ANAPC7	Tetratricopeptide TPR2||Tetratricopeptide TPR1||Tetratricopeptide repeat||Tetratricopeptide repeat-containing domain
ENSGALG00000003829	12.7067	0	Inf	4.38e-05	0.00021631	HPCAL4	EF-hand domain
ENSGALG00000003832	3744.18	1946.12	0.94405	0.00059464	0.0020415	TEX264	Regulatory factor, effector binding domain
ENSGALG00000003833	88.4106	1.00825	6.4543	2.8e-16	1.67e-14	CACNA1E	Voltage-dependent calcium channel, alpha-1 subunit||EF-hand domain||Polycystin cation channel, PKD1/PKD2||Voltage-dependent calcium channel, alpha-1 subunit, IQ domain||Ion transport domain||Voltage-dependent calcium channel, R-type, alpha-1 subunit
ENSGALG00000003835	3848.75	5902.67	-0.61698	0.021187	0.044522	10	HAD-like domain||P-type ATPase, subfamily IIA, SERCA-type||P-type ATPase, cytoplasmic domain N||P-type ATPase||Cation-transporting P-type ATPase, N-terminal||Cation-transporting P-type ATPase, C-terminal||P-type ATPase, A domain
ENSGALG00000003837	554.663	4913.85	-3.1472	5.38e-09	7.19e-08	ADCY7	Adenylate cyclase-like||Nucleotide cyclase||Adenylyl cyclase class-3/4/guanylyl cyclase
ENSGALG00000003838	104.144	4.9625	4.3914	1.78e-09	2.66e-08	-	Protein of unknown function DUF1394
ENSGALG00000003839	11.1871	0	Inf	0.00013021	0.00055442	GRM2	GPCR, family 3, nine cysteines domain||GPCR, family 3||GPCR, family 3, metabotropic glutamate receptor 2||GPCR, family 3, metabotropic glutamate receptor||Extracellular ligand-binding receptor||GPCR, family 3, C-terminal||Periplasmic binding protein-like I||GPCR, family 3, metabotropic glutamate receptor 3
ENSGALG00000003841	148.106	35.132	2.0758	1.76e-07	1.66e-06	DGKK	Pleckstrin homology domain||Sterile alpha motif, type 2||Diacylglycerol kinase, accessory domain||Protein kinase C-like, phorbol ester/diacylglycerol-binding domain||Sterile alpha motif, type 1||Sterile alpha motif/pointed domain||Sterile alpha motif domain||Diacylglycerol kinase, catalytic domain
ENSGALG00000003845	617.845	240.552	1.3609	1.79e-05	9.93e-05	MKNK2	Lipopolysaccharide kinase||Protein kinase-like domain||Serine-threonine/tyrosine-protein kinase catalytic domain||Serine/threonine/dual specificity protein kinase, catalytic domain||Tyrosine-protein kinase, catalytic domain||Protein kinase domain
ENSGALG00000003853	1383.15	2357.16	-0.76909	0.0094255	0.022025	PAPD5	PAP/25A-associated||Nucleotidyl transferase domain
ENSGALG00000003855	135.615	21.4621	2.6597	3.38e-10	5.81e-09	c-src	SH3 domain||Serine-threonine/tyrosine-protein kinase catalytic domain||Serine/threonine/dual specificity protein kinase, catalytic domain||Protein kinase-like domain||SH2 domain||Protein kinase domain||Tyrosine-protein kinase, catalytic domain||Variant SH3 domain
ENSGALG00000003857	51.4914	10.0103	2.3628	0.013437	0.029915	ITK	Pleckstrin homology domain||Variant SH3 domain||Tyrosine-protein kinase, catalytic domain||Serine/threonine/dual specificity protein kinase, catalytic domain||Protein kinase-like domain||Serine-threonine/tyrosine-protein kinase catalytic domain||SH2 domain||SH3 domain||Zinc finger, Btk motif||Protein kinase domain||Spectrin alpha chain, SH3 domain
ENSGALG00000003861	1321.23	3389.41	-1.3592	2.67e-06	1.83e-05	HERC4	HECT||Regulator of chromosome condensation, RCC1||Regulator of chromosome condensation 1/beta-lactamase-inhibitor protein II
ENSGALG00000003862	341.59	854.562	-1.3229	0.0055064	0.013935	LRRFIP1	Leucine-rich repeat flightless-interacting protein
ENSGALG00000003863	790.894	2146.2	-1.4402	0.0019202	0.0056172	P2RX7	P2X purinoreceptor||P2X7 purinoceptor
ENSGALG00000003866	9.89608	0	Inf	0.00036108	0.0013327	FIBCD1	Fibrinogen, alpha/beta/gamma chain, C-terminal globular domain
ENSGALG00000003874	1404.48	2249.97	-0.67987	0.019135	0.040698	HEATR3	Armadillo-type fold||Armadillo
ENSGALG00000003878	3519.52	742.107	2.2457	4.12e-11	8.53e-10	PIN4	Peptidyl-prolyl cis-trans isomerase, PpiC-type
ENSGALG00000003879	927.129	463.655	0.99972	0.00085263	0.0027859	MFSD2A	Major facilitator superfamily||Major facilitator superfamily domain
ENSGALG00000003881	1448.99	2769.82	-0.93475	0.0011509	0.0036067	ERCC6L	Histone deacetylase complex, subunit 2/3||P-loop containing nucleoside triphosphate hydrolase||SNF2-related||Helicase, C-terminal||Helicase superfamily 1/2, ATP-binding domain
ENSGALG00000003883	318.529	1358.58	-2.0926	0.0018366	0.0054036	MTMR10	Myotubularin-like phosphatase domain||Protein-tyrosine phosphatase-like||Myotubularin-associated
ENSGALG00000003885	11.1795	1.08753	3.3617	0.0038606	0.010299	-	PDZ domain
ENSGALG00000003891	509.595	1062.49	-1.06	0.0021838	0.0062953	ZNF423	Zinc finger, C2H2||Zinc finger, C2H2-like
ENSGALG00000003893	5783.96	9723.31	-0.74939	0.0077608	0.018662	XPR1	EXS, C-terminal||SPX, N-terminal
ENSGALG00000003894	7.09049	0.336083	4.399	0.012511	0.028117	CBLN1	Complement C1q protein||Tumour necrosis factor-like domain
ENSGALG00000003901	553.367	904.555	-0.70897	0.020695	0.043576	P2RX4	P2X1 purinoceptor||P2X2 purinoceptor||P2X4 purinoceptor||P2X purinoreceptor
ENSGALG00000003904	42.922	1.00825	5.4118	2.62e-11	5.64e-10	MLPH	Rab effector MyRIP/Melanophilin||Rab-binding domain||Zinc finger, FYVE/PHD-type
ENSGALG00000003907	1347.87	2438.22	-0.85515	0.0027233	0.0076036	N4BP1	K Homology domain, type 1||Ribonuclease Zc3h12a-like
ENSGALG00000003921	215.665	22.4538	3.2638	6.04e-14	2.33e-12	DBNDD2	Dysbindin
ENSGALG00000003922	12074.4	24821.8	-1.0397	0.00022384	0.00088253	TOP2A	Histidine kinase-like ATPase, C-terminal domain||DNA topoisomerase, type IIA-like domain||DTHCT||DNA topoisomerase II, eukaryotic-type||Ribosomal protein S5 domain 2-type fold||DNA topoisomerase, type IIA, subunit A/C-terminal||DNA topoisomerase, type IIA, subunit B, domain 2||DNA topoisomerase, type IIA
ENSGALG00000003923	114.623	1.86094	5.9447	1.07e-22	1.95e-20	COL6A3	Fibronectin type III||Collagen triple helix repeat||von Willebrand factor, type A||Proteinase inhibitor I2, Kunitz metazoa
ENSGALG00000003924	2732.09	1716.67	0.6704	0.018702	0.039905	ACBD6	Ankyrin repeat-containing domain||Acyl-CoA-binding protein, ACBP||Ankyrin repeat
ENSGALG00000003930	98.2993	188.581	-0.93993	0.0049173	0.012658	APBA2	PTB/PI domain||PDZ domain
ENSGALG00000003932	167.429	53.3289	1.6506	6.07e-06	3.82e-05	SDC4	Neurexin/syndecan/glycophorin C||Syndecan/Neurexin domain
ENSGALG00000003934	2656.65	357.398	2.894	8.87e-21	1.19e-18	WIPF2	WH2 domain
ENSGALG00000003937	1444.9	2446.89	-0.75998	0.0064375	0.015849	GEMIN5	WD40-repeat-containing domain||G-protein beta WD-40 repeat||WD40 repeat
ENSGALG00000003938	2470.52	4267.58	-0.7886	0.0074779	0.018084	COPS8	-
ENSGALG00000003939	940.309	172.372	2.4476	6.65e-07	5.34e-06	KLF2	Zinc finger, C2H2||Zinc finger, C2H2-like
ENSGALG00000003942	828.99	1578.12	-0.92878	0.0011974	0.0037302	LONP2	AAA+ ATPase domain||PUA-like domain||Lon protease, bacterial/eukaryotic-type||Peptidase S16, Lon C-terminal||ATPase, AAA-type, core||Peptidase S16, lon N-terminal||Ribosomal protein S5 domain 2-type fold||ATPase, dynein-related, AAA domain||P-loop containing nucleoside triphosphate hydrolase
ENSGALG00000003943	1247	1968.41	-0.65856	0.019391	0.041149	PRKCA	Protein kinase domain||Protein kinase C, alpha/beta/gamma types||Serine/threonine/dual specificity protein kinase, catalytic domain||Protein kinase-like domain||Serine-threonine/tyrosine-protein kinase catalytic domain||C2 domain||Tyrosine-protein kinase, catalytic domain||Protein kinase C-like, phorbol ester/diacylglycerol-binding domain||AGC-kinase, C-terminal||Protein kinase, C-terminal||Diacy…
ENSGALG00000003944	16.5927	3.9652	2.0651	0.010264	0.023653	FAM189A1	CD20-like family
ENSGALG00000003950	2577.01	4472.28	-0.79531	0.0069204	0.016885	CNOT8	Ribonuclease CAF1||Ribonuclease H-like domain
ENSGALG00000003951	17534.7	10066	0.80072	0.003879	0.010345	SASH3	Sterile alpha motif/pointed domain||SH3 domain||Sterile alpha motif, type 1||Variant SH3 domain||Sterile alpha motif, type 2||SAM/SH3 domain-containing||Sterile alpha motif domain
ENSGALG00000003955	309.89	1808.15	-2.5447	0.0011731	0.0036684	CEP350	CAP Gly-rich domain
ENSGALG00000003957	45.3047	16.8252	1.429	0.013786	0.03062	APOH	Sushi/SCR/CCP domain||Beta-2-glycoprotein-1 fifth domain
ENSGALG00000003958	1447.28	2417.59	-0.74022	0.012104	0.027337	PRMT3	tRNA (mo5U34)-methyltransferase-like||S-adenosyl-L-methionine-dependent methyltransferase||Protein arginine N-methyltransferase||Ribosomal L11 methyltransferase, PrmA||Methyltransferase small domain||Methyltransferase type 11
ENSGALG00000003970	128.613	30.4946	2.0764	7.01e-05	0.00032615	TJP1	Tight junction protein ZO||ZU5 domain||Guanylate kinase/L-type calcium channel beta subunit||PDZ domain||Guanylate kinase-like||Variant SH3 domain||P-loop containing nucleoside triphosphate hydrolase||SH3 domain
ENSGALG00000003972	46.8782	89.9627	-0.94041	0.016136	0.035174	FAXDC2	Fatty acid hydroxylase
ENSGALG00000003973	3881.22	1460.48	1.4101	4.35e-07	3.69e-06	TLCD1	TRAM/LAG1/CLN8 homology domain
ENSGALG00000003985	881.725	1867.88	-1.083	0.00021804	0.00086178	TARSL2	Aminoacyl-tRNA synthetase, class II||Anticodon-binding||Aminoacyl-tRNA synthetase, class II (G/ H/ P/ S), conserved domain||TGS||Threonine-tRNA ligase, class IIa||TGS-like||Threonyl/alanyl tRNA synthetase, SAD||Threonyl/alanyl tRNA synthetase, class II-like, putative editing domain
ENSGALG00000003986	2095.96	723.906	1.5337	7.03e-08	7.34e-07	PITHD1	PITH domain||Galactose-binding domain-like
ENSGALG00000003987	2439.12	1047.65	1.2192	2.62e-05	0.00013776	TRAF4	TNF receptor-associated factor TRAF||MATH||TRAF-like||Zinc finger, TRAF-type
ENSGALG00000003990	197.552	580.563	-1.5552	5.87e-07	4.78e-06	RUFY2	Zinc finger, FYVE-related||RUN||Zinc finger, FYVE/PHD-type||FYVE zinc finger
ENSGALG00000003991	4954.25	2440.56	1.0215	0.00018543	0.00075039	MRTO4	Ribosomal protein L10/acidic P0
ENSGALG00000003993	3420.86	1377.18	1.3126	9.1e-06	5.45e-05	DNMT3A	PWWP domain||S-adenosyl-L-methionine-dependent methyltransferase||Zinc finger, FYVE/PHD-type
ENSGALG00000003997	679.739	1087.37	-0.67779	0.019343	0.041051	PPM1M	Protein phosphatase 2C (PP2C)-like domain
ENSGALG00000003999	90.4919	16.3275	2.4705	5.37e-08	5.77e-07	NAV2	AAA+ ATPase domain||P-loop containing nucleoside triphosphate hydrolase||Calponin homology domain
ENSGALG00000004000	4250.92	2514.64	0.75742	0.0078838	0.018924	FLOT2	Band 7 protein
ENSGALG00000004002	5648.06	2862.39	0.98053	0.0006153	0.0021026	LYPLA2	Alpha/beta hydrolase fold-3||Phospholipase/carboxylesterase/thioesterase||Alpha/Beta hydrolase fold
ENSGALG00000004004	723.078	2082.29	-1.5259	2.2e-07	2.02e-06	PHKB	Glycoside hydrolase family 15||Six-hairpin glycosidase-like
ENSGALG00000004005	1979.01	722.152	1.4544	0.013914	0.030866	-	NADP-dependent oxidoreductase domain||Aldo/keto reductase subgroup
ENSGALG00000004009	191.098	48.6641	1.9734	7.1e-08	7.4e-07	DHRS13	Short-chain dehydrogenase/reductase SDR||Glucose/ribitol dehydrogenase||Polyketide synthase, ketoreductase domain
ENSGALG00000004011	3273.98	8469.33	-1.3712	1.24e-06	9.26e-06	CAMKK2	Protein kinase domain||Tyrosine-protein kinase, catalytic domain||Serine-threonine/tyrosine-protein kinase catalytic domain||Protein kinase-like domain||Serine/threonine/dual specificity protein kinase, catalytic domain
ENSGALG00000004021	37.0707	3.95973	3.2268	1.81e-06	1.3e-05	AXIN2	RGS domain||DIX domain||Axin beta-catenin binding
ENSGALG00000004023	1645.09	3340.74	-1.022	0.00028509	0.0010874	E2F8	E2F/DP family, winged-helix DNA-binding domain
ENSGALG00000004028	10.2122	0	Inf	0.00028017	0.0010712	MATN4	Matrilin, coiled-coil trimerisation domain||von Willebrand factor, type A||Epidermal growth factor-like domain||EGF-like calcium-binding domain
ENSGALG00000004035	20.6886	5.04425	2.0361	0.0065757	0.016132	CRYBA1	Beta/gamma crystallin||Gamma-crystallin-related
ENSGALG00000004037	3048.93	4766.29	-0.64456	0.020411	0.043057	DNA2	DNA replication factor Dna2, N-terminal||P-loop containing nucleoside triphosphate hydrolase
ENSGALG00000004038	238.501	551.7	-1.2099	0.00011104	0.00048559	ADAL	Adenosine/AMP deaminase domain
ENSGALG00000004039	6090.28	3412.18	0.83582	0.0018751	0.0055074	MINOS1	Protein of unknown function DUF543
ENSGALG00000004040	1932.1	4368.68	-1.177	3.25e-05	0.00016665	MFAP3	Immunoglobulin I-set||Immunoglobulin subtype 2||Immunoglobulin-like domain||Immunoglobulin V-set domain||Immunoglobulin subtype
ENSGALG00000004043	7284.2	3732.38	0.96467	0.00049863	0.0017551	NBL1	Cystine-knot cytokine||DAN||Glycoprotein hormone subunit beta, cystine knot||Neuroblastoma suppressor of tumourigenicity 1||Cystine knot, C-terminal
ENSGALG00000004047	1146.33	652.074	0.81391	0.0042745	0.011233	GALE	Nucleotide sugar epimerase||Male sterility, NAD-binding||NAD-dependent epimerase/dehydratase, N-terminal domain||Polyketide synthase, ketoreductase domain||3-beta hydroxysteroid dehydrogenase/isomerase||Short-chain dehydrogenase/reductase SDR||Polysaccharide biosynthesis protein, CapD-like domain||UDP-glucose 4-epimerase GalE||RmlD-like substrate binding domain
ENSGALG00000004048	712.125	1755.57	-1.3017	0.015877	0.034692	PTPRS	Immunoglobulin subtype||Protein-tyrosine phosphatase, receptor/non-receptor type||Immunoglobulin subtype 2||Immunoglobulin I-set||Fibronectin type III||Protein-tyrosine phosphatase-like||Protein-tyrosine phosphatase, catalytic||Protein-tyrosine/Dual specificity phosphatase||Immunoglobulin-like domain
ENSGALG00000004049	738.135	1395.56	-0.91888	0.0017316	0.0051341	ITFG1	-
ENSGALG00000004052	1219.99	3152.21	-1.3695	2.37e-06	1.66e-05	GPR107	Transmembrane receptor, eukaryota
ENSGALG00000004058	470.814	1042.01	-1.1461	9.51e-05	0.00042366	GPR146	GPCR, rhodopsin-like, 7TM||G protein-coupled receptor, rhodopsin-like
ENSGALG00000004065	266.825	466.409	-0.8057	0.0082131	0.019581	SLC25A16	Mitochondrial carrier protein||Mitochondrial substrate/solute carrier||Graves disease carrier protein||Mitochondrial carrier domain
ENSGALG00000004070	55.1611	7.78531	2.8248	4.59e-06	3e-05	MICALL2	Calponin homology domain||Calmodulin-regulated spectrin-associated protein, CH domain||Domain of unknown function DUF3585||Zinc finger, LIM-type
ENSGALG00000004073	395.284	1373.5	-1.7969	1.99e-09	2.95e-08	TET1	Zinc finger, CXXC-type
ENSGALG00000004078	80.6112	0.28423	8.1478	6.66e-07	5.34e-06	-	Zinc finger, RING-type||Tetratricopeptide repeat||Tetratricopeptide repeat-containing domain||PUA-like domain||Zinc finger, C3HC4 RING-type||Peptidase S16, lon N-terminal
ENSGALG00000004089	714.805	2865.62	-2.0032	2.09e-07	1.93e-06	PRDM2	Predicted retinoblastoma binding protein (RIZ)||Zinc finger, C2H2-like||SET domain||Zinc finger, C2H2
ENSGALG00000004091	1768.63	4268.04	-1.2709	7.64e-06	4.69e-05	KDM4B	JmjC domain||Zinc finger, FYVE/PHD-type||JmjN domain||Zinc finger, PHD-type||Tudor domain
ENSGALG00000004096	131.35	22.3806	2.5531	1.16e-09	1.79e-08	CHRNA7	Neurotransmitter-gated ion-channel||Neurotransmitter-gated ion-channel ligand-binding domain||Neurotransmitter-gated ion-channel transmembrane domain||Nicotinic acetylcholine receptor
ENSGALG00000004098	4946.32	8676.2	-0.81071	0.0043644	0.01143	STK4	SARAH domain||Tyrosine-protein kinase, catalytic domain||Protein kinase domain||Mst1 SARAH domain||Protein kinase-like domain||Serine/threonine/dual specificity protein kinase, catalytic domain||Serine-threonine/tyrosine-protein kinase catalytic domain
ENSGALG00000004106	781.165	1409.1	-0.85107	0.0047359	0.012256	DHCR7	Ergosterol biosynthesis ERG4/ERG24
ENSGALG00000004113	1601.7	849.216	0.9154	0.0022042	0.0063488	-	GPCR, rhodopsin-like, 7TM||G protein-coupled receptor, rhodopsin-like
ENSGALG00000004119	31.3915	2.50868	3.6454	2.06e-06	1.46e-05	-	Alpha/Beta hydrolase fold||Arylacetamide deacetylase||Alpha/beta hydrolase fold-3||Carboxylesterase, type B
ENSGALG00000004122	8131.09	20656.3	-1.3451	3.56e-06	2.37e-05	PNRC2	-
ENSGALG00000004132	12088.4	29901.5	-1.3066	7.21e-06	4.46e-05	UHRF1	Zinc finger, RING-type||Zinc finger, PHD-finger||Chromo domain-like||Zinc finger, FYVE/PHD-type||SRA-YDG||Ubiquitin-related domain||Domain of unknown function DUF3590||Zinc finger, PHD-type
ENSGALG00000004133	4618.62	9552.09	-1.0484	0.00024718	0.00096238	SRSF10	RNA recognition motif domain
ENSGALG00000004140	38.1162	6.0525	2.6548	4.76e-05	0.00023243	SH3BP4	SH3 domain||ZU5 domain||Variant SH3 domain
ENSGALG00000004141	1.7036	21.1584	-3.6346	0.0042354	0.011148	LBFABP	Calycin-like||Lipocalin/cytosolic fatty-acid binding domain||Cytosolic fatty-acid binding
ENSGALG00000004142	1438.69	2417.9	-0.749	0.0073609	0.017846	USP20	Peptidase C19, ubiquitin-specific peptidase, DUSP domain||Peptidase C19, ubiquitin carboxyl-terminal hydrolase||Zinc finger, UBP-type||Ubiquitin specific protease domain
ENSGALG00000004146	16.4325	100.535	-2.6131	0.023745	0.049113	RIMS4	C2 domain
ENSGALG00000004149	184.032	80.2256	1.1978	0.00054406	0.0018943	KCNK15	Two pore domain potassium channel domain||Two pore domain potassium channel||Potassium channel subfamily K member 15||Two pore domain potassium channel, TASK family
ENSGALG00000004153	166.209	341.801	-1.0402	0.00068566	0.0023086	NADSYN1	NAD/GMP synthase||Carbon-nitrogen hydrolase||NAD(+) synthetase||Glutamine-dependent NAD(+) synthetase
ENSGALG00000004156	971.558	1614.2	-0.73244	0.014901	0.032793	KIAA1279	KIF-1 binding protein
ENSGALG00000004158	760.731	1322.75	-0.79809	0.0065625	0.016105	GPT2	Aminotransferase, class I/classII||Pyridoxal phosphate-dependent transferase
ENSGALG00000004166	1730.97	880.884	0.97456	0.00079247	0.0026104	C5H11ORF2	Vacuolar protein sorting-associated protein 54||Conserved oligomeric Golgi complex, subunit 2, N-terminal||Conserved oligomeric Golgi complex subunit 8
ENSGALG00000004167	7211.16	2025.14	1.8322	9.89e-11	1.91e-09	SRGN	Serglycin
ENSGALG00000004171	1114.91	2366.11	-1.0856	0.00013293	0.00056339	RNF111	Zinc finger, C3HC4 RING-type||Zinc finger, RING-type
ENSGALG00000004176	1316.83	651.566	1.0151	0.00026192	0.001011	ATOX1	Heavy metal-associated domain, HMA
ENSGALG00000004181	1620.44	384.302	2.0761	5.74e-12	1.44e-10	GAA	Galactose mutarotase-like domain||P-type trefoil||Glycoside hydrolase superfamily||Glycoside hydrolase family 31
ENSGALG00000004183	56.3038	5.01983	3.4875	2.76e-09	3.94e-08	FAM20A	Domain of unknown function DUF1193
ENSGALG00000004184	687.428	15.7871	5.4444	1.01e-39	1.36e-36	SPARC	Follistatin-like, N-terminal||Kazal domain||Follistatin/Osteonectin EGF domain||SPARC/Testican, calcium-binding domain
ENSGALG00000004186	1036.16	2468.54	-1.2524	0.0036362	0.0097842	NSRP1	Domain of unknown function DUF2040
ENSGALG00000004189	1036.26	598.815	0.7912	0.0065354	0.016051	MAFK	Basic leucine zipper domain, Maf-type||Basic-leucine zipper domain||Transcription factor, Skn-1-like, DNA-binding domain
ENSGALG00000004190	964.814	1687.64	-0.80668	0.0053302	0.013551	RNF34	Zinc finger, FYVE/PHD-type||Zinc finger, RING-type
ENSGALG00000004192	2370.83	6052.7	-1.3522	2.32e-05	0.00012403	SLTM	RNA recognition motif domain
ENSGALG00000004196	341.51	1.91279	7.4801	1.02e-08	1.29e-07	-	UDP-glucuronosyl/UDP-glucosyltransferase||Glycosyl transferase, family 28, C-terminal
ENSGALG00000004204	876.077	1732.17	-0.98345	0.00061412	0.0020993	FAM63B	Protein of unknown function DUF544
ENSGALG00000004209	10.6111	0.28423	5.2224	0.00098877	0.0031575	ELFN1	Fibronectin type III||Leucine-rich repeat, typical subtype||Leucine-rich repeat||Cysteine-rich flanking region, C-terminal
ENSGALG00000004212	1087.76	2868.75	-1.3991	0.0017542	0.0051915	ADAM10	Peptidase M12B, ADAM/reprolysin||Blood coagulation inhibitor, Disintegrin||Peptidase M12B, propeptide
ENSGALG00000004216	34.6964	4.63737	2.9034	3.21e-05	0.00016503	TOR3A	AAA+ ATPase domain||ClpA/B family||Torsin||P-loop containing nucleoside triphosphate hydrolase||ATPase, AAA-type, core
ENSGALG00000004221	78.3856	4.73861	4.0481	2.93e-13	9.86e-12	IL22RA1	Fibronectin type III
ENSGALG00000004223	20.2965	1.473	3.7844	8.35e-05	0.00037951	-	Cytochrome c oxidase, subunit 8
ENSGALG00000004225	1826.92	2897.43	-0.66536	0.018268	0.039132	KDM2B	Zinc finger, CXXC-type||Zinc finger, FYVE/PHD-type||JmjC domain||F-box domain||Zinc finger, PHD-finger||Leucine-rich repeat, cysteine-containing subtype||Zinc finger, PHD-type
ENSGALG00000004227	1240.63	2100.76	-0.75983	0.0080943	0.019347	FAM20B	Domain of unknown function DUF1193
ENSGALG00000004228	362.232	1118.55	-1.6266	3.86e-08	4.27e-07	USP40	Peptidase C19, ubiquitin carboxyl-terminal hydrolase||Ubiquitin specific protease domain
ENSGALG00000004231	59.5443	123.612	-1.0538	0.003592	0.0096803	IFNLR1	Fibronectin type III||Interferon alpha/beta receptor, beta chain
ENSGALG00000004234	151.139	49.0929	1.6223	1.76e-05	9.78e-05	ATHL1	Glycoside hydrolase, family 65, central catalytic||Six-hairpin glycosidase-like
ENSGALG00000004237	3150.32	5700.54	-0.8556	0.0019291	0.0056365	PRKAR1A	Dimerization-anchoring domain of cAMP-dependent protein kinase, regulatory subunit||Cyclic nucleotide-binding-like||cAMP/cGMP-dependent protein kinase||Cyclic nucleotide-binding domain||cAMP-dependent protein kinase regulatory subunit
ENSGALG00000004239	95.9612	4.76851	4.3308	2.01e-16	1.24e-14	IFITM5	CD225/Dispanin family
ENSGALG00000004243	67.5081	14.8795	2.1817	0.0042869	0.011261	IFITM3	CD225/Dispanin family
ENSGALG00000004244	416.127	855.737	-1.0401	0.00031165	0.0011771	TTPAL	Cellular retinaldehyde binding/alpha-tocopherol transport||CRAL-TRIO domain||CRAL/TRIO, N-terminal domain
ENSGALG00000004245	12179	4842.22	1.3307	2.38e-06	1.66e-05	NUDT1	7,8-dihydro-8-oxoguanine triphosphatase||NUDIX hydrolase domain-like||NUDIX hydrolase domain||NUDIX hydrolase
ENSGALG00000004247	105.035	214.116	-1.0275	0.0021248	0.0061445	MORN3	MORN motif
ENSGALG00000004250	767.739	124.372	2.626	3.82e-16	2.24e-14	B4GALNT4	Chondroitin N-acetylgalactosaminyltransferase||Nucleotide-diphospho-sugar transferases||PA14
ENSGALG00000004252	2193.54	942.501	1.2187	2.06e-05	0.00011186	-	Peptidase C1A, papain C-terminal||Proteinase inhibitor I29, cathepsin propeptide
ENSGALG00000004254	1757.87	3222.68	-0.87444	0.0019158	0.0056072	TMEM120B	TMPIT-like
ENSGALG00000004256	345.876	98.8488	1.807	3e-08	3.41e-07	DHRS3	Short-chain dehydrogenase/reductase SDR||Polysaccharide biosynthesis protein, CapD-like domain||Glucose/ribitol dehydrogenase||Polyketide synthase, ketoreductase domain
ENSGALG00000004257	258.517	46.6958	2.4689	9.84e-06	5.84e-05	TSPAN15	Tetraspanin/Peripherin||Tetraspanin||Tetraspanin, EC2 domain
ENSGALG00000004259	7588.06	12163.4	-0.68074	0.021999	0.046016	BLMH	Peptidase C1B, bleomycin hydrolase
ENSGALG00000004260	63.0626	2.68866	4.5518	5.02e-05	0.00024345	PKP3	Armadillo||Armadillo-type fold
ENSGALG00000004267	118.464	0	Inf	1.8e-13	6.27e-12	SIGIRR	Immunoglobulin-like domain||Toll/interleukin-1 receptor homology (TIR) domain
ENSGALG00000004268	502.183	1204.19	-1.2618	1.17e-05	6.77e-05	NIPAL3	Magnesium transporter NIPA
ENSGALG00000004270	59.06	21.1998	1.4781	0.0012578	0.0038941	ALDH1A2	Aldehyde/histidinol dehydrogenase||Aldehyde dehydrogenase domain
ENSGALG00000004273	1493.29	7856.25	-2.3953	1.23e-15	6.57e-14	RALGPS2	Ras guanine-nucleotide exchange factors catalytic domain||Pleckstrin homology domain||Ras guanine nucleotide exchange factor domain
ENSGALG00000004274	40.2266	12.6111	1.6735	0.0016255	0.0048685	cdermo-1	Myc-type, basic helix-loop-helix (bHLH) domain
ENSGALG00000004275	1363.28	2142.68	-0.65233	0.019614	0.041567	RHOF	Small GTPase superfamily, ARF/SAR type||Small GTP-binding protein domain||Small GTPase superfamily, Rab type||Small GTPase superfamily||Mitochondrial Rho-like||Small GTPase superfamily, Rho type||P-loop containing nucleoside triphosphate hydrolase||Small GTPase superfamily, Ras type
ENSGALG00000004280	19.9445	0.28423	6.1328	1.55e-06	1.13e-05	ANO9	ABC transporter type 1, transmembrane domain||Anoctamin
ENSGALG00000004282	276.72	545.368	-0.9788	0.0011083	0.0034864	RCAN3	Calcipressin
ENSGALG00000004284	1060.98	455.56	1.2197	3.7e-05	0.00018724	LFNG	Fringe-like||Fringe
ENSGALG00000004285	132.884	1.11496	6.897	0.00066007	0.0022347	HNF4alpha	Zinc finger, nuclear hormone receptor-type||Steroid hormone receptor||Transcription factor COUP||Retinoid X receptor/HNF4||Nuclear hormone receptor, ligand-binding, core||Nuclear hormone receptor, ligand-binding
ENSGALG00000004286	16.205	0.28423	5.8332	2.19e-05	0.00011764	COL13A1	Collagen triple helix repeat
ENSGALG00000004291	819.786	2088.27	-1.349	0.0088974	0.020974	VPS13D	Ubiquitin-associated domain/translation elongation factor EF-Ts, N-terminal||UBA-like||Vacuolar protein sorting-associated protein 13 domain||Ubiquitin-associated/translation elongation factor EF1B, N-terminal, eukaryote
ENSGALG00000004293	26.8239	0	Inf	0.0043537	0.011409	-	PAN-1 domain||Peptidase S1A, plasmin||Peptidase S1A, nudel||Apple-like||Kringle-like fold||Peptidase S1||Peptidase S1A, chymotrypsin-type||Trypsin-like cysteine/serine peptidase domain||Kringle
ENSGALG00000004304	6947.63	16594.7	-1.2561	8.07e-06	4.92e-05	TCF12	Myc-type, basic helix-loop-helix (bHLH) domain
ENSGALG00000004310	493.533	1226.37	-1.3132	8.49e-06	5.14e-05	TTYH3	Tweety
ENSGALG00000004311	1437.24	2759.83	-0.94128	0.0011475	0.0035967	AGGF1	G-patch domain||SMAD/FHA domain||Forkhead-associated (FHA) domain
ENSGALG00000004320	37.6427	0.336083	6.8074	1.45e-07	1.4e-06	FAT2	Cadherin-like||EGF-like calcium-binding domain||Epidermal growth factor-like domain||Concanavalin A-like lectin/glucanase domain||Cadherin||Laminin G domain
ENSGALG00000004322	6.11557	0	Inf	0.0080403	0.019239	-	PAS fold||PAS domain||Myc-type, basic helix-loop-helix (bHLH) domain||PAC motif||PAS fold-3
ENSGALG00000004325	2022.81	4158.01	-1.0395	0.00019003	0.00076547	P4HA1	Prolyl 4-hydroxylase, alpha subunit||Prolyl 4-hydroxylase alpha-subunit, N-terminal||Tetratricopeptide repeat||Tetratricopeptide repeat-containing domain||Oxoglutarate/iron-dependent dioxygenase
ENSGALG00000004326	1057.71	1916.89	-0.85782	0.0036343	0.0097808	GOSR1	-
ENSGALG00000004329	240.656	852.984	-1.8255	2.27e-08	2.64e-07	IQCE	P-loop containing nucleoside triphosphate hydrolase||IQ motif, EF-hand binding site
ENSGALG00000004332	48.2268	0	Inf	2.95e-06	2.01e-05	PLA2G12B	Phospholipase A2, group XII secretory||Phospholipase A2 domain
ENSGALG00000004334	210.217	664.08	-1.6595	1.27e-06	9.47e-06	MYLK3	Serine/threonine/dual specificity protein kinase, catalytic domain||Protein kinase-like domain||Serine-threonine/tyrosine-protein kinase catalytic domain||Tyrosine-protein kinase, catalytic domain||Protein kinase domain
ENSGALG00000004338	867.157	11.0649	6.2922	8.07e-18	6.3e-16	COL18A1	Laminin G domain||Collagen triple helix repeat||Concanavalin A-like lectin/glucanase domain||Collagenase NC10/endostatin||C-type lectin fold
ENSGALG00000004340	9.39747	0	Inf	0.0005715	0.0019776	OCSTAMP	Dendritic cell-specific transmembrane protein-like
ENSGALG00000004341	775.177	348.943	1.1515	9.59e-05	0.00042698	-	Alcohol dehydrogenase, C-terminal||Polyketide synthase, enoylreductase domain||Alcohol dehydrogenase GroES-like||GroES (chaperonin 10)-like
ENSGALG00000004343	244.616	38.0165	2.6858	0.0046121	0.011978	HPD	Glyoxalase/Bleomycin resistance protein/Dihydroxybiphenyl dioxygenase||Glyoxalase/fosfomycin resistance/dioxygenase domain||4-hydroxyphenylpyruvate dioxygenase
ENSGALG00000004346	99.0241	1.473	6.0709	9.02e-06	5.41e-05	P2RY4	P2Y purinoceptor 4||GPCR, rhodopsin-like, 7TM||G protein-coupled receptor, rhodopsin-like
ENSGALG00000004347	432.023	1109.65	-1.3609	4.35e-06	2.86e-05	NEDD4	HECT||C2 domain||WW domain
ENSGALG00000004350	143.784	315.601	-1.1342	0.00033466	0.0012505	WDR41	G-protein beta WD-40 repeat||WD40-repeat-containing domain||WD40 repeat
ENSGALG00000004351	105.605	49.6439	1.089	0.0061257	0.015232	-	Amino acid transporter, transmembrane
ENSGALG00000004354	727.801	317.995	1.1945	0.00095992	0.0030789	CCDC69	-
ENSGALG00000004357	6070.8	3872.71	0.64854	0.024067	0.049664	ANXA6	Annexin repeat||Annexin, type IV||Annexin, type VI||Annexin
ENSGALG00000004361	22.4614	52.397	-1.222	0.0080505	0.019261	PRTG	Immunoglobulin I-set||Immunoglobulin||Immunoglobulin subtype 2||Immunoglobulin-like domain||Immunoglobulin subtype||Fibronectin type III
ENSGALG00000004363	3089.83	5912.53	-0.93625	0.00077669	0.002569	MCM3AP	SAC3/GANP/Nin1/mts3/eIF-3 p25||-
ENSGALG00000004364	3727.57	2175.21	0.77708	0.0081668	0.019491	ABR	Rho GTPase-activating protein domain||Rho GTPase activation protein||Dbl homology (DH) domain||C2 domain||Pleckstrin homology domain
ENSGALG00000004368	152.666	352.885	-1.2088	9.67e-05	0.00043043	GNA12	G protein alpha subunit, helical insertion||Small GTPase superfamily, ARF/SAR type||G-protein alpha subunit, group 12||P-loop containing nucleoside triphosphate hydrolase||Guanine nucleotide binding protein (G-protein), alpha subunit
ENSGALG00000004372	2261.16	1341.22	0.75352	0.0055285	0.013978	MICU1	EF-hand domain
ENSGALG00000004373	108.547	0.852691	6.9921	1.11e-07	1.1e-06	KCNJ16	Immunoglobulin E-set||Potassium channel, inwardly rectifying, Kir5||Potassium channel, inwardly rectifying, Kir
ENSGALG00000004375	3305.28	6290.38	-0.92837	0.0012039	0.0037486	VPS35	Vacuolar protein sorting-associated protein 35, Vps35||Armadillo-type fold
ENSGALG00000004377	5860.1	18527.3	-1.6607	1.31e-08	1.61e-07	XPO1	CRM1 C-terminal domain||Exportin-1/Importin-beta-like||Armadillo-type fold||Importin-beta, N-terminal domain
ENSGALG00000004379	3095.31	8679.57	-1.4875	2.3e-07	2.1e-06	BCL7A	BCL7
ENSGALG00000004383	1912.28	1162.23	0.7184	0.0076426	0.018424	TIMM22	Mitochondrial inner membrane translocase subunit Tim17/Tim22/Tim23/peroxisomal protein PMP24
ENSGALG00000004384	5288.72	2411.69	1.1329	8.56e-05	0.00038776	SLC19A1	Reduced folate carrier||Major facilitator superfamily||Major facilitator superfamily domain
ENSGALG00000004386	153.809	2.36106	6.0256	1.42e-10	2.67e-09	Sox9	Sox developmental protein N-terminal||High mobility group box domain
ENSGALG00000004390	1182.4	2580.96	-1.1262	8.61e-05	0.00038936	AP3B1	Clathrin/coatomer adaptor, adaptin-like, N-terminal||Armadillo-type fold||AP-3 complex subunit beta
ENSGALG00000004394	79.8051	19.2442	2.0521	0.00013714	0.00057902	PCBP3	K Homology domain||K Homology domain, type 2||K Homology domain, type 1
ENSGALG00000004397	323.298	1457.95	-2.173	0.0040486	0.010724	MLXIP	Myc-type, basic helix-loop-helix (bHLH) domain
ENSGALG00000004398	2122.55	5329.36	-1.3282	1.16e-05	6.72e-05	CARD11	P-loop containing nucleoside triphosphate hydrolase||PDZ domain||Death-like domain||CARD domain
ENSGALG00000004399	381.956	1013.23	-1.4075	2.4e-06	1.67e-05	CCPG1	-
ENSGALG00000004406	14.0744	34.0713	-1.2755	0.023615	0.048905	LRRC43	-
ENSGALG00000004410	5951.16	3681.92	0.69271	0.0079932	0.019158	ANAPC16	-
ENSGALG00000004414	8.4301	0	Inf	0.0012438	0.0038562	LUZP2	-
ENSGALG00000004419	755.268	2230.19	-1.5621	8.78e-08	8.96e-07	TNFRSF1B	TNFR/NGFR cysteine-rich region
ENSGALG00000004421	203.498	354.039	-0.7989	0.0096639	0.022504	PIGB	GPI mannosyltransferase
ENSGALG00000004425	255.037	429.041	-0.75041	0.012363	0.027817	SCAMP1	SCAMP
ENSGALG00000004426	186.139	457.441	-1.2972	2.36e-05	0.00012597	TNFRSF8	TNFR/NGFR cysteine-rich region
ENSGALG00000004428	70.5396	144.829	-1.0378	0.003727	0.0099984	-	Histamine H3 receptor||GPCR, rhodopsin-like, 7TM||7TM GPCR, olfactory receptor/chemoreceptor Srsx||7TM GPCR, serpentine receptor class x (Srx)||Muscarinic acetylcholine receptor family||G protein-coupled receptor, rhodopsin-like
ENSGALG00000004431	8764.01	4508.28	0.95901	0.000552	0.0019185	SAR1A	Small GTPase superfamily, ARF type||P-loop containing nucleoside triphosphate hydrolase||Guanine nucleotide binding protein (G-protein), alpha subunit||Small GTPase superfamily||Mitochondrial Rho-like||Small GTPase superfamily, SAR1-type||Small GTP-binding protein domain||Small GTPase superfamily, ARF/SAR type||Signal recognition particle receptor, beta subunit
ENSGALG00000004435	876.728	1827.8	-1.0599	0.00024626	0.00095925	Rab27a	Small GTPase superfamily, ARF/SAR type||Elongation factor, GTP-binding domain||Small GTPase superfamily, Rab type||Small GTP-binding protein domain||Mitochondrial Rho-like||Small GTPase superfamily||Small GTPase superfamily, Ras type||P-loop containing nucleoside triphosphate hydrolase||Ran GTPase||Small GTPase superfamily, Rho type
ENSGALG00000004437	22.376	5.40229	2.0503	0.0069964	0.017045	LHFPL2	Lipoma HMGIC fusion partner-like protein
ENSGALG00000004444	270.829	633.782	-1.2266	0.0014975	0.0045381	SHCBP1	Parallel beta-helix repeat||Pectin lyase fold/virulence factor
ENSGALG00000004445	663.52	1.91279	8.4383	1.29e-06	9.57e-06	SLC13A3	Sodium/sulphate symporter||Citrate transporter-like domain
ENSGALG00000004446	168.287	37.1977	2.1776	2.38e-05	0.00012696	NPFF1	7TM GPCR, olfactory receptor/chemoreceptor Srsx||Neuropeptide FF receptor, type 1||G protein-coupled receptor, rhodopsin-like||Neuropeptide FF receptor family||Neuropeptide Y receptor family||GPCR, rhodopsin-like, 7TM
ENSGALG00000004449	16.961	0.336083	5.6573	0.0050446	0.012955	cyp3A37	Cytochrome P450, B-class||Cytochrome P450, E-class, group IV||Cytochrome P450, E-class, group II||Cytochrome P450||Cytochrome P450, E-class, CYP3A||Cytochrome P450, E-class, group I
ENSGALG00000004455	1679.58	4382.06	-1.3835	0.0040716	0.010768	USP34	Ubiquitin specific protease domain||Peptidase C19, ubiquitin carboxyl-terminal hydrolase||Armadillo-type fold
ENSGALG00000004464	82.7005	40.6349	1.0252	0.019255	0.040929	SDK2	Immunoglobulin-like domain||Immunoglobulin subtype 2||Immunoglobulin I-set||Immunoglobulin||Fibronectin type III||Immunoglobulin subtype
ENSGALG00000004465	18160	10511.5	0.78879	0.0038427	0.010263	PALD1	Protein-tyrosine phosphatase-like
ENSGALG00000004467	1377.41	2359.38	-0.77645	0.0050712	0.013005	CLIP1	CAP Gly-rich domain||Single-stranded nucleic acid binding R3H
ENSGALG00000004468	602.709	995.743	-0.72431	0.0097993	0.02275	RMDN3	-
ENSGALG00000004469	2027.94	865.53	1.2284	0.0010805	0.0034147	TP53RK	Lipopolysaccharide kinase||RIO-like kinase||Protein kinase-like domain||Protein kinase domain||Serine/threonine-protein kinase Bud32
ENSGALG00000004472	55.5849	0	Inf	4.46e-17	3.1e-15	ASTN1	Fibronectin type III||Epidermal growth factor-like domain||Membrane attack complex component/perforin (MACPF) domain
ENSGALG00000004476	39.6301	3.39127	3.5467	1.57e-07	1.5e-06	SEMA3G	Immunoglobulin-like domain||Immunoglobulin subtype||Sema domain||Plexin-like fold
ENSGALG00000004477	1999.28	4146	-1.0522	0.00043869	0.0015717	NCOR1	Myb-like domain||SANT/Myb domain||Homeodomain-like
ENSGALG00000004481	66.206	16.4233	2.0112	1.57e-05	8.86e-05	EDA	Tumour necrosis factor domain||Tumour necrosis factor-like domain
ENSGALG00000004486	779.368	1700.82	-1.1259	7.99e-05	0.0003657	ZCCHC8	Zinc finger, CCHC-type||PSP, proline-rich
ENSGALG00000004487	96.8209	0.56846	7.4121	6.75e-16	3.79e-14	PAPPA2	Concanavalin A-like lectin/glucanase domain||Fibronectin type III||Myxococcus cysteine-rich repeat||LamG-like jellyroll fold||Peptidase M43, pregnancy-associated plasma-A||Sushi/SCR/CCP domain||Notch domain
ENSGALG00000004490	91.8474	233.146	-1.3439	0.0095449	0.022268	FAM73B	Protein of unknown function DUF2217
ENSGALG00000004491	82.3119	2.09332	5.2972	3.84e-09	5.28e-08	DMGDH	FAD dependent oxidoreductase||Glycine cleavage T-protein/YgfZ, C-terminal domain||Glycine cleavage T-protein, C-terminal barrel domain||Sarcosine oxidase, gamma subunit||FAD binding domain||Glycine cleavage T-protein-like, N-terminal
ENSGALG00000004496	4745.9	3055.59	0.63523	0.022894	0.047643	TNIP1	Armadillo-type fold
ENSGALG00000004498	30.1228	2.69167	3.4843	3.42e-06	2.29e-05	SLC2A10	Major facilitator superfamily domain||Sugar/inositol transporter||Major facilitator superfamily||General substrate transporter
ENSGALG00000004505	3368.11	1478.87	1.1874	1.83e-05	0.0001009	CCDC137	-
ENSGALG00000004506	2832.63	4528.31	-0.67683	0.019883	0.042053	URI1	Prefoldin||Prefoldin alpha-like
ENSGALG00000004508	12.9461	1.03568	3.6439	0.0013875	0.0042475	EYA2	HAD-like domain||EYA domain
ENSGALG00000004510	21.216	0	Inf	7.24e-08	7.54e-07	ZNF536	Zinc finger, C2H2-like||Zinc finger, C2H2
ENSGALG00000004511	91.6031	2.51416	5.1872	4.74e-05	0.00023153	-	Lipid transport protein, N-terminal||Vitellinogen, superhelical||Lipid transport protein, beta-sheet shell
ENSGALG00000004514	32.8193	9.87309	1.733	0.0020725	0.0060123	PDE6G	Retinal cGMP phosphodiesterase, gamma subunit
ENSGALG00000004515	846.534	2772.79	-1.7117	0.00030451	0.0011524	KNTC1	WD40-repeat-containing domain||RZZ complex, subunit KNTC1/ROD, C-terminal
ENSGALG00000004517	546.765	287.795	0.92588	0.0017033	0.0050666	PARP3	WGR domain||Poly(ADP-ribose) polymerase, regulatory domain||Poly(ADP-ribose) polymerase, catalytic domain
ENSGALG00000004518	105.029	0.56846	7.5295	7.79e-10	1.24e-08	-	Betaine-homocysteine S-methyltransferase, BHMT||Homocysteine S-methyltransferase
ENSGALG00000004521	772.35	30.0158	4.6855	8.53e-24	1.77e-21	GPX3	Thioredoxin-like fold||Glutathione peroxidase
ENSGALG00000004522	2254.15	6508.14	-1.5297	0.0002815	0.0010758	CASC5	-
ENSGALG00000004523	292.902	1015.5	-1.7937	0.00037723	0.0013812	MFN2	Fzo/mitofusin HR2 domain||P-loop containing nucleoside triphosphate hydrolase
ENSGALG00000004526	69.8058	21.7578	1.6818	0.00032616	0.0012243	TNR	Fibrinogen, alpha/beta/gamma chain, C-terminal globular domain||Epidermal growth factor-like domain||EGF-like domain, extracellular||Fibronectin type III
ENSGALG00000004528	21.2639	4.94356	2.1048	0.0051873	0.013249	TSHZ3	Zinc finger, C2H2||Homeobox domain||Homeodomain-like||Zinc finger, C2H2-like
ENSGALG00000004529	4116.79	7386.63	-0.8434	0.005817	0.01457	VPS29	Metallo-dependent phosphatase-like||Phosphodiesterase MJ0936/Vps29
ENSGALG00000004530	138.238	0.336083	8.6841	1.64e-14	7.1e-13	MMD2	AdipoR/Haemolysin-III-related||Hly-III
ENSGALG00000004532	40.7184	278.795	-2.7755	0.0060369	0.015037	ZNF507	Zinc finger, C2H2-like||Zinc finger, C2H2
ENSGALG00000004533	657.808	1136.32	-0.78863	0.010522	0.024157	KIAA2013	Protein of unknown function DUF2152||Six-hairpin glycosidase-like
ENSGALG00000004537	169.192	39.7987	2.0879	4.04e-08	4.45e-07	EFNB1	Ephrin||Cupredoxin
ENSGALG00000004542	1322.89	5250.23	-1.9887	0.00045181	0.001612	ZMYND8	Zinc finger, FYVE/PHD-type||Bromodomain||Zinc finger, PHD-finger||Zinc finger, MYND-type||Zinc finger, PHD-type||Protein of unknown function DUF3544||PWWP domain
ENSGALG00000004553	4979.04	12135.8	-1.2853	6.97e-06	4.32e-05	SGPL1	Peptidase M12B, ADAM-TS2||Peptidase M12B, ADAM-TS||Aminotransferase class V domain||Thrombospondin, type 1 repeat||ADAM-TS Spacer 1||Pyridoxal phosphate-dependent decarboxylase||Peptidase M12B, propeptide||Pyridoxal phosphate-dependent transferase||PLAC||Peptidase M12B, ADAM/reprolysin
ENSGALG00000004559	107.924	447.432	-2.0517	0.00029274	0.0011113	DPY19L3	Dpy-19/Dpy-19-like
ENSGALG00000004561	1617.4	797.238	1.0206	0.0052068	0.013285	TNRC18	Bromo adjacent homology (BAH) domain
ENSGALG00000004562	10433.5	41886.1	-2.0052	2.97e-08	3.38e-07	HVCN1	Ion transport domain
ENSGALG00000004564	963.101	3027.7	-1.6525	1.21e-08	1.51e-07	FAM214A	-
ENSGALG00000004565	232.903	14.6062	3.9951	4.41e-05	0.00021797	PHYHD1	Phytanoyl-CoA dioxygenase
ENSGALG00000004570	204.125	852.68	-2.0626	0.009287	0.021751	NCOA3	Nuclear receptor coactivator||PAS domain||PAS fold||Steroid receptor coactivator||Nuclear receptor coactivator, Ncoa-type, interlocking||Nuclear receptor coactivator, interlocking||Myc-type, basic helix-loop-helix (bHLH) domain
ENSGALG00000004573	77.9986	218.347	-1.4851	0.018852	0.040172	LRRC8A	Leucine-rich repeat, typical subtype||Leucine-rich repeat||Leucine-rich repeat-containing protein 8, N-terminal
ENSGALG00000004575	190.84	33.9506	2.4909	2.02e-07	1.87e-06	STARD8	Rho GTPase activation protein||START domain||Rho GTPase-activating protein domain
ENSGALG00000004578	3236.38	7541.7	-1.2205	1.63e-05	9.12e-05	RABGAP1L	PTB/PI domain||Kinesin-like||Rab-GTPase-TBC domain
ENSGALG00000004583	6540.23	4252.97	0.62087	0.021766	0.045623	NPLOC4	Gamma-crystallin-related||Nuclear pore localisation protein NPL4||Ubiquitin-related domain||Zinc finger, RanBP2-type||Nuclear pore localisation protein Npl4, ubiquitin-like domain||Polyubiquitin-tagged protein recognition complex, Npl4 component||NPL4, zinc-binding putative
ENSGALG00000004587	458.182	1263.25	-1.4632	0.01688	0.036626	RC3H1	Zinc finger, RING-type||Zinc finger, CCCH-type
ENSGALG00000004590	66.6664	173.65	-1.3812	0.016043	0.035001	CLCN6	CBS domain||Chloride channel, core||Chloride channel ClC-6||Chloride channel, voltage gated
ENSGALG00000004593	247.819	63.753	1.9587	4.12e-05	0.00020542	SULF2	Alkaline-phosphatase-like, core domain||Type I phosphodiesterase/nucleotide pyrophosphatase/phosphate transferase||Extracellular sulfatase||Extracellular sulfatase, C-terminal||Sulfatase
ENSGALG00000004594	131133	81649.1	0.68353	0.01203	0.02719	Ii	MHC class II-associated invariant chain||MHC class II-associated invariant chain/CLIP, MHC II-interacting||Thyroglobulin type-1||MHC class II-associated invariant chain, trimerisation
ENSGALG00000004596	117.594	4.18663	4.8119	4.98e-19	4.94e-17	AR	Androgen receptor||Nuclear hormone receptor, ligand-binding, core||Nuclear hormone receptor, ligand-binding||Steroid hormone receptor||Zinc finger, nuclear hormone receptor-type
ENSGALG00000004598	25.8224	0	Inf	2.99e-09	4.23e-08	CUX2	Lambda repressor-like, DNA-binding domain||Prefoldin||CUT domain||Homeodomain-like||Homeobox domain
ENSGALG00000004599	56.813	14.8905	1.9318	0.0002749	0.0010536	EDA2R	Tumour necrosis factor receptor 27||TNFR/NGFR cysteine-rich region||Death-like domain
ENSGALG00000004603	29.514	5.692	2.3744	0.0031135	0.0085559	FAM109A	Pleckstrin homology domain
ENSGALG00000004604	362.694	180.118	1.0098	0.0016382	0.0049013	CCBL1	Pyridoxal phosphate-dependent transferase||Aminotransferase, class I/classII
ENSGALG00000004613	325.982	941.818	-1.5307	0.0031972	0.0087529	P2RX5	P2X purinoreceptor||P2X5 purinoceptor
ENSGALG00000004614	1000.29	2003.71	-1.0023	0.00061288	0.0020959	NPL	DapA-like
ENSGALG00000004621	1503.4	6060.78	-2.0113	0.0068947	0.016836	PREX1	DEP domain||PDZ domain||Dbl homology (DH) domain||Pleckstrin homology domain
ENSGALG00000004622	1327.79	724.443	0.87408	0.0019596	0.0057122	C17H9ORF114	Alpha/beta knot methyltransferases||Putative RNA methyltransferase||Nucleic acid-binding, OB-fold
ENSGALG00000004624	778.834	2814.82	-1.8537	0.00062081	0.0021172	MYO5A	Dil domain||SKP1 component, dimerisation||P-loop containing nucleoside triphosphate hydrolase||IQ motif, EF-hand binding site||Myosin head, motor domain||Dilute
ENSGALG00000004627	81.7129	2.37755	5.103	5.33e-14	2.09e-12	LAMC2	EGF-like, laminin||Epidermal growth factor-like domain||Laminin B type IV||Laminin B, subgroup
ENSGALG00000004628	520.36	1398.07	-1.4259	2.15e-06	1.52e-05	CTNS	PQ-loop repeat||Lysosomal cystine transporter
ENSGALG00000004630	14.37	44.3354	-1.6254	0.0038611	0.010299	-	EGF-like calcium-binding domain||Cadherin, cytoplasmic domain||Cadherin||Laminin G domain||Cadherin-like||Epidermal growth factor-like domain||Cadherin prodomain||Concanavalin A-like lectin/glucanase domain
ENSGALG00000004631	22.0495	5.71149	1.9488	0.012287	0.02767	DRAXIN	-
ENSGALG00000004638	547.857	260.441	1.0728	0.00069331	0.0023299	HEPH	Multicopper oxidase, type 3||Multicopper oxidase, type 2||Cupredoxin
ENSGALG00000004639	14444.2	5576.43	1.3731	1.65e-06	1.19e-05	GNAI2	G-protein alpha subunit, group I||Fungal G-protein, alpha subunit||Small GTPase superfamily, ARF/SAR type||G protein alpha subunit, helical insertion||Guanine nucleotide binding protein (G-protein), alpha subunit||P-loop containing nucleoside triphosphate hydrolase
ENSGALG00000004642	31.849	1.5029	4.4054	5.97e-06	3.77e-05	NMNAT2	Cytidyltransferase-like domain
ENSGALG00000004644	373.494	627.639	-0.74885	0.0087326	0.020638	-	Heat shock factor (HSF)-type, DNA-binding||Vertebrate heat shock transcription factor, C-terminal domain
ENSGALG00000004649	4.57974	30.499	-2.7354	0.00016644	0.00068227	TRPV1	Ankyrin repeat-containing domain||Ion transport domain||Transient receptor potential channel, vanilloid 1-4||Ankyrin repeat||Transient receptor potential channel
ENSGALG00000004653	27.4158	6.77706	2.0163	0.0028894	0.008003	-	Cadherin||Cadherin-like
ENSGALG00000004655	50.6272	207.097	-2.0323	6.95e-06	4.32e-05	SMURF1	WW domain||HECT||C2 domain
ENSGALG00000004659	857.107	1477.37	-0.78548	0.0049531	0.012743	ZER1	Armadillo-type fold||Armadillo
ENSGALG00000004660	7.79179	46.2068	-2.5681	4.98e-06	3.22e-05	TRPV3	Ankyrin repeat-containing domain||Ankyrin repeat||Transient receptor potential channel, vanilloid 1-4
ENSGALG00000004663	336.235	1855.22	-2.464	0.0045014	0.011738	ARFGEF2	Sec7 domain||Armadillo-type fold||Domain of unknown function DUF1981, Sec7 associated
ENSGALG00000004664	394.87	756.282	-0.93755	0.0017483	0.0051759	ZDHHC12	Zinc finger, DHHC-type, palmitoyltransferase
ENSGALG00000004669	34.5398	2.64529	3.7068	1.75e-07	1.65e-06	ASPA	Succinylglutamate desuccinylase/aspartoacylase
ENSGALG00000004670	3013.1	4822.21	-0.67845	0.015902	0.034733	ATRIP	-
ENSGALG00000004671	618.155	2554.46	-2.047	1.4e-06	1.03e-05	ANKRD27	Vacuolar sorting protein 9||Ankyrin repeat-containing domain||Vacuolar sorting protein 9, subgroup||Ankyrin repeat
ENSGALG00000004673	658.365	139.701	2.2365	4.57e-12	1.17e-10	C10orf54	Immunoglobulin subtype||Immunoglobulin-like domain||Immunoglobulin V-set domain
ENSGALG00000004675	145.484	320.057	-1.1375	0.00038446	0.0014041	RGS9BP	-
ENSGALG00000004679	999.055	2181.49	-1.1267	8.34e-05	0.00037938	AKAP10	RGS domain
ENSGALG00000004684	324.872	1005.63	-1.6302	0.00062721	0.002137	IPPK	Inositol-pentakisphosphate 2-kinase
ENSGALG00000004686	323.937	159.369	1.0233	0.0024167	0.0068714	IVD	Acyl-CoA dehydrogenase/oxidase, N-terminal and middle domain||Acyl-CoA dehydrogenase/oxidase C-terminal||Acyl-CoA oxidase/dehydrogenase, central domain||Acyl-CoA dehydrogenase, C-terminal domain||Acyl-CoA dehydrogenase/oxidase, N-terminal
ENSGALG00000004690	4834.45	10446.1	-1.1115	8.57e-05	0.00038781	MAPK6	Tyrosine-protein kinase, catalytic domain||Protein kinase domain||Mitogen-activated protein (MAP) kinase, ERK3/4||Serine-threonine/tyrosine-protein kinase catalytic domain||Serine/threonine/dual specificity protein kinase, catalytic domain||Protein kinase-like domain
ENSGALG00000004691	1665.77	1022.6	0.70395	0.0197	0.041717	NLE1	G-protein, beta subunit||WD40-repeat-containing domain||G-protein beta WD-40 repeat||NLE||WD40-like Beta Propeller||WD40 repeat
ENSGALG00000004695	68.027	22.0231	1.6271	0.00053987	0.0018813	ECM2	von Willebrand factor, type C||Leucine-rich repeat||Leucine-rich repeat, typical subtype
ENSGALG00000004707	4960.27	10202.3	-1.0404	0.00029078	0.0011057	CSE1L	Exportin/Importin, Cse1-like||Armadillo-type fold||CAS/CSE, C-terminal||Importin-beta, N-terminal domain
ENSGALG00000004709	3503.9	8990.76	-1.3595	0.0021012	0.0060864	MSN	FERM central domain||Ezrin/radixin/moesin, C-terminal||Ezrin/radixin/moesin||Band 4.1 domain||Ezrin/radixin/moesin like||Moesin tail domain||FERM, C-terminal PH-like domain||FERM, N-terminal||Ubiquitin-related domain||FERM domain
ENSGALG00000004710	498.258	2028.44	-2.0254	9.77e-12	2.31e-10	TMOD3	Tropomodulin
ENSGALG00000004711	4883.06	2108.31	1.2117	1.74e-05	9.65e-05	-	Mitochondrial F1-F0 ATP synthase subunit F, predicted||Pentatricopeptide repeat
ENSGALG00000004715	76.3243	229.731	-1.5897	0.00090164	0.0029215	ZC3H12B	Ribonuclease Zc3h12a-like
ENSGALG00000004716	113.246	368.269	-1.7013	0.0072606	0.01763	ZC4H2	Zinc finger, C4H2-type
ENSGALG00000004727	609.888	1417.81	-1.217	3.79e-05	0.00019095	ULK2	Tyrosine-protein kinase, catalytic domain||RIO-like kinase||Serine/threonine-protein kinase, C-terminal||Protein kinase domain||Protein kinase-like domain||Serine-threonine/tyrosine-protein kinase catalytic domain||Serine/threonine/dual specificity protein kinase, catalytic domain||Lipopolysaccharide kinase
ENSGALG00000004728	6022.81	12452.6	-1.0479	0.00018503	0.00074914	RGL1	Ras-association||Ras guanine nucleotide exchange factor domain||Ras guanine-nucleotide exchange factors catalytic domain||Ras-like guanine nucleotide exchange factor, N-terminal||Ubiquitin-related domain
ENSGALG00000004730	33750.7	17150.2	0.97669	0.0005403	0.0018824	CLIC2	Thioredoxin-like fold||Intracellular chloride channel||Glutathione S-transferase, C-terminal-like
ENSGALG00000004733	54.031	16.9788	1.67	0.00085404	0.00279	MYO1A	P-loop containing nucleoside triphosphate hydrolase||IQ motif, EF-hand binding site||Myosin head, motor domain||Myosin tail 2
ENSGALG00000004734	50.4468	13.6523	1.8856	0.00015376	0.00063828	-	D-galactoside/L-rhamnose binding SUEL lectin domain
ENSGALG00000004736	1428.93	2917.12	-1.0296	0.00035762	0.0013211	STAU1	Double-stranded RNA-binding domain
ENSGALG00000004738	1786.98	2953.86	-0.72508	0.010369	0.023868	GLE1	GLE1-like
ENSGALG00000004740	47.3571	7.43275	2.6716	2.17e-06	1.53e-05	TMOD2	Tropomodulin
ENSGALG00000004741	48.954	6.92715	2.8211	8.57e-06	5.18e-05	EPHB2	Tyrosine-protein kinase ephrin type A/B receptor-like||Fibronectin type III||Tyrosine-protein kinase, catalytic domain||Sterile alpha motif, type 2||Galactose-binding domain-like||Sterile alpha motif, type 1||Sterile alpha motif/pointed domain||Ephrin receptor ligand binding domain||Serine/threonine/dual specificity protein kinase, catalytic domain||Protein kinase-like domain||Serine-threonine/ty…
ENSGALG00000004743	663.292	1190.47	-0.84381	0.0043355	0.011372	MAPKAPK5	Lipopolysaccharide kinase||Serine/threonine/dual specificity protein kinase, catalytic domain||Protein kinase-like domain||Serine-threonine/tyrosine-protein kinase catalytic domain||Tyrosine-protein kinase, catalytic domain||Protein kinase domain
ENSGALG00000004750	940.279	3836.69	-2.0287	1.06e-11	2.49e-10	NOL8	RNA recognition motif domain
ENSGALG00000004751	32.4996	10.2476	1.6651	0.005317	0.013524	-	Thrombospondin, type 1 repeat||Somatomedin B domain
ENSGALG00000004753	23.0647	6.36717	1.857	0.0082669	0.01969	-//-
ENSGALG00000004756	311.876	943.092	-1.5964	1.27e-07	1.24e-06	CEP89	-
ENSGALG00000004760	107.289	39.6431	1.4364	0.00034591	0.0012857	TMEM116	Glucose receptor Git3, C-terminal||GPCR, rhodopsin-like, 7TM||GCR1-cAMP receptor
ENSGALG00000004771	732.905	197.871	1.8891	9.14e-10	1.44e-08	C1QB	Tumour necrosis factor-like domain||Complement C1q protein||Collagen triple helix repeat
ENSGALG00000004776	609.94	1527.52	-1.3245	5.87e-06	3.72e-05	AP4E1	Coatomer beta subunit, C-terminal||Armadillo-type fold||Clathrin/coatomer adaptor, adaptin-like, N-terminal
ENSGALG00000004778	140.816	0.28423	8.9525	1.88e-08	2.23e-07	SLC47A2	Multi antimicrobial extrusion protein
ENSGALG00000004780	2406.95	6069.86	-1.3345	2.77e-06	1.9e-05	NAA25	N-acetyltransferase B complex, non-catalytic subunit||Tetratricopeptide repeat-containing domain
ENSGALG00000004782	456.846	282.308	0.69444	0.017385	0.03758	TSEN15	tRNA-splicing endonuclease subunit Sen15
ENSGALG00000004785	644.652	36.1103	4.158	1.52e-11	3.45e-10	-	Protein kinase domain||Tyrosine-protein kinase, catalytic domain||Protein kinase-like domain||Serine-threonine/tyrosine-protein kinase catalytic domain||Serine/threonine/dual specificity protein kinase, catalytic domain
ENSGALG00000004790	44.2646	3.62064	3.6118	3.93e-08	4.35e-07	WNT4	Wnt-4 protein||Wnt
ENSGALG00000004793	481.295	190.688	1.3357	3.33e-05	0.0001702	NXN	Thioredoxin domain||Redoxin||Thioredoxin-like fold||Alkyl hydroperoxide reductase subunit C/ Thiol specific antioxidant
ENSGALG00000004796	16648.3	30401.1	-0.86875	0.0034651	0.0093833	CDC42	Small GTP-binding protein domain||Small GTPase superfamily, Rab type||Small GTPase superfamily, ARF/SAR type||Small GTPase superfamily, Rho type||P-loop containing nucleoside triphosphate hydrolase||Small GTPase superfamily, Ras type||Small GTPase superfamily||Mitochondrial Rho-like
ENSGALG00000004798	1175.5	471.962	1.3165	2.47e-05	0.00013129	MPRIP	t-SNARE||Pleckstrin homology domain
ENSGALG00000004799	1124.66	659.317	0.77045	0.0043952	0.011497	RNMTL1	50S ribosomal protein L30e-like||RNA 2-O ribose methyltransferase, substrate binding||tRNA/rRNA methyltransferase, SpoU type||Alpha/beta knot methyltransferases
ENSGALG00000004802	1072.89	2169.33	-1.0158	0.00034747	0.0012904	TRAFD1	TRAF-like
ENSGALG00000004812	3478.26	7980.65	-1.1981	2.07e-05	0.00011247	FAM129A	-
ENSGALG00000004813	3335.49	6323.77	-0.92289	0.0010546	0.0033407	IARS	Valyl/Leucyl/Isoleucyl-tRNA synthetase, editing domain||Methionyl/Leucyl tRNA synthetase||Aminoacyl-tRNA synthetase, class Ia||Aminoacyl-tRNA synthetase, class 1a, anticodon-binding||Methionyl/Valyl/Leucyl/Isoleucyl-tRNA synthetase, anticodon-binding
ENSGALG00000004820	92.5785	46.9782	0.97869	0.014784	0.032571	FAM57A	TRAM/LAG1/CLN8 homology domain
ENSGALG00000004821	1128.69	2093.72	-0.89142	0.001614	0.0048398	PTPN11	Protein-tyrosine phosphatase-like||Protein-tyrosine/Dual specificity phosphatase||Protein-tyrosine phosphatase, catalytic||Protein-tyrosine phosphatase, non-receptor type-6, -11||SH2 domain||Protein-tyrosine phosphatase, receptor/non-receptor type
ENSGALG00000004827	13.1643	1.00825	3.7067	0.001172	0.003666	-	Serine-threonine/tyrosine-protein kinase catalytic domain||Serine/threonine/dual specificity protein kinase, catalytic domain||Protein kinase-like domain||CRIB domain||Protein kinase domain||Tyrosine-protein kinase, catalytic domain
ENSGALG00000004829	19.8329	4.78499	2.0513	0.0097226	0.022616	ATP2B2	HAD-like domain||P-type ATPase, subfamily IIB||Cation-transporting P-type ATPase, N-terminal||P-type ATPase, A domain||Plasma membrane calcium transporting P-type ATPase, C-terminal||P-type ATPase, cytoplasmic domain N||Cation-transporting P-type ATPase, C-terminal||P-type ATPase
ENSGALG00000004832	691.573	405.124	0.77152	0.0057157	0.01436	RBM41	DNA binding domain, putative||RNA recognition motif domain
ENSGALG00000004833	1549.91	851.654	0.86385	0.0020296	0.0059014	Fe	Prolyl 4-hydroxylase, alpha subunit||Oxoglutarate/iron-dependent dioxygenase
ENSGALG00000004838	2521.25	5978.16	-1.2456	1.5e-05	8.48e-05	BUB1B	Mad3/BUB1 homology region 1||Protein kinase-like domain
ENSGALG00000004839	811.841	2152.03	-1.4064	2.25e-06	1.58e-05	GPATCH1	G-patch domain||Domain of unknown function DUF1604
ENSGALG00000004840	44.1795	4.80695	3.2002	0.0054758	0.013869	RPH3A	Zinc finger, FYVE/PHD-type||Synaptotagmin||Rab-binding domain||Zinc finger, FYVE-related||C2 domain
ENSGALG00000004841	48.8436	0.830733	5.8776	2.23e-13	7.63e-12	APLNR	G protein-coupled receptor, rhodopsin-like||Angiotensin II receptor family||GPCR, rhodopsin-like, 7TM||APJ receptor
ENSGALG00000004844	77.1296	20.9545	1.88	4.89e-05	0.0002383	SEMA6D	Plexin-like fold||Sema domain||Plexin
ENSGALG00000004845	3205.51	524.85	2.6106	4.37e-14	1.75e-12	TIMM10	Tim10/DDP family zinc finger
ENSGALG00000004852	150.415	50.9398	1.5621	2.57e-05	0.00013604	-	Dynamin GTPase effector||Dynamin superfamily||P-loop containing nucleoside triphosphate hydrolase||Pleckstrin homology domain||Dynamin central domain||Dynamin, GTPase domain
ENSGALG00000004853	1418.38	3471.7	-1.2914	5.99e-06	3.78e-05	LRP3	CUB domain||Low-density lipoprotein (LDL) receptor class A repeat
ENSGALG00000004856	4548.43	2429.28	0.90484	0.0014211	0.0043365	NUP62CL	Nucleoporin, NSP1-like, C-terminal
ENSGALG00000004860	232.438	45.1844	2.363	0.0014374	0.0043816	RASD1	Small GTPase superfamily, ARF/SAR type||Small GTP-binding protein domain||Elongation factor, GTP-binding domain||Small GTPase superfamily, Rab type||Small GTPase superfamily||Mitochondrial Rho-like||Small GTPase superfamily, Rho type||Ran GTPase||P-loop containing nucleoside triphosphate hydrolase||Small GTPase superfamily, Ras type
ENSGALG00000004866	36.2204	4.32324	3.0666	4.7e-06	3.07e-05	CELA1	Peptidase S1A, chymotrypsin-type||Trypsin-like cysteine/serine peptidase domain||Peptidase S1
ENSGALG00000004874	3701.4	2224.84	0.73437	0.0063898	0.015752	PPIH	Cyclophilin-type peptidyl-prolyl cis-trans isomerase domain||Cyclophilin-like domain
ENSGALG00000004875	1750.24	879.222	0.99325	0.00064023	0.0021758	PEMT	Phospholipid methyltransferase||Phosphatidyl-N-methylethanolamine/N-methyltransferase
ENSGALG00000004880	24.1862	111.017	-2.1985	8.64e-08	8.82e-07	SYCP2	Dbl homology (DH) domain||-
ENSGALG00000004882	3544.32	1579.47	1.1661	2.79e-05	0.00014623	PPCS	DNA/pantothenate metabolism flavoprotein, C-terminal
ENSGALG00000004885	174.334	424.442	-1.2837	6.41e-05	0.00030102	SLC24A5	Sodium/potassium/calcium exchanger||Sodium/calcium exchanger membrane region
ENSGALG00000004887	2734.06	5145.92	-0.91238	0.0011703	0.0036616	SART3	RNA recognition motif domain||HAT (Half-A-TPR) repeat
ENSGALG00000004888	2803.31	1425.1	0.97606	0.00090418	0.0029275	RAI1	Zinc finger, PHD-type
ENSGALG00000004893	465.489	104.667	2.1529	3.66e-11	7.68e-10	TMEM119	-
ENSGALG00000004897	2012.09	3708.75	-0.88224	0.0022427	0.0064461	GTSE1	-
ENSGALG00000004898	2213.96	1175.56	0.91328	0.0018622	0.0054729	-	Zinc finger, C2H2||Zinc finger, C2H2-like
ENSGALG00000004900	164.547	21.2247	2.9547	1.91e-10	3.5e-09	FAM101B	-
ENSGALG00000004902	190.491	345.285	-0.85806	0.021939	0.045919	TOM1L2	VHS||GAT domain||Target of Myb protein 1||VHS subgroup||ENTH/VHS
ENSGALG00000004909	1059.69	29.9804	5.1435	2.48e-10	4.41e-09	RARRES2	-
ENSGALG00000004917	131.984	40.7611	1.6951	1.4e-05	7.99e-05	DOC2B	Synaptotagmin||Rab-binding domain||Zinc finger, FYVE/PHD-type||C2 domain||Zinc finger, FYVE-related
ENSGALG00000004931	5030.39	2250.42	1.1605	2.89e-05	0.0001503	-	SPRY domain||B30.2/SPRY domain||Concanavalin A-like lectin/glucanase domain||Butyrophylin-like||SPRY-associated
ENSGALG00000004935	5277.46	10639	-1.0114	0.00048924	0.0017258	LSM14A	Like-Sm (LSM) domain||FDF domain
ENSGALG00000004936	17.9622	0	Inf	8.93e-07	6.93e-06	GLRA4	Glycine receptor alpha||Neurotransmitter-gated ion-channel transmembrane domain||Neurotransmitter-gated ion-channel ligand-binding domain||Gamma-aminobutyric acid A receptor/Glycine receptor alpha||Neurotransmitter-gated ion-channel
ENSGALG00000004937	1062.55	2783.74	-1.3895	1.31e-06	9.74e-06	VGLL4	TDU repeat
ENSGALG00000004938	1901.64	896.689	1.0846	0.00029323	0.0011126	MAP4	Microtubule associated protein, tubulin-binding repeat
ENSGALG00000004940	274.11	519.303	-0.92182	0.0027476	0.0076639	TAMM41	Mitochondrial matrix Mmp37
ENSGALG00000004943	325.115	190.316	0.77256	0.012248	0.027608	SS18L2	SS18 family
ENSGALG00000004947	360.641	1381.15	-1.9372	9.13e-11	1.77e-09	POLR3A	RNA polymerase, N-terminal||RNA polymerase Rpb1, domain 3||RNA polymerase Rpb1, domain 5||RNA polymerase, alpha subunit||RNA polymerase Rpb1, domain 4||RNA polymerase Rpb1, domain 1
ENSGALG00000004948	262.356	150.294	0.80374	0.022502	0.046905	GLA	Glycoside hydrolase, family 27||Glycoside hydrolase superfamily||Glycoside hydrolase, clan GH-D
ENSGALG00000004949	153.123	472.548	-1.6258	2.09e-07	1.93e-06	KIAA0355	-
ENSGALG00000004952	10728.3	3423.09	1.648	0.0017573	0.005199	-	Zinc-binding ribosomal protein||Ribosomal protein L44e
ENSGALG00000004955	39.7554	0	Inf	4.25e-13	1.37e-11	SYN2	Synapsin, ATP-binding domain||Synapsin||Pre-ATP-grasp domain||ATP-grasp fold, RimK-type||Synapsin, pre-ATP-grasp domain
ENSGALG00000004957	263.319	724.945	-1.4611	6.2e-05	0.0002932	RHBDD1	Peptidase S54, rhomboid domain
ENSGALG00000004963	6836.03	2013.74	1.7633	9.61e-10	1.51e-08	TIMM8A	Tim10/DDP family zinc finger
ENSGALG00000004971	6295.71	3317.37	0.92433	0.00058879	0.0020274	URM1	Molybdopterin synthase/thiamin biosynthesis sulphur carrier, beta-grasp||Ubiquitin-related modifier 1
ENSGALG00000004981	433.233	818.272	-0.91744	0.0025026	0.0070822	TSEN2	tRNA intron endonuclease, N-terminal||tRNA-splicing endonuclease, SEN2 subunit||tRNA intron endonuclease, catalytic domain-like
ENSGALG00000004983	438.536	962.993	-1.1348	0.00010019	0.00044403	USP30	Ubiquitin specific protease domain||Peptidase C19, ubiquitin carboxyl-terminal hydrolase
ENSGALG00000004984	169.73	866.76	-2.3524	0.00011282	0.00049202	SECISBP2L	Ribosomal protein L7Ae/L30e/S12e/Gadd45||50S ribosomal protein L30e-like
ENSGALG00000004986	88.586	20.7624	2.0931	1.5e-06	1.1e-05	CERCAM	Nucleotide-diphospho-sugar transferases||Glycosyl transferase, family 25
ENSGALG00000004990	94.3271	24.7831	1.9283	1.16e-05	6.72e-05	C10orf11	-
ENSGALG00000004994	422.895	23.3265	4.1803	3.43e-28	1.3e-25	ZNF503	Transcriptional repressor NocA-like||Zinc finger, C2H2
ENSGALG00000004998	926.405	1857.91	-1.004	0.00047678	0.0016875	RAF1	Ubiquitin-related domain||Raf-like Ras-binding||Tyrosine-protein kinase, catalytic domain||Protein kinase C-like, phorbol ester/diacylglycerol-binding domain||Diacylglycerol/phorbol-ester binding||Protein kinase domain||Serine-threonine/tyrosine-protein kinase catalytic domain||Protein kinase-like domain||Serine/threonine/dual specificity protein kinase, catalytic domain
ENSGALG00000005005	219.558	106.375	1.0454	0.0032616	0.0089026	MIEF2	-
ENSGALG00000005006	1145.07	3983.73	-1.7987	9.26e-10	1.46e-08	UBA2	Ubiquitin-activating enzyme||UBA/THIF-type NAD/FAD binding fold||Molybdenum cofactor biosynthesis, MoeB||Ubiquitin-activating enzyme repeat
ENSGALG00000005011	1113.33	2170.76	-0.96332	0.00085474	0.0027918	SHC4	SH2 domain||PTB/PI domain||Phosphotyrosine interaction domain, Shc-like
ENSGALG00000005020	272.932	592.667	-1.1187	0.00022327	0.00088065	-	HAD-like domain||HAD-superfamily hydrolase, subfamily IIA, CECR5||HAD-superfamily hydrolase, subfamily IIA
ENSGALG00000005022	6.80248	0	Inf	0.0046506	0.012066	GP9	Cysteine-rich flanking region, C-terminal||Leucine-rich repeat-containing N-terminal
ENSGALG00000005030	1323.08	2399.57	-0.85888	0.0021454	0.006199	DOCK10	Dedicator of cytokinesis C-terminal||Dedicator of cytokinesis C/D, N-terminal||Armadillo-type fold||Pleckstrin homology domain
ENSGALG00000005031	55.826	1.39919	5.3183	6.09e-08	6.45e-07	DRP2	WW domain||Spectrin repeat||EF-hand domain, type 1||Zinc finger, ZZ-type||Spectrin/alpha-actinin||EF-hand domain, type 2
ENSGALG00000005036	860.487	269.336	1.6757	6.4e-08	6.75e-07	SH2D3C	Ras guanine nucleotide exchange factor domain||Ras guanine-nucleotide exchange factors catalytic domain||SH2 domain
ENSGALG00000005037	20.8967	49.2864	-1.2379	0.0087032	0.020577	TEX14	Tyrosine-protein kinase, catalytic domain||Protein kinase domain||Ankyrin repeat-containing domain||Serine-threonine/tyrosine-protein kinase catalytic domain||Serine/threonine/dual specificity protein kinase, catalytic domain||Protein kinase-like domain||Ankyrin repeat
ENSGALG00000005038	1017.25	1893.38	-0.89629	0.0017069	0.0050739	CENPI	Centromere protein I
ENSGALG00000005046	2236.7	1149.5	0.96037	0.00075499	0.0025063	SHMT1	Serine hydroxymethyltransferase||Pyridoxal phosphate-dependent transferase
ENSGALG00000005051	4465.91	1844.29	1.2759	6.25e-06	3.92e-05	FPGS	Folylpolyglutamate synthetase||Mur ligase, C-terminal||Mur ligase, central
ENSGALG00000005057	4332.31	6771.14	-0.64426	0.023709	0.049054	ADK	Adenosine kinase||Ribokinase-like||Carbohydrate kinase PfkB
ENSGALG00000005059	70.0037	0.28423	7.9442	0.0004055	0.0014696	CDHR5	Cadherin||Cadherin-like
ENSGALG00000005060	85.1144	2.7191	4.9682	7.53e-17	5.04e-15	ENG	-
ENSGALG00000005063	3258.39	1217.06	1.4208	5.79e-07	4.73e-06	ST6GALNAC4	Glycosyl transferase, family 29
ENSGALG00000005065	159.589	58.8892	1.4383	7.56e-05	0.00034934	PLA2G4A	Acyl transferase/acyl hydrolase/lysophospholipase||Lysophospholipase, catalytic domain||C2 domain
ENSGALG00000005066	2005.79	1185.59	0.75856	0.0048809	0.01259	DPM2	Dolichol phosphate-mannose biosynthesis regulatory
ENSGALG00000005070	2163.05	5394.59	-1.3184	3.91e-06	2.59e-05	AP3M1	AP complex, mu/sigma subunit||Clathrin adaptor, mu subunit||Mu homology domain||Clathrin adaptor, mu subunit, C-terminal||Longin-like domain
ENSGALG00000005071	3294.93	1804.11	0.86896	0.0026635	0.0074617	MPP1	PDZ domain||Guanylate kinase-like||Guanylate kinase/L-type calcium channel beta subunit||P-loop containing nucleoside triphosphate hydrolase||Variant SH3 domain||SH3 domain
ENSGALG00000005074	174.155	388.782	-1.1586	0.023849	0.049267	FAM102A	EEIG1/EHBP1 N-terminal domain
ENSGALG00000005076	89.8446	253.857	-1.4985	6.87e-06	4.27e-05	-	Heme-NO binding||Nucleotide cyclase||Haem NO binding associated||Adenylyl cyclase class-3/4/guanylyl cyclase||NO signalling/Golgi transport ligand-binding domain
ENSGALG00000005078	6298.3	17880.4	-1.5053	4.65e-05	0.00022763	NUP210	Invasin/intimin cell-adhesion||Bacterial Ig-like, group 2
ENSGALG00000005080	1020.09	2656.81	-1.381	2.52e-06	1.75e-05	C8H1ORF27	-
ENSGALG00000005083	101.02	22.8393	2.1451	0.0028565	0.007932	SLC5A10	Sodium/solute symporter, subgroup||Sodium/solute symporter
ENSGALG00000005085	231.775	1.52486	7.2479	6.69e-12	1.64e-10	DRD4	G protein-coupled receptor, rhodopsin-like||Dopamine receptor family||7TM GPCR, olfactory receptor/chemoreceptor Srsx||Dopamine D4 receptor||GPCR, rhodopsin-like, 7TM
ENSGALG00000005086	260.048	467.559	-0.84637	0.0063686	0.015719	PLAU	Peptidase S1||Peptidase S1A, chymotrypsin-type||Trypsin-like cysteine/serine peptidase domain||Kringle-like fold||Epidermal growth factor-like domain||Kringle
ENSGALG00000005087	20.1569	1.80909	3.4779	0.00017116	0.00069958	FAM83G	Protein of unknown function DUF1669
ENSGALG00000005092	220.846	706.43	-1.6775	4.97e-08	5.39e-07	HDAC11	Histone deacetylase superfamily||Histone deacetylase domain
ENSGALG00000005093	3520.27	2105.51	0.74152	0.0085983	0.020381	-	Smg8/Smg9
ENSGALG00000005102	50.9561	1.45105	5.1341	1.71e-12	4.74e-11	CDH4	Cadherin||Cadherin prodomain||Cadherin-like||Cadherin, cytoplasmic domain
ENSGALG00000005105	2305.24	8598.98	-1.8992	1.99e-05	0.00010868	TPR	Prefoldin||Tetratricopeptide, MLP1/MLP2-like
ENSGALG00000005107	605.621	1067.8	-0.81815	0.0049787	0.012799	-	P-loop containing nucleoside triphosphate hydrolase||Sulfotransferase domain||Heparan sulphate-N-deacetylase
ENSGALG00000005108	6042.49	13629.6	-1.1735	4.42e-05	0.00021812	CUL3	Cullin homology||Cullin repeat-like-containing domain||Cullin, N-terminal||Cullin protein, neddylation domain
ENSGALG00000005114	150.453	17.6694	3.09	0.0032262	0.0088201	-	Carboxylesterase, type B||Alpha/beta hydrolase fold-3||Alpha/Beta hydrolase fold
ENSGALG00000005116	523.859	992.288	-0.92158	0.0020973	0.0060761	PRG4	Hemopexin-like domain||Hemopexin-like repeats
ENSGALG00000005117	245.289	490.784	-1.0006	0.00081825	0.0026856	SWT1	PIN domain-like||PIN domain
ENSGALG00000005120	52.1082	1.86094	4.8074	1.18e-11	2.72e-10	FBLN2	Epidermal growth factor-like domain||EGF-like calcium-binding domain||Anaphylatoxin/fibulin
ENSGALG00000005121	437.737	1101.94	-1.3319	5.2e-06	3.34e-05	TAF4	Transcription initiation factor TFIID component TAF4||Histone-fold||TAFH/NHR1
ENSGALG00000005124	2115.92	3298.27	-0.64043	0.019697	0.041717	IVNS1ABP	BTB/POZ||BTB/POZ fold||BTB/POZ-like||Kelch repeat type 2||Kelch-like protein, gigaxonin type||BTB/Kelch-associated||Kelch repeat type 1
ENSGALG00000005131	17.9871	0	Inf	8.51e-07	6.64e-06	BARX1	-
ENSGALG00000005139	6294.16	10317.5	-0.71301	0.0091454	0.021466	chc	Clathrin, heavy chain, propeller repeat||Clathrin, heavy chain, propeller, N-terminal||Clathrin, heavy chain||Clathrin, heavy chain/VPS, 7-fold repeat||Armadillo-type fold||Clathrin, heavy chain, linker, core motif
ENSGALG00000005141	79.9766	2.09332	5.2557	1.86e-16	1.16e-14	HMCN1	Immunoglobulin||EGF-like calcium-binding domain||Immunoglobulin V-set domain||Immunoglobulin-like domain||Immunoglobulin V-set, subgroup||Thrombospondin, type 1 repeat||von Willebrand factor, type A||Immunoglobulin I-set||Epidermal growth factor-like domain||Immunoglobulin subtype 2||Cadherin-like||G2 nidogen/fibulin G2F||Green fluorescent protein||Immunoglobulin subtype
ENSGALG00000005146	192.303	674.658	-1.8108	1.83e-07	1.71e-06	PDP2	Protein phosphatase 2C (PP2C)-like domain
ENSGALG00000005149	24.8475	2.09578	3.5675	1.35e-05	7.74e-05	FAM222A	-
ENSGALG00000005150	3645.42	1558.33	1.2261	0.00024627	0.00095925	PTRH2	Peptidyl-tRNA hydrolase, PTH2||Peptidyl-tRNA hydrolase II domain
ENSGALG00000005157	1810.11	4344.86	-1.2632	0.018392	0.039359	GIT2	Arf GTPase activating protein||Spa2 homology (SHD) of GIT||Ankyrin repeat-containing domain||G protein-coupled receptor kinase-interacting protein 1 C term||Ankyrin repeat
ENSGALG00000005158	959.009	2183.4	-1.187	3.84e-05	0.00019325	WDFY1	Zinc finger, FYVE-related||WD40 repeat||Zinc finger, FYVE/PHD-type||FYVE zinc finger||WD40-repeat-containing domain||G-protein beta WD-40 repeat
ENSGALG00000005160	2683.38	4260.65	-0.66702	0.022223	0.04643	VMP1	-
ENSGALG00000005162	549.509	1118.72	-1.0256	0.00036382	0.0013414	RNPC3	RNA recognition motif domain
ENSGALG00000005163	8004.2	4530.32	0.82114	0.0020514	0.0059568	Mtch2	Mitochondrial substrate/solute carrier||Mitochondrial carrier domain
ENSGALG00000005175	436.234	20.8477	4.3871	0.0013237	0.0040736	BAAT	BAAT/Acyl-CoA thioester hydrolase C-terminal||Acyl-CoA thioesterase, long chain||Alpha/Beta hydrolase fold||Acyl-CoA thioester hydrolase/bile acid-CoA amino acid N-acetyltransferase||Serine hydrolase FSH
ENSGALG00000005176	110.264	14.1549	2.9616	4.41e-11	9.04e-10	SCG2	Chromogranin/secretogranin
ENSGALG00000005177	8209.72	18615.2	-1.1811	3.11e-05	0.00016046	FAM120A	PIN domain-like
ENSGALG00000005181	5665.59	8837.57	-0.64142	0.022466	0.046848	SEC24C	Sec23/Sec24, trunk domain||Sec23/Sec24 beta-sandwich||Zinc finger, Sec23/Sec24-type||von Willebrand factor, type A||Sec23/Sec24, helical domain||Gelsolin-like domain
ENSGALG00000005182	5225.32	1877.49	1.4767	1.05e-07	1.05e-06	MRPL16	Ribosomal protein L16||Ribosomal protein L10e/L16
ENSGALG00000005189	4741.69	8522.37	-0.84585	0.0025039	0.0070848	ANKRD13A	Ubiquitin interacting motif||Ankyrin repeat domain-containing protein 13
ENSGALG00000005190	6761.41	2340.4	1.5306	9.14e-05	0.00040989	CCDC86	-
ENSGALG00000005192	2379.25	882.954	1.4301	1.44e-05	8.17e-05	CD5	SRCR domain||T-cell surface glycoprotein CD5||SRCR-like domain
ENSGALG00000005195	400.179	780.348	-0.96347	0.0010331	0.0032818	OSBPL2	Oxysterol-binding protein
ENSGALG00000005197	1777.21	741.509	1.2611	1.98e-05	0.00010823	VPS37C	Modifier of rudimentary, Modr
ENSGALG00000005198	1239.32	2874.57	-1.2138	0.00052954	0.0018478	RPS6KB1	Protein kinase domain||Serine-threonine/tyrosine-protein kinase catalytic domain||Protein kinase-like domain||Serine/threonine/dual specificity protein kinase, catalytic domain||Tyrosine-protein kinase, catalytic domain||Ribosomal protein S6 kinase||AGC-kinase, C-terminal||Protein kinase, C-terminal||Phospholipase C, phosphatidylinositol-specific, Y domain
ENSGALG00000005203	21.6985	6.73616	1.6876	0.012769	0.028612	OLFM3	Quinoprotein amine dehydrogenase, beta chain-like||Olfactomedin-like||Neurogenesis glycoprotein
ENSGALG00000005204	1203.8	684.685	0.81409	0.0046433	0.012049	-	Glutathione S-transferase, C-terminal||Glutathione S-transferase, C-terminal-like||Thioredoxin-like fold||Glutathione S-transferase, N-terminal
ENSGALG00000005206	1216.65	2185.47	-0.84503	0.0033757	0.0091781	ACSL3	AMP-dependent synthetase/ligase
ENSGALG00000005209	18.1473	0.28423	5.9966	5.65e-06	3.61e-05	AQP1	Aquaporin 1||Aquaporin-like||Major intrinsic protein
ENSGALG00000005210	58.5254	22.3781	1.387	0.0040229	0.010667	-	Protein kinase-like domain||Serine/threonine/dual specificity protein kinase, catalytic domain||Serine-threonine/tyrosine-protein kinase catalytic domain||Protein kinase domain||Serine/threonine-protein kinase OSR1/WNK, CCT domain||Tyrosine-protein kinase, catalytic domain
ENSGALG00000005215	51.3496	4.16714	3.6232	3.36e-09	4.69e-08	CACNA1H	Voltage-dependent calcium channel, T-type, alpha-1 subunit||Polycystic kidney disease type 2 protein||Ion transport domain||Polycystin cation channel, PKD1/PKD2
ENSGALG00000005223	8.73109	0	Inf	0.00096683	0.0030982	ADCYAP1R1	GPCR, family 2, extracellular hormone receptor domain||GPCR, family 2-like||GPCR, family 2, pituitary adenylate cyclase activating polypeptide type 1 receptor||GPCR, family 2, secretin-like
ENSGALG00000005237	2333.06	6933.35	-1.5713	5.11e-08	5.52e-07	FGD3	Pleckstrin homology domain||Zinc finger, FYVE-related||Dbl homology (DH) domain||Zinc finger, FYVE/PHD-type||FYVE zinc finger
ENSGALG00000005239	6563.5	2752.74	1.2536	8.93e-06	5.37e-05	CYB561A3	Cytochrome b561 domain||Cytochrome b561/ferric reductase transmembrane
ENSGALG00000005241	162.556	413.279	-1.3462	0.00027431	0.0010519	DYNC1LI2	P-loop containing nucleoside triphosphate hydrolase||Dynein family light intermediate chain
ENSGALG00000005243	3073.64	6293.65	-1.0339	0.00038272	0.001399	PPP3CB	Serine/threonine-specific protein phosphatase/bis(5-nucleosyl)-tetraphosphatase||Metallo-dependent phosphatase-like||Calcineurin-like phosphoesterase domain, apaH type
ENSGALG00000005248	304.632	1248.1	-2.0346	1.82e-05	0.0001004	CDC14A	Protein-tyrosine phosphatase, receptor/non-receptor type||Protein-tyrosine phosphatase-like||Protein-tyrosine/Dual specificity phosphatase||Protein-tyrosine phosphatase, catalytic||Dual specificity phosphatase, catalytic domain||Dual specificity phosphatase, subgroup, catalytic domain
ENSGALG00000005249	302.108	968.461	-1.6806	0.0058552	0.014649	BICD2	Bicaudal-D protein, microtubule-associated
ENSGALG00000005251	28.0416	87.8804	-1.648	6.97e-05	0.00032452	CMTM4	Marvel domain
ENSGALG00000005256	62.2469	23.1236	1.4286	0.0027099	0.007573	EPHA4	Sterile alpha motif, type 2||Galactose-binding domain-like||Tyrosine-protein kinase, catalytic domain||Fibronectin type III||Tyrosine-protein kinase ephrin type A/B receptor-like||Insulin-like growth factor binding protein, N-terminal||Ephrin receptor type-A /type-B||Protein kinase domain||Sterile alpha motif domain||Serine-threonine/tyrosine-protein kinase catalytic domain||Serine/threonine/dual…
ENSGALG00000005258	9.97347	0	Inf	0.00035067	0.0013006	SS5R	Opioid receptor||Neuropeptide Y receptor family||Somatostatin receptor 5||7TM GPCR, olfactory receptor/chemoreceptor Srsx||7TM GPCR, serpentine receptor class x (Srx)||G protein-coupled receptor, rhodopsin-like||Melanin-concentrating hormone 1 receptor||Somatostatin receptor family||GPCR, rhodopsin-like, 7TM||7TM GPCR, serpentine receptor class v (Srv)||Neuropeptide B/W receptor family
ENSGALG00000005259	9.95224	1.37176	2.859	0.015203	0.033368	VIPR1	GPCR, family 2, vasoactive intestinal peptide receptor||GPCR, family 2, vasoactive intestinal peptide receptor 1||GPCR, family 2, extracellular hormone receptor domain||GPCR, family 2, secretin-like||GPCR, family 2, pituitary adenylate cyclase activating polypeptide type 1 receptor||GPCR, family 2-like
ENSGALG00000005261	4630.84	9577.82	-1.0484	0.00018748	0.00075661	TK2	Deoxynucleoside kinase||P-loop containing nucleoside triphosphate hydrolase
ENSGALG00000005263	73.2104	4.29581	4.091	4.38e-05	0.00021631	SOX8	Sox developmental protein N-terminal||High mobility group box domain
ENSGALG00000005265	13.3594	0	Inf	2.65e-05	0.00013943	SYT9	C2 domain||Synaptotagmin
ENSGALG00000005266	467.033	246.364	0.92273	0.0037272	0.0099984	BEAN1	-
ENSGALG00000005268	460.027	1017.24	-1.1449	0.00012242	0.0005264	SEC22C	Longin domain||Longin-like domain
ENSGALG00000005269	2860.59	7058.65	-1.3031	5.1e-06	3.29e-05	INTS2	-
ENSGALG00000005272	27.2636	4.24396	2.6835	0.00024475	0.00095419	CDH5	Cadherin||Cadherin-like||Cadherin, cytoplasmic domain
ENSGALG00000005278	69.1905	12.8296	2.4311	9.12e-07	7.05e-06	CDH11	Cadherin||Cadherin, cytoplasmic domain||Cadherin-like
ENSGALG00000005279	300.031	852.532	-1.5066	5.05e-07	4.22e-06	[4Fe-4S]	DEAD/DEAH box helicase domain||Helicase, superfamily 1/2, ATP-binding domain, DinG/Rad3-type||P-loop containing nucleoside triphosphate hydrolase||ATP-dependent helicase, C-terminal||Helicase-like, DEXD box c2 type||DEAD2||DNA helicase (DNA repair), Rad3 type
ENSGALG00000005280	390.166	754.642	-0.95171	0.0016975	0.0050521	DBT	Biotin/lipoyl attachment||2-oxoacid dehydrogenase acyltransferase, catalytic domain||E3-binding domain||Single hybrid motif
ENSGALG00000005281	649.719	352.825	0.88086	0.003587	0.0096744	LMF1	Lipase maturation factor
ENSGALG00000005282	497.008	3187.36	-2.681	1.04e-18	9.55e-17	NKTR	Cyclophilin-type peptidyl-prolyl cis-trans isomerase domain||Cyclophilin-like domain
ENSGALG00000005283	1399.43	3294.74	-1.2353	1.25e-05	7.22e-05	6	Mitochondrial carrier protein||Mitochondrial substrate/solute carrier||Mitochondrial carrier domain||Mitochondrial brown fat uncoupling protein
ENSGALG00000005284	19.8858	81.2977	-2.0315	5.89e-06	3.73e-05	LRRC39	Leucine-rich repeat||Leucine-rich repeat, typical subtype
ENSGALG00000005287	86.2597	7.1979	3.583	2.88e-12	7.69e-11	ZBTB47	Zinc finger, C2H2||BTB/POZ fold||BTB/POZ||Zinc finger, C2H2-like||BTB/POZ-like
ENSGALG00000005290	348.644	660.566	-0.92195	0.001765	0.0052209	TRMT13	Zinc finger, CCCH-type, TRM13||Methyltransferase TRM13||TRM13/UPF0224 family, U11-48K-like CHHC zinc finger domain
ENSGALG00000005291	942.657	2066.16	-1.1322	7.57e-05	0.00034941	-//-
ENSGALG00000005293	38.8715	13.0734	1.5721	0.004517	0.01177	GNG13	G-protein gamma-like domain
ENSGALG00000005298	363.739	156.854	1.2135	0.00018227	0.00073917	ST6GALNAC6	Glycosyl transferase, family 29
ENSGALG00000005299	319.245	114.019	1.4854	5.52e-05	0.0002646	ANXA7	Annexin||Annexin, type VII||Annexin repeat
ENSGALG00000005302	2080.42	5315.1	-1.3532	2.68e-06	1.84e-05	SASS6	-
ENSGALG00000005303	21.4864	70.3904	-1.712	0.00065622	0.0022237	CCDC13	-
ENSGALG00000005314	1116.19	2142.19	-0.9405	0.0011941	0.0037218	APPBP2	Tetratricopeptide repeat||Tetratricopeptide repeat-containing domain
ENSGALG00000005316	1128.69	1864.34	-0.72401	0.016119	0.035152	SRFBP1	Bud-site selection protein, BUD22
ENSGALG00000005319	32.019	113.369	-1.824	6.69e-06	4.17e-05	CDH8	Cadherin, cytoplasmic domain||Cadherin-like||Cadherin
ENSGALG00000005321	492.178	28.1604	4.1274	1.76e-08	2.11e-07	-	Laminin B type IV||Laminin I||Laminin, N-terminal||Laminin G domain||Insulin-like growth factor binding protein, N-terminal||EGF-like, laminin||Epidermal growth factor-like domain||Laminin domain II||Concanavalin A-like lectin/glucanase domain||Laminin B, subgroup
ENSGALG00000005322	92.3577	488.594	-2.4033	0.00844	0.020052	DCP1A	Dcp1-like decapping
ENSGALG00000005323	4.25681	23.8157	-2.4841	0.00075366	0.0025024	DIRAS2	Small GTPase superfamily, ARF/SAR type||Small GTP-binding protein domain||Small GTPase superfamily, Rab type||Small GTPase superfamily||Mitochondrial Rho-like||Small GTPase superfamily, Rho type||Small GTPase superfamily, Ras type||P-loop containing nucleoside triphosphate hydrolase
ENSGALG00000005329	930.437	1969.52	-1.0819	0.00015556	0.00064433	HIAT1	Tetracycline resistance protein, TetA/multidrug resistance protein MdtG||Major facilitator superfamily||Major facilitator superfamily domain
ENSGALG00000005338	15733.3	8536.29	0.88214	0.0045112	0.011758	RPS21	Ribosomal protein S21e
ENSGALG00000005340	119.434	334.45	-1.4856	4.86e-06	3.15e-05	SLC35A3	UAA transporter||UDP-galactose transporter||EamA domain||Nucleotide-sugar transporter||Triose-phosphate transporter domain||UDP/CMP-sugar transporter
ENSGALG00000005346	109.04	3.04971	5.16	4.49e-11	9.16e-10	PPIC	Cyclophilin-type peptidyl-prolyl cis-trans isomerase domain||Cyclophilin-like domain
ENSGALG00000005348	19.9038	4.34219	2.1965	0.0066333	0.01626	RBBP8NL	Tumour-suppressor protein CtIP N-terminal
ENSGALG00000005350	626.842	2073.91	-1.7262	3.34e-09	4.66e-08	USP32	EF-hand domain||Peptidase C19, ubiquitin carboxyl-terminal hydrolase||Peptidase C19, ubiquitin-specific peptidase, DUSP domain||Ubiquitin specific protease domain||Ubiquitin-related domain
ENSGALG00000005352	9.42049	0	Inf	0.0056581	0.014248	GATA5	Zinc finger, GATA-type||GATA-type transcription activator, N-terminal||Transcription factor GATA-4/5/6
ENSGALG00000005353	564.473	1576.82	-1.482	0.00022253	0.00087813	FAR1	Polysaccharide biosynthesis protein, CapD-like domain||Male sterility, NAD-binding||Fatty acyl-CoA reductase||NAD-dependent epimerase/dehydratase, N-terminal domain
ENSGALG00000005357	4991.84	8431.94	-0.75629	0.0092023	0.02157	COPB2	WD40 repeat||WD40-repeat-containing domain||G-protein beta WD-40 repeat||Coatomer, WD associated region||Coatomer beta' subunit (COPB2)
ENSGALG00000005359	32.1321	10.0317	1.6794	0.0084856	0.020147	-	Sorbin-like
ENSGALG00000005363	146.831	62.6824	1.228	0.00076077	0.0025226	CHDH	Glucose-methanol-choline oxidoreductase, N-terminal||Glucose-methanol-choline oxidoreductase||Oxygen-dependent choline dehydrogenase||Glucose-methanol-choline oxidoreductase, C-terminal
ENSGALG00000005365	929.319	1660.18	-0.83709	0.0047354	0.012256	NARFL	Iron hydrogenase, small subunit-like||Iron hydrogenase||Iron hydrogenase, large subunit, C-terminal
ENSGALG00000005368	541.077	1004.98	-0.89326	0.0019412	0.0056673	CEP120	Domain of unknown function DUF3668||C2 domain
ENSGALG00000005369	154.68	372.865	-1.2694	7.81e-05	0.00035851	BTBD10	BTB/POZ fold||BTB/POZ-like
ENSGALG00000005389	42.7344	1.16682	5.1947	5.36e-07	4.43e-06	-//-
ENSGALG00000005390	338.697	701.358	-1.0502	0.0022289	0.0064106	DCAF10	WD40 repeat||WD40-repeat-containing domain
ENSGALG00000005397	1394.48	2374.94	-0.76816	0.0097398	0.02265	GGNBP2	-
ENSGALG00000005401	9.34886	0	Inf	0.00058209	0.0020071	WNT9a	Wnt-9a protein||Wnt
ENSGALG00000005402	195.217	105.892	0.88249	0.0082821	0.019716	DYNLRB2	Dynein light chain, roadblock-type||Dynein light chain-related
ENSGALG00000005403	386.57	196.806	0.97396	0.0014933	0.0045261	DHRS11	2,3-dihydro-2,3-dihydroxybenzoate dehydrogenase||Short-chain dehydrogenase/reductase SDR||Glucose/ribitol dehydrogenase||Polyketide synthase, ketoreductase domain
ENSGALG00000005405	1016.03	626.529	0.69749	0.013246	0.029537	MRM1	50S ribosomal protein L30e-like||RNA 2-O ribose methyltransferase, substrate binding||Alpha/beta knot methyltransferases||tRNA/rRNA methyltransferase, SpoU type
ENSGALG00000005407	308.718	959.68	-1.6363	4.62e-07	3.9e-06	AGL	Glycogen debranching enzyme, metazoa||Glycogen debranching enzyme||Glycosyl hydrolase, family 13, catalytic domain||Six-hairpin glycosidase-like||Glycoside hydrolase superfamily
ENSGALG00000005408	97.327	23.1496	2.0719	0.0006981	0.0023424	BCO1	Carotenoid oxygenase
ENSGALG00000005410	44.8773	0	Inf	1.77e-14	7.67e-13	WNT5A	Wnt
ENSGALG00000005412	338.704	740.074	-1.1276	0.000144	0.00060344	SNAP47	Target SNARE coiled-coil domain
ENSGALG00000005413	11.7206	0	Inf	0.00033111	0.0012391	HS3ST6	Sulfotransferase domain||P-loop containing nucleoside triphosphate hydrolase
ENSGALG00000005414	1639.19	949.832	0.78723	0.0042688	0.01122	MSRB1	Mss4-like||Peptide methionine sulphoxide reductase MrsB
ENSGALG00000005416	213.325	351.219	-0.71932	0.017842	0.038389	TTC39B	Outer membrane protein Iml2/Tetratricopeptide repeat protein 39
ENSGALG00000005422	254.969	72.0547	1.8232	4.42e-08	4.84e-07	PDLIM1	PDZ domain||Zinc finger, LIM-type||ZASP
ENSGALG00000005423	518.776	172.958	1.5847	2.22e-07	2.03e-06	GRHPR	D-isomer specific 2-hydroxyacid dehydrogenase, NAD-binding domain||Pyrroline-5-carboxylate reductase, catalytic, N-terminal||6-phosphogluconate dehydrogenase, NADP-binding||D-isomer specific 2-hydroxyacid dehydrogenase, catalytic domain
ENSGALG00000005426	29.3369	4.29034	2.7736	0.00013601	0.00057506	FREM1	C-type lectin fold||Cadherin-like||Na-Ca exchanger/integrin-beta4||C-type lectin
ENSGALG00000005427	8.87832	0	Inf	0.0009146	0.0029558	-	Cadherin, N-terminal||Cadherin||Cadherin-like
ENSGALG00000005441	99.8609	3.07961	5.0191	8.61e-19	8.22e-17	NFIB	CTF transcription factor/nuclear factor 1, N-terminal||CTF transcription factor/nuclear factor 1||CTF transcription factor/nuclear factor 1, DNA-binding domain||MAD homology 1, Dwarfin-type
ENSGALG00000005450	490.038	901.795	-0.87991	0.0037688	0.010093	CCDC66	-
ENSGALG00000005451	12373.5	25969.9	-1.0696	0.00025306	0.00098152	HELLS	P-loop containing nucleoside triphosphate hydrolase||Helicase superfamily 1/2, ATP-binding domain||SNF2-related||Helicase, C-terminal||Helicase/UvrB domain
ENSGALG00000005453	2330.01	12654.5	-2.4412	2.27e-15	1.14e-13	PLCG2	Pleckstrin homology domain||Phosphatidylinositol-4, 5-bisphosphate phosphodiesterase gamma||Phospholipase C, phosphatidylinositol-specific, Y domain||Variant SH3 domain||Phospholipase C, phosphatidylinositol-specific , X domain||Phospholipase C, phosphoinositol-specific, EF-hand-like||SH3 domain||C2 domain||SH2 domain||PLC-like phosphodiesterase, TIM beta/alpha-barrel domain||Phosphoinositide pho…
ENSGALG00000005459	625.38	2029.41	-1.6983	0.00027103	0.0010406	FAM208A	Protein of unknown function DUF3715
ENSGALG00000005462	38.0561	79.576	-1.0642	0.0065829	0.016146	ZP4	P-type trefoil||Zona pellucida domain
ENSGALG00000005465	4858.12	2537.88	0.93677	0.00061671	0.0021058	NDUFB10	NADH-ubiquinone oxidoreductase, subunit 10
ENSGALG00000005468	271.574	941.769	-1.794	0.011087	0.025309	SYNRG	EPS15 homology (EH)
ENSGALG00000005470	18.8997	1.24063	3.9292	9.09e-05	0.00040753	-	Phosphatidic acid phosphatase type 2/haloperoxidase
ENSGALG00000005472	15.8921	42.433	-1.4169	0.0056204	0.014164	NAT	Arylamine N-acetyltransferase
ENSGALG00000005474	319.092	65.7261	2.2794	0.0019128	0.0056002	PNAT10	Arylamine N-acetyltransferase
ENSGALG00000005475	1773.27	3945.47	-1.1538	3.8e-05	0.00019151	RHOG	Small GTPase superfamily, Rho type||Small GTPase superfamily, Ras type||P-loop containing nucleoside triphosphate hydrolase||Ran GTPase||Small GTPase superfamily||Mitochondrial Rho-like||Small GTP-binding protein domain||Small GTPase superfamily, Rab type||Small GTPase superfamily, ARF/SAR type
ENSGALG00000005477	2354.64	5012.76	-1.0901	0.011165	0.025456	MPHOSPH6	M-phase phosphoprotein 6
ENSGALG00000005478	171.916	57.3814	1.5831	1.52e-05	8.59e-05	SNX7	Phox homologous domain
ENSGALG00000005481	472.9	1727.63	-1.8692	4.14e-10	6.99e-09	ARHGEF3	Dbl homology (DH) domain||Pleckstrin homology domain
ENSGALG00000005489	1107.8	1815.23	-0.71246	0.01796	0.038577	DDX52	DEAD/DEAH box helicase domain||RNA helicase, DEAD-box type, Q motif||Helicase, C-terminal||Helicase superfamily 1/2, ATP-binding domain||P-loop containing nucleoside triphosphate hydrolase||Helicase/UvrB domain
ENSGALG00000005490	113693	68257.1	0.73609	0.0052068	0.013285	RPS2	Ribosomal protein S5 domain 2-type fold||Ribosomal protein S5, C-terminal||Ribosomal protein S5, eukaryotic/archaeal||Ribosomal protein S5, N-terminal
ENSGALG00000005492	3196.18	1067.97	1.5815	1.84e-07	1.72e-06	NBEAL2	WD40-repeat-containing domain||BEACH domain||Armadillo-type fold||WD40 repeat||Concanavalin A-like lectin/glucanase domain
ENSGALG00000005499	38.1627	133.203	-1.8034	3.07e-06	2.08e-05	IL17RD	Toll/interleukin-1 receptor homology (TIR) domain||SEFIR||Fibronectin type III
ENSGALG00000005500	3447.8	2174.87	0.66474	0.012122	0.027374	HSBP1	Heat shock factor binding 1
ENSGALG00000005503	28.2417	1.08753	4.6987	1.19e-07	1.17e-06	WFDC1	Whey acidic protein-type 4-disulphide core
ENSGALG00000005504	325.155	1.68041	7.5962	4.79e-17	3.3e-15	HNF1B	Hepatocyte nuclear factor 1, N-terminal||Hepatocyte nuclear factor 1, dimerisation domain||Hepatocyte nuclear factor 1, beta isoform, C-terminal||Lambda repressor-like, DNA-binding domain||Homeodomain-like||Homeobox domain
ENSGALG00000005505	2402.24	5760.36	-1.2618	1.05e-05	6.16e-05	PIK3CB	C2 domain||Phosphatidylinositol 3-kinase Ras-binding (PI3K RBD) domain||Protein kinase-like domain||Phosphatidylinositol 3-/4-kinase, catalytic domain||Phosphatidylinositol 3-kinase, C2 domain||Phosphatidylinositol 3-kinase adaptor-binding (PI3K ABD) domain||Armadillo-type fold||Phosphoinositide 3-kinase, accessory (PIK) domain||Ubiquitin-related domain
ENSGALG00000005506	125.349	272.425	-1.1199	0.0074659	0.018061	HESX1	Homeodomain-like||Homeobox domain
ENSGALG00000005511	16.6543	1.31991	3.6574	0.00033844	0.0012625	-	Synaptobrevin/Vesicle-associated membrane protein||Synaptobrevin
ENSGALG00000005512	519.121	209.975	1.3059	2.18e-05	0.0001171	KIAA1671	-
ENSGALG00000005517	113.113	39.2796	1.5259	0.00040289	0.001462	KIF9	Kinesin motor domain||P-loop containing nucleoside triphosphate hydrolase
ENSGALG00000005518	5711.01	12594.8	-1.141	5.37e-05	0.00025825	ADRBK2	AGC-kinase, C-terminal||Tyrosine-protein kinase, catalytic domain||GPCR kinase||Pleckstrin homology domain||RGS domain||Protein kinase domain||Serine/threonine/dual specificity protein kinase, catalytic domain||Protein kinase-like domain||Serine-threonine/tyrosine-protein kinase catalytic domain
ENSGALG00000005519	669.561	1726.03	-1.3662	0.0023582	0.0067236	TLL2	Bone morphogenetic protein 1/tolloid-like protein||Peptidase M12A, astacin||Peptidase, metallopeptidase||EGF-like calcium-binding domain||Epidermal growth factor-like domain||CUB domain
ENSGALG00000005521	432.023	939.834	-1.1213	0.0013446	0.0041292	PER2	Period circadian-like, C-terminal||PAS fold-3||PAS domain
ENSGALG00000005525	8160.37	12576.6	-0.62403	0.022388	0.046714	SRSF1	RNA recognition motif domain
ENSGALG00000005527	290.012	1306.92	-2.172	9.43e-05	0.00042077	APPL1	PTB/PI domain||Pleckstrin homology domain
ENSGALG00000005534	5062.84	9842.39	-0.95906	0.00070118	0.0023518	TM9SF3	Nonaspanin (TM9SF)
ENSGALG00000005539	528.271	33.4968	3.9792	2.65e-08	3.05e-07	ITM2C	BRICHOS domain
ENSGALG00000005540	123.878	398.236	-1.6847	0.016841	0.036562	MICAL2	Zinc finger, LIM-type||FAD binding domain||Calponin homology domain||Calmodulin-regulated spectrin-associated protein, CH domain||Monooxygenase, FAD-binding||Aromatic-ring hydroxylase-like
ENSGALG00000005541	416.861	0	Inf	1.06e-08	1.34e-07	GJB1	Gap junction beta-1 protein (Cx32)||Connexin||Gap junction protein, cysteine-rich domain||Connexin, N-terminal
ENSGALG00000005543	182.025	20.9899	3.1164	1.6e-05	8.95e-05	-	G protein-coupled receptor, rhodopsin-like||GPCR, rhodopsin-like, 7TM
ENSGALG00000005544	77.1568	9.85421	2.969	0.0015599	0.0046961	GPR55	GPCR, rhodopsin-like, 7TM||G protein-coupled receptor, rhodopsin-like
ENSGALG00000005546	23.1155	5.46263	2.0812	0.0035759	0.0096473	-	GPCR, rhodopsin-like, 7TM||7TM GPCR, olfactory receptor/chemoreceptor Srsx||G protein-coupled receptor, rhodopsin-like
ENSGALG00000005547	7234.51	15377.5	-1.0879	0.00012274	0.00052753	PIK3AP1	Toll/interleukin-1 receptor homology (TIR) domain||Ankyrin repeat-containing domain
ENSGALG00000005549	49.6792	8.09451	2.6176	7.04e-06	4.36e-05	CUEDC1	Ubiquitin system component Cue||UBA-like
ENSGALG00000005550	6642.61	11645.2	-0.80991	0.0048571	0.012533	ST6GAL1	Glycosyl transferase, family 29||Sialyltransferase
ENSGALG00000005552	604.32	1401.68	-1.2138	4e-05	0.00020002	PTBP2	RNA recognition motif domain||HnRNP-L/PTB/hephaestus splicing factor
ENSGALG00000005553	77.3369	1.88837	5.3559	1.44e-11	3.28e-10	NLGN3	Alpha/beta hydrolase fold-3||Alpha/Beta hydrolase fold||Carboxylesterase, type B||Neuroligin
ENSGALG00000005554	321.078	97.6841	1.7167	3.3e-07	2.88e-06	ADIPOQ	Complement C1q protein||Tumour necrosis factor-like domain||Collagen triple helix repeat
ENSGALG00000005569	1450.05	2899.19	-0.99955	0.00044719	0.0015982	USP47	Ubiquitin-related domain||Ubiquitin specific protease domain||Peptidase C19, ubiquitin carboxyl-terminal hydrolase
ENSGALG00000005571	1981.48	3554.81	-0.8432	0.0039217	0.010445	HCCS	Cytochrome c/c1 haem-lyase
ENSGALG00000005572	76.3044	32.4068	1.2355	0.0034086	0.009259	NOXO1	SH3 domain||SH3-like domain, bacterial-type||Phox homologous domain||NADPH oxidase subunit p47Phox, C-terminal||Variant SH3 domain
ENSGALG00000005575	5667.7	9913.39	-0.80662	0.0039196	0.010441	AKAP1	K Homology domain, type 1||K Homology domain||Tudor domain
ENSGALG00000005577	28.5383	0	Inf	5.12e-10	8.57e-09	SEZ6L	Sushi/SCR/CCP domain||CUB domain
ENSGALG00000005578	200.563	329.033	-0.71418	0.019068	0.040576	-//-
ENSGALG00000005584	27.9137	6.64538	2.0706	0.0025104	0.0070986	GALNT18	Ricin B lectin domain||Nucleotide-diphospho-sugar transferases||Glycosyltransferase 2-like
ENSGALG00000005587	34427.5	65858.2	-0.9358	0.0012527	0.0038806	EIF4G2	MIF4G-like, type 3||Initiation factor eIF-4 gamma, MA3||W2 domain||Armadillo-type fold
ENSGALG00000005588	6200.86	20625.9	-1.7339	2.64e-09	3.78e-08	EVI2A	Ectropic viral integration site 2A protein
ENSGALG00000005589	5188.03	12975.1	-1.3225	0.00055555	0.0019297	SYNGR3	Synaptogyrin||Marvel domain
ENSGALG00000005594	129.352	213.884	-0.72553	0.024253	0.05	OMG	Leucine-rich repeat, typical subtype||Leucine-rich repeat||Leucine-rich repeat-containing N-terminal
ENSGALG00000005596	183.595	354.727	-0.95018	0.0026805	0.0075055	TLDC1	TLDc domain
ENSGALG00000005599	27.7747	7.12409	1.963	0.0050898	0.013037	-	UDP-glucuronosyl/UDP-glucosyltransferase
ENSGALG00000005600	7452.44	3993.77	0.89996	0.0013234	0.0040733	TBRG4	FAST kinase leucine-rich||FAST kinase-like protein, subdomain 2
ENSGALG00000005603	200.529	30.2646	2.7281	8.5e-13	2.54e-11	NACAD	Nascent polypeptide-associated complex NAC domain
ENSGALG00000005609	404.15	1089.2	-1.4303	8.28e-05	0.00037686	OGFR	Opioid growth factor receptor (OGFr) conserved domain
ENSGALG00000005610	81.2473	5.27663	3.9446	5.15e-06	3.32e-05	SLC44A3	Choline transporter-like
ENSGALG00000005613	14.1334	0	Inf	0.0048989	0.012616	PITX3	Homeobox protein Pitx/unc30||Homeodomain-like||Homeobox domain||OAR domain
ENSGALG00000005614	1044.67	377.435	1.4687	1.01e-06	7.76e-06	SRRD	Sensitivity To Red Light Reduced-like, SRR1
ENSGALG00000005616	28.2734	0.415367	6.0889	1.94e-05	0.0001061	ARSI	Alkaline-phosphatase-like, core domain||Sulfatase
ENSGALG00000005618	2054.78	4225.44	-1.0401	0.00035414	0.0013113	CTR9	Tetratricopeptide TPR1||Tetratricopeptide repeat||Tetratricopeptide repeat-containing domain
ENSGALG00000005619	121.482	0.956395	6.9889	5.04e-26	1.4e-23	F3	Tissue factor||Interferon alpha/beta receptor, beta chain||Fibronectin type III
ENSGALG00000005626	1364.07	845.012	0.69087	0.013908	0.030859	TPST2	P-loop containing nucleoside triphosphate hydrolase||Sulfotransferase domain
ENSGALG00000005629	873.179	355.399	1.2968	2.06e-05	0.00011186	RARA	Nuclear hormone receptor, ligand-binding||Nuclear hormone receptor, ligand-binding, core||Zinc finger, nuclear hormone receptor-type||Steroid hormone receptor||Retinoic acid receptor
ENSGALG00000005630	88.3589	42.2292	1.0651	0.012198	0.027514	CRYBB1	Gamma-crystallin-related||Beta/gamma crystallin
ENSGALG00000005631	233.841	4.41901	5.7257	3.25e-07	2.84e-06	TRPM2	Ion transport domain||NUDIX hydrolase domain-like
ENSGALG00000005634	109.263	48.8244	1.1621	0.0023712	0.0067565	CRYBA4	Gamma-crystallin-related||Beta/gamma crystallin
ENSGALG00000005638	11346	6228.87	0.86514	0.0020321	0.0059069	IL2RG	Interleukin-6 receptor alpha, binding||Fibronectin type III
ENSGALG00000005642	557.129	1933.65	-1.7952	1.42e-09	2.17e-08	CEP152	Prefoldin
ENSGALG00000005644	12636.4	6733.67	0.90812	0.0015038	0.0045538	MYO1G	Myosin tail 2||P-loop containing nucleoside triphosphate hydrolase||Myosin head, motor domain
ENSGALG00000005645	1424.39	3357.1	-1.2369	2.12e-05	0.00011451	RNF141	Zinc finger, C3HC4 RING-type||Zinc finger, RING-type
ENSGALG00000005647	479.854	1618.03	-1.7536	3.48e-09	4.83e-08	ABCD3	AAA+ ATPase domain||ABC transporter-like||Peroxysomal long chain fatty acyl transporter||P-loop containing nucleoside triphosphate hydrolase||ABC transporter type 1, transmembrane domain
ENSGALG00000005649	54.5498	11.3406	2.2661	1.08e-05	6.36e-05	TMEM150A	Frag1/DRAM/Sfk1
ENSGALG00000005650	827.559	417.684	0.98645	0.0010945	0.0034523	-	AIG1-type guanine nucleotide-binding (G) domain||P-loop containing nucleoside triphosphate hydrolase
ENSGALG00000005651	306.483	776.152	-1.3405	8.28e-06	5.03e-05	KLHL36	Kelch repeat type 1||Kelch-like protein, gigaxonin type||BTB/Kelch-associated||BTB/POZ-like||BTB/POZ fold||BTB/POZ
ENSGALG00000005652	600.16	1857.94	-1.6303	0.00014919	0.00062234	DIDO1	Zinc finger, PHD-type||Zinc finger, PHD-finger||Zinc finger, FYVE/PHD-type
ENSGALG00000005653	6101.62	1978.84	1.6245	2.46e-08	2.86e-07	NFKB2	NF-kappa-B/Rel/Dorsal||Ankyrin repeat-containing domain||Rel homology domain||Death domain||IPT domain||p53-like transcription factor, DNA-binding||Immunoglobulin E-set||Ankyrin repeat||Death-like domain
ENSGALG00000005656	602.33	1226.74	-1.0262	0.00037958	0.001389	DENND6A	DENN domain||AVL9/DENND6 domain||Arf3-interacting protein 1, N-terminal domain
ENSGALG00000005658	144.335	330.676	-1.196	0.00037037	0.0013604	FOXO4	Transcription factor, fork head
ENSGALG00000005659	3966.64	2300.99	0.78566	0.0041462	0.010944	SNX12	Phox homologous domain
ENSGALG00000005660	1592.15	5506.01	-1.79	0.00010016	0.00044401	NF1	Ras GTPase-activating protein||Armadillo-type fold||Rho GTPase activation protein||CRAL-TRIO domain
ENSGALG00000005662	62.3896	166.19	-1.4135	0.00046926	0.0016665	AMPD3	AMP deaminase||Adenosine/AMP deaminase domain
ENSGALG00000005666	66.3723	7.97076	3.0578	1.07e-08	1.35e-07	ADM	Procalcitonin/adrenomedullin||Adrenomedullin
ENSGALG00000005668	3768.15	7487.12	-0.99055	0.00058635	0.0020194	SWiP-1	WD40 repeat||WD40-repeat-containing domain||G-protein beta WD-40 repeat||SOCS protein, C-terminal
ENSGALG00000005670	1245.99	2821.97	-1.1794	2.99e-05	0.00015482	SLMAP	SMAD/FHA domain||Forkhead-associated (FHA) domain||F-type ATP synthase subunit B-like, membrane domain
ENSGALG00000005673	617.062	1055.27	-0.77412	0.010383	0.023899	DTWD1	DTW
ENSGALG00000005675	2863.62	1617.63	0.82396	0.0028594	0.0079377	PTTG1IP	Plexin-like fold
ENSGALG00000005680	50.324	4.78499	3.3947	3.64e-08	4.04e-07	PSD	Pleckstrin homology domain||Sec7 domain
ENSGALG00000005683	281.529	147.767	0.92996	0.0064861	0.015954	ARHGAP29	FCH domain||Rho GTPase activation protein||Rho GTPase-activating protein domain||Protein kinase C-like, phorbol ester/diacylglycerol-binding domain
ENSGALG00000005685	753.544	2357.35	-1.6454	0.010626	0.024364	KSR1	Tyrosine-protein kinase, catalytic domain||Protein kinase domain||Protein kinase C-like, phorbol ester/diacylglycerol-binding domain||Serine-threonine/tyrosine-protein kinase catalytic domain||Protein kinase-like domain||Serine/threonine/dual specificity protein kinase, catalytic domain
ENSGALG00000005688	445.33	130.968	1.7657	3.06e-08	3.47e-07	DNASE1L3	Deoxyribonuclease I||Endonuclease/exonuclease/phosphatase
ENSGALG00000005689	71.7015	0.28423	7.9788	1.29e-09	1.98e-08	PAX2	Paired-box protein 2 C-terminal||Paired domain||Homeodomain-like
ENSGALG00000005693	285.686	571.411	-1.0001	0.00092431	0.0029811	INOS	Flavodoxin/nitric oxide synthase||Flavoprotein pyridine nucleotide cytochrome reductase||FAD-binding, type 1||Oxidoreductase FAD/NAD(P)-binding||Flavoprotein-like||Riboflavin synthase-like beta-barrel||Flavodoxin||Nitric oxide synthase, N-terminal||Nitric-oxide synthase, eukaryote
ENSGALG00000005695	914.193	1449.54	-0.66503	0.023762	0.049129	CHEK2	SMAD/FHA domain||Protein kinase domain||Forkhead-associated (FHA) domain||Tyrosine-protein kinase, catalytic domain||Serine-threonine/tyrosine-protein kinase catalytic domain||Protein kinase-like domain||Serine/threonine/dual specificity protein kinase, catalytic domain
ENSGALG00000005698	1678.72	2651.28	-0.65933	0.020805	0.043792	HIF1AN	JmjC domain
ENSGALG00000005699	2872.75	5408.19	-0.91271	0.0014673	0.0044594	NLK	Protein kinase domain||Tyrosine-protein kinase, catalytic domain||Serine-threonine/tyrosine-protein kinase catalytic domain||Protein kinase-like domain||Serine/threonine/dual specificity protein kinase, catalytic domain
ENSGALG00000005700	1369.46	3416.73	-1.319	5.75e-06	3.66e-05	C20H20ORF11	LisH dimerisation motif||CRA domain||CTLH/CRA C-terminal to LisH motif domain||CTLH, C-terminal LisH motif||LisH dimerisation motif, subgroup
ENSGALG00000005701	7036.1	13294.1	-0.91793	0.0017149	0.0050915	IP6K2	Inositol polyphosphate kinase
ENSGALG00000005703	1124.46	2067.02	-0.87831	0.0021913	0.006315	SLC30A4	Cation efflux protein
ENSGALG00000005704	7530.53	2674.46	1.4935	9.96e-08	9.99e-07	NDUFB8	NADH:ubiquinone oxidoreductase, beta subcomplex, subunit 8||NADH dehydrogenase [ubiquinone] 1 beta subcomplex subunit 8
ENSGALG00000005706	3112.24	1401.37	1.1511	3.62e-05	0.00018371	HSCB	Co-chaperone HscB, C-terminal oligomerisation domain||Co-chaperone Hsc20||DnaJ domain
ENSGALG00000005710	309.697	628.825	-1.0218	0.00070803	0.0023707	CTDSPL	NLI interacting factor||HAD-like domain||Dullard phosphatase domain, eukaryotic
ENSGALG00000005715	449.556	1179.43	-1.3915	5.47e-06	3.5e-05	TNFAIP1	BTB/POZ||BTB/POZ fold||Potassium channel tetramerisation-type BTB domain||BTB/POZ-like
ENSGALG00000005716	64.0546	259.627	-2.0191	0.00321	0.0087837	SBF2	DENN domain||GRAM domain||Myotubularin protein||uDENN domain||Myotubularin-like phosphatase domain||Protein-tyrosine phosphatase-like||Pleckstrin homology domain||dDENN domain
ENSGALG00000005720	11.6695	1.86094	2.6486	0.016533	0.035945	-//-
ENSGALG00000005725	1253.71	364.443	1.7824	1.89e-05	0.0001041	CSF1R	Immunoglobulin subtype 2||Protein kinase domain||Tyrosine-protein kinase, CSF-1/PDGF receptor family||Immunoglobulin I-set||Immunoglobulin subtype||Serine/threonine/dual specificity protein kinase, catalytic domain||Protein kinase-like domain||Serine-threonine/tyrosine-protein kinase catalytic domain||Tyrosine-protein kinase, catalytic domain||Immunoglobulin-like domain||Immunoglobulin
ENSGALG00000005727	4110.83	1976.79	1.0563	0.00022955	0.00090274	SLC7A3	Amino acid permease/ SLC12A domain||Amino acid/polyamine transporter I||Cationic amino acid transport permease
ENSGALG00000005728	31.3839	1.99755	3.9737	1.59e-07	1.51e-06	FOXF1	Transcription factor, fork head
ENSGALG00000005736	816.982	1535.82	-0.91063	0.0023782	0.0067718	PLDN	BLOC-1 complex, pallidin subunit
ENSGALG00000005737	748.794	1583.13	-1.0801	0.00015015	0.00062545	SGSM2	Rab-GTPase-TBC domain||RUN
ENSGALG00000005745	1807.08	3038.81	-0.74985	0.0066518	0.016301	YTHDF1	YTH domain
ENSGALG00000005747	7.86778	0	Inf	0.0020327	0.0059075	-	Peptidase S1||Trypsin-like cysteine/serine peptidase domain||Peptidase S1B
ENSGALG00000005750	3967.86	17060.8	-2.1042	1.13e-07	1.12e-06	SWAP70	Pleckstrin homology domain
ENSGALG00000005751	124.361	28.8819	2.1063	2.43e-07	2.2e-06	RAB26	Small GTPase superfamily, ARF/SAR type||Small GTP-binding protein domain||Small GTPase superfamily, Rab type||Elongation factor, GTP-binding domain||Small GTPase superfamily||Mitochondrial Rho-like||Small GTPase superfamily, ARF type||Small GTPase superfamily, Rho type||Ran GTPase||Gtr1/RagA G protein||P-loop containing nucleoside triphosphate hydrolase||Small GTPase superfamily, Ras type
ENSGALG00000005754	23.5435	1.24063	4.2462	5.5e-06	3.52e-05	-	Protein-tyrosine/Dual specificity phosphatase||Protein-tyrosine phosphatase-like||Dual specificity phosphatase, catalytic domain||Dual specificity phosphatase, subgroup, catalytic domain
ENSGALG00000005757	3598.08	6124.4	-0.76734	0.008546	0.020277	IRF8	Interferon regulatory factor-3||Interferon regulatory factor DNA-binding domain||SMAD/FHA domain
ENSGALG00000005758	2076.04	3808.44	-0.87536	0.0023436	0.0066895	SPPL2A	Peptidase A22B, signal peptide peptidase||Presenilin/signal peptide peptidase||Protease-associated domain, PA
ENSGALG00000005763	247.798	4.10981	5.9139	2.88e-08	3.29e-07	VILL	Gelsolin-like domain||Villin/Gelsolin||Villin headpiece
ENSGALG00000005768	1448.83	885.013	0.71112	0.01286	0.028797	ETV5	Ets domain||PEA3-type ETS-domain transcription factor, N-terminal
ENSGALG00000005769	2458.77	5824.05	-1.2441	1.54e-05	8.7e-05	WEE1	Protein kinase domain||Tyrosine-protein kinase, catalytic domain||Serine/threonine/dual specificity protein kinase, catalytic domain||Wee1-like protein kinase||Protein kinase-like domain||Serine-threonine/tyrosine-protein kinase catalytic domain
ENSGALG00000005770	465.447	920.462	-0.98374	0.00060072	0.0020604	HMGXB3	High mobility group box domain
ENSGALG00000005774	12.8277	0.852691	3.9111	0.0014921	0.0045232	NKAIN4	Na,K-Atpase Interacting protein
ENSGALG00000005775	282.863	674.772	-1.2543	0.00051118	0.0017924	TEX11	Meiosis specific protein SPO22
ENSGALG00000005776	63.7832	152.403	-1.2566	0.00060472	0.0020737	TECR	3-oxo-5-alpha-steroid 4-dehydrogenase, C-terminal
ENSGALG00000005779	133.714	66.4177	1.0095	0.0057511	0.014434	-	F-box domain
ENSGALG00000005781	902.251	1931.15	-1.0979	0.00011785	0.00051079	ARFGAP1	Arf GTPase activating protein
ENSGALG00000005784	218.302	513.303	-1.2335	0.00099257	0.0031685	CCDC117	-
ENSGALG00000005786	3506.28	6207.79	-0.82414	0.0052147	0.0133	DNTTIP2	Fcf2 pre-rRNA processing
ENSGALG00000005787	585.107	1158.82	-0.98588	0.00060971	0.0020875	ZNF143	DHS-like NAD/FAD-binding domain||Zinc finger, C2H2-like||Zinc finger, C2H2
ENSGALG00000005790	14.7264	3.65354	2.011	0.016997	0.036838	-	DEP domain||PDZ domain
ENSGALG00000005791	49.7638	1.5029	5.0493	3.2e-12	8.47e-11	JPH3	Junctophilin||MORN motif
ENSGALG00000005792	155.96	4.26838	5.1913	9.32e-16	5.13e-14	ABCG2	P-loop containing nucleoside triphosphate hydrolase||ABC-2 type transporter||AAA+ ATPase domain||ABC transporter-like
ENSGALG00000005795	192.407	1.08753	7.467	6.06e-16	3.45e-14	CYP2H1	Cytochrome P450, E-class, group I||Cytochrome P450, E-class, group IV||Cytochrome P450
ENSGALG00000005797	25.1729	0.28423	6.4687	7.63e-06	4.68e-05	COL20A1	Fibronectin type III||Concanavalin A-like lectin/glucanase domain||Collagen triple helix repeat||von Willebrand factor, type A||Laminin G domain
ENSGALG00000005800	1983.22	3301.08	-0.73509	0.0086806	0.020536	DCAF12	WD40 repeat||WD40-repeat-containing domain
ENSGALG00000005805	251.592	14.2049	4.1466	1.49e-12	4.2e-11	PLCD1	Phospholipase C, phosphatidylinositol-specific , X domain||Phospholipase C, phosphoinositol-specific, EF-hand-like||Phospholipase C, phosphatidylinositol-specific, Y domain||EF-hand domain||Pleckstrin homology domain||Phosphoinositide phospholipase C family||PLC-like phosphodiesterase, TIM beta/alpha-barrel domain||C2 domain
ENSGALG00000005807	11095.1	23981.4	-1.112	8.82e-05	0.00039732	IPO7	Importin-beta, N-terminal domain||Armadillo-type fold||Exportin/Importin, Cse1-like
ENSGALG00000005808	49.6204	15.3193	1.6956	0.00088075	0.0028649	KREMEN1	Carbohydrate-binding WSC, subgroup||Carbohydrate-binding WSC||CUB domain||Kringle||Knottin, scorpion toxin-like||Kringle-like fold
ENSGALG00000005809	9616.8	34071.7	-1.8249	2.82e-10	4.96e-09	2018-09-02	Septin||P-loop containing nucleoside triphosphate hydrolase||Septin 2||Septin-type guanine nucleotide-binding (G) domain
ENSGALG00000005811	23.1446	0.956395	4.5969	2.43e-06	1.69e-05	COL7A1	Collagen triple helix repeat||Fibronectin type III||von Willebrand factor, type A||Proteinase inhibitor I2, Kunitz metazoa
ENSGALG00000005815	640.347	1374.35	-1.1018	0.00020951	0.0008326	TMEM41B	-
ENSGALG00000005821	22.767	250.219	-3.4582	0.00099343	0.0031706	FAM219A	-
ENSGALG00000005824	130.582	3.08508	5.4035	3.24e-07	2.84e-06	SUSD2	Immunoglobulin E-set||von Willebrand factor, type D domain||Somatomedin B domain||AMOP||Sushi/SCR/CCP domain
ENSGALG00000005834	8046.09	13630.6	-0.7605	0.0078445	0.018851	PAFAH1B1	Dynein regulator LIS1||WD40 repeat||G-protein beta WD-40 repeat||WD40-repeat-containing domain||LisH dimerisation motif||LisH dimerisation motif, subgroup
ENSGALG00000005839	76.1607	13.1961	2.5289	9.07e-05	0.0004069	ARID3C	ARID DNA-binding domain
ENSGALG00000005840	401.224	1747.15	-2.1225	0.0020114	0.0058516	DENND5A	DENN domain||PLAT/LH2 domain||RUN||uDENN domain||dDENN domain||Lipase/lipooxygenase, PLAT/LH2
ENSGALG00000005842	10.4073	1.66147	2.6471	0.011668	0.026469	GDPD2	PLC-like phosphodiesterase, TIM beta/alpha-barrel domain||Glycerophosphodiester phosphodiesterase domain
ENSGALG00000005843	606.654	1.2461	8.9273	1.78e-24	4.13e-22	EF1A	Translation elongation factor EF1A/initiation factor IF2gamma, C-terminal||Translation elongation factor EFTu/EF1A, domain 2||Translation elongation factor EF1A, eukaryotic/archaeal||Translation protein, beta-barrel domain||P-loop containing nucleoside triphosphate hydrolase||Translation elongation factor EFTu/EF1A, C-terminal||Elongation factor, GTP-binding domain
ENSGALG00000005844	37.1629	7.16007	2.3758	0.00023946	0.00093713	CASKIN1	Ankyrin repeat||SH3 domain||Sterile alpha motif/pointed domain||Sterile alpha motif, type 1||Sterile alpha motif domain||Variant SH3 domain||Sterile alpha motif, type 2||Ankyrin repeat-containing domain
ENSGALG00000005845	748.363	207.679	1.8494	1.73e-05	9.62e-05	-	Amino acid/polyamine transporter I||Amino acid permease/ SLC12A domain
ENSGALG00000005848	30.4601	1.34433	4.502	2.01e-07	1.87e-06	IL11Ra	Fibronectin type III||Immunoglobulin-like domain||Immunoglobulin subtype 2
ENSGALG00000005849	1061.33	47.9005	4.4697	3.81e-12	9.94e-11	PPDPF	-
ENSGALG00000005852	6.7265	0	Inf	0.0047899	0.012368	SRMS	Protein kinase-like domain||Serine-threonine/tyrosine-protein kinase catalytic domain||Serine/threonine/dual specificity protein kinase, catalytic domain||SH2 domain||SH3 domain||Protein kinase domain||Tyrosine-protein kinase, catalytic domain
ENSGALG00000005855	131.509	331.813	-1.3352	0.0025507	0.0071938	-	Alpha carbonic anhydrase
ENSGALG00000005856	636.035	1667.57	-1.3906	0.0014546	0.0044279	TBC1D9B	GRAM domain||EF-hand domain||Rab-GTPase-TBC domain
ENSGALG00000005857	112.789	59.0173	0.93442	0.0098484	0.022851	ALOX5	Lipase/lipooxygenase, PLAT/LH2||Lipoxygenase, mammalian||Lipoxygenase, C-terminal||PLAT/LH2 domain
ENSGALG00000005858	2139	3836.03	-0.84268	0.0039984	0.010612	DR1	Histone-fold||Transcription factor CBF/NF-Y/archaeal histone
ENSGALG00000005867	422.419	979.833	-1.2139	3.35e-05	0.0001715	2018-03-08	Zinc finger, C3HC4 RING-type||Zinc finger, RING-CH-type||Zinc finger, RING-type
ENSGALG00000005882	117.031	541.235	-2.2094	0.0023287	0.0066526	LRCH2	Leucine-rich repeat, typical subtype||Leucine-rich repeat||Calponin homology domain
ENSGALG00000005886	57.6135	1.81456	4.9887	2.38e-13	8.1e-12	WSCD1	P-loop containing nucleoside triphosphate hydrolase||Sulfotransferase domain||Carbohydrate-binding WSC, subgroup||Carbohydrate-binding WSC
ENSGALG00000005887	28.5304	0.672165	5.4075	1.1e-06	8.31e-06	PXDNL	Immunoglobulin-like domain||Immunoglobulin V-set domain||Immunoglobulin||Leucine-rich repeat, typical subtype||Leucine-rich repeat||Leucine-rich repeat-containing N-terminal||Haem peroxidase, animal||Immunoglobulin subtype 2||Haem peroxidase||Cysteine-rich flanking region, C-terminal||Immunoglobulin I-set||Immunoglobulin subtype
ENSGALG00000005889	264.942	895.499	-1.757	6.36e-09	8.39e-08	CCDC18	Prefoldin
ENSGALG00000005893	345.78	563.735	-0.70516	0.015978	0.034877	ZFAND4	Zinc finger, AN1-type||Rad60/SUMO-like domain||Ubiquitin||Ubiquitin-related domain||Ubiquitin-like
ENSGALG00000005894	477.345	1419.11	-1.5719	2e-07	1.86e-06	USP8	Peptidase C19, ubiquitin carboxyl-terminal hydrolase||USP8 dimerisation domain||WW domain||Rhodanese-like domain||Ubiquitin specific protease domain
ENSGALG00000005895	85.0183	25.0039	1.7656	4.09e-05	0.00020407	-	Protein of unknown function DUF1346
ENSGALG00000005896	13.8793	2.04146	2.7653	0.0083641	0.019888	-	Alpha carbonic anhydrase
ENSGALG00000005897	69673.7	33537.2	1.0549	0.0001078	0.00047341	C12H3ORF37	Protein of unknown function DUF159
ENSGALG00000005898	13.1917	0	Inf	2.82e-05	0.0001474	DND1	RNA recognition motif domain
ENSGALG00000005901	520.35	987.861	-0.92483	0.0013017	0.0040173	PCMTD2	S-adenosyl-L-methionine-dependent methyltransferase||Protein-L-isoaspartate(D-aspartate) O-methyltransferase
ENSGALG00000005903	25.0894	2.14517	3.5479	0.0024289	0.0068989	NRIP3	Aspartic peptidase, DDI1-type||Aspartic peptidase domain
ENSGALG00000005904	3889.38	7256.79	-0.89979	0.001508	0.0045642	TMED5	GOLD
ENSGALG00000005906	1198	418.847	1.5161	5.83e-07	4.76e-06	SQSTM1	UBA-like||Ubiquitin-associated/translation elongation factor EF1B, N-terminal, eukaryote||Zinc finger, ZZ-type||Phox/Bem1p
ENSGALG00000005909	488.423	120.984	2.0133	2.99e-07	2.64e-06	GATA2	Transcription factor, GATA-1/2/3||Zinc finger, GATA-type
ENSGALG00000005911	1629.93	4078.3	-1.3232	6.77e-06	4.21e-05	MTF2	Zinc finger, FYVE/PHD-type||Zinc finger, PHD-finger||Zinc finger, PHD-type||Tudor domain
ENSGALG00000005913	732.812	1246.25	-0.76607	0.013185	0.029409	EEFSEC	Translation elongation factor EF1A/initiation factor IF2gamma, C-terminal||Translation elongation factor EFTu/EF1A, domain 2||P-loop containing nucleoside triphosphate hydrolase||Translation protein, beta-barrel domain||Elongation factor, GTP-binding domain
ENSGALG00000005914	1082.07	2223.93	-1.0393	0.00022712	0.00089426	FAM21A	-
ENSGALG00000005918	232.087	557.604	-1.2646	5.5e-05	0.0002637	FAM69A	FAM69, protein-kinase domain
ENSGALG00000005924	484.775	301.758	0.68392	0.016429	0.03574	MGAT4B	Glycosyl transferase family 54
ENSGALG00000005928	8.92187	0.336083	4.7305	0.0031914	0.0087384	XAF1	TRAF-like
ENSGALG00000005929	962.142	2185.03	-1.1833	2.7e-05	0.00014206	MAML1	-
ENSGALG00000005932	30.3316	1.75723	4.1094	7.59e-07	6.02e-06	MYT1	Myelin transcription factor 1||Zinc finger, C2HC-type
ENSGALG00000005933	59.5212	0	Inf	2.64e-06	1.82e-05	SLC5A11	Sodium/solute symporter, subgroup||Sodium/solute symporter
ENSGALG00000005935	216.442	457.445	-1.0796	0.00038979	0.0014207	EVI5	Signal recognition particle, SRP54 subunit, helical bundle||Rab-GTPase-TBC domain
ENSGALG00000005940	376.122	143.756	1.3876	1.66e-05	9.25e-05	GFI1	Zinc finger, C2H2-like||Zinc finger, C2H2
ENSGALG00000005944	1282	2483.62	-0.95404	0.0018079	0.005327	ZNF639	Zinc finger, C2H2||Zinc finger, C2H2-like
ENSGALG00000005956	554.016	11.7231	5.5625	6.62e-19	6.43e-17	-	Annexin repeat||Annexin, type VIII||Annexin
ENSGALG00000005958	73.8142	232.88	-1.6576	0.00016466	0.00067639	TRIM66	Zinc finger, FYVE/PHD-type||Zinc finger, PHD-type||Four-helical cytokine-like, core||Bromodomain||B-box, C-terminal||Zinc finger, RING-type||Zinc finger, B-box||Zinc finger, PHD-finger
ENSGALG00000005959	209.471	396.071	-0.91901	0.0028177	0.0078367	GLMN	YAP-binding/ALF4/Glomulin
ENSGALG00000005964	164.935	14.9423	3.4644	1.91e-09	2.84e-08	-	Protein of unknown function DUF1075
ENSGALG00000005966	1516.65	3072.19	-1.0184	0.00054437	0.001895	SEC61A1	SecY/SEC61-alpha family||Translocon Sec61/SecY, plug domain||SecY subunit domain
ENSGALG00000005967	36.1862	0.28423	6.9922	4.54e-11	9.25e-10	-	Zinc finger, LIM-type
ENSGALG00000005971	64.6615	27.0748	1.256	0.0071144	0.017306	RIC3	DNA binding domain, putative
ENSGALG00000005974	180.226	11.029	4.0304	2.85e-20	3.43e-18	COL6A1	Protein of unknown function DUF1194||Collagen triple helix repeat||von Willebrand factor, type A
ENSGALG00000005977	163.04	417.804	-1.3576	2.16e-05	0.00011652	KIAA1107	BTB/POZ-like||BTB/POZ||BTB/POZ fold
ENSGALG00000005982	1180.84	2058.46	-0.80175	0.0044699	0.011668	KLHL13	BTB/POZ-like||BTB/POZ fold||BTB/POZ||Kelch repeat type 1||BTB/Kelch-associated||Kelch-like protein, gigaxonin type||Kelch repeat type 2
ENSGALG00000005986	24.5883	6.29336	1.9661	0.0034659	0.0093839	TUB	Tubby C-terminal-like domain||Tubby, N-terminal||Tubby, C-terminal
ENSGALG00000005989	8992.16	26687.1	-1.5694	6.91e-08	7.23e-07	RUFY1	FYVE zinc finger||Zinc finger, FYVE/PHD-type||RUN||Prefoldin||Zinc finger, FYVE-related
ENSGALG00000005990	1036.84	151.302	2.7767	3.43e-09	4.78e-08	MGLL	Alpha/Beta hydrolase fold||Putative esterase||Alpha/beta hydrolase fold-1||Putative lysophospholipase
ENSGALG00000005995	180.121	0.28423	9.3077	2.59e-11	5.6e-10	SLC13A5	Sodium/sulphate symporter||Citrate transporter-like domain
ENSGALG00000005997	1504.81	3228.85	-1.1014	9.91e-05	0.00044032	WDR44	-
ENSGALG00000005998	6184.91	10869.7	-0.81349	0.0058497	0.014639	RRAS2	Small GTPase superfamily, ARF/SAR type||Small GTPase superfamily, Rab type||Elongation factor, GTP-binding domain||Small GTP-binding protein domain||Mitochondrial Rho-like||Small GTPase superfamily||Ran GTPase||P-loop containing nucleoside triphosphate hydrolase||Small GTPase superfamily, Ras type||Small GTPase superfamily, Rho type
ENSGALG00000005999	1409.71	2266.8	-0.68526	0.014337	0.031699	ABTB1	Ankyrin repeat-containing domain||BTB/POZ-like||Ankyrin repeat||BTB/POZ fold||BTB/POZ
ENSGALG00000006001	4139.86	6507.9	-0.65261	0.023083	0.04799	PRPF6	HAT (Half-A-TPR) repeat||Tetratricopeptide repeat-containing domain||Tetratricopeptide repeat||PRP1 splicing factor, N-terminal
ENSGALG00000006002	395.735	898.829	-1.1835	7.55e-05	0.00034888	WHAMM	WH2 domain
ENSGALG00000006003	66.8457	31.8383	1.0701	0.011947	0.027045	-//-
ENSGALG00000006005	1454.54	2331.01	-0.68039	0.018019	0.038689	MED31	Mediator complex, subunit Med31
ENSGALG00000006008	59.0644	16.2158	1.8649	7.65e-05	0.00035252	HOMER2	Myotonic dystrophy protein kinase, coiled coil||WH1/EVH1 domain
ENSGALG00000006010	2479.34	4525.41	-0.86809	0.020084	0.042452	FAM103A1	-
ENSGALG00000006011	508.73	1571.93	-1.6276	8.28e-06	5.03e-05	KIAA0753	-
ENSGALG00000006014	6338.3	9842.83	-0.63498	0.021322	0.044789	PRKCB	Protein kinase domain||Protein kinase C, alpha/beta/gamma types||Serine/threonine/dual specificity protein kinase, catalytic domain||Serine-threonine/tyrosine-protein kinase catalytic domain||Protein kinase-like domain||C2 domain||Tyrosine-protein kinase, catalytic domain||Protein kinase C-like, phorbol ester/diacylglycerol-binding domain||AGC-kinase, C-terminal||Protein kinase, C-terminal||Diacy…
ENSGALG00000006015	4736.73	7509.84	-0.66489	0.017037	0.036916	COPB1	Clathrin/coatomer adaptor, adaptin-like, N-terminal||Coatomer beta subunit, C-terminal||Armadillo-type fold||Coatomer beta subunit (COPB1)
ENSGALG00000006018	7.88395	0	Inf	0.0028478	0.0079116	-	Major facilitator superfamily||General substrate transporter||Major facilitator superfamily domain
ENSGALG00000006019	11.7401	1.91279	2.6177	0.01622	0.035335	EPHX4	Alpha/Beta hydrolase fold||Epoxide hydrolase-like||Alpha/beta hydrolase fold-1
ENSGALG00000006020	6848.48	13856.4	-1.0167	0.00056187	0.0019486	BTBD1	BTB/Kelch-associated||PHR||BTB/POZ fold||BTB/POZ||BTB/POZ-like
ENSGALG00000006025	23.7822	7.79325	1.6096	0.011856	0.026853	XIRP1	Polyribonucleotide nucleotidyltransferase, RNA-binding domain||Actin-binding, Xin repeat
ENSGALG00000006026	3685.02	13109.7	-1.8309	1.96e-10	3.58e-09	CNOT6	Leucine-rich repeat||Leucine-rich repeat, typical subtype||Endonuclease/exonuclease/phosphatase
ENSGALG00000006032	38.5986	9.01	2.099	0.00036333	0.0013399	IL13RA1	Fibronectin type III||Interleukin-6 receptor alpha, binding||Growth hormone/erythropoietin receptor, ligand binding
ENSGALG00000006034	76.8615	251.407	-1.7097	3.15e-07	2.76e-06	PITPNM3	LNS2, Lipin/Ned1/Smp2||HAD-like domain||DDHD
ENSGALG00000006035	3137.12	8160.33	-1.3792	1.71e-06	1.24e-05	PDE3B	HD/PDEase domain||3'5'-cyclic nucleotide phosphodiesterase, catalytic domain
ENSGALG00000006036	1703.18	3544.46	-1.0573	0.0019507	0.0056888	-	PWWP domain
ENSGALG00000006038	67.3516	14.0378	2.2624	2.26e-06	1.59e-05	TGFBR3	Zona pellucida domain
ENSGALG00000006039	241.226	77.5924	1.6364	2.29e-06	1.61e-05	SNED1	Fibronectin type III||Nidogen, extracellular domain||EGF-like domain, extracellular||EGF-like calcium-binding domain||Sushi/SCR/CCP domain||Epidermal growth factor-like domain
ENSGALG00000006040	421.622	153.415	1.4585	0.001657	0.0049476	UCKL1	P-loop containing nucleoside triphosphate hydrolase||Phosphoribosyltransferase-like||Uridine kinase like||Chloramphenicol phosphotransferase-like||Phosphoribulokinase/uridine kinase
ENSGALG00000006046	137.377	252.736	-0.87949	0.0097575	0.022683	DNAJC5	DnaJ domain
ENSGALG00000006047	1332.86	2261.24	-0.76259	0.0081706	0.019495	TPRA1	Transmembrane protein adipocyte-associated 1
ENSGALG00000006048	319.212	937.882	-1.5549	2.9e-07	2.57e-06	FAM64A	Protein of unknown function DUF1466
ENSGALG00000006049	4869.8	13730.5	-1.4955	2.4e-07	2.18e-06	MST4	Protein of unknown function DUF1241||Serine/threonine/dual specificity protein kinase, catalytic domain||Serine-threonine/tyrosine-protein kinase catalytic domain||Protein kinase-like domain||Tyrosine-protein kinase, catalytic domain||Protein kinase domain
ENSGALG00000006052	975.31	1872.45	-0.94099	0.00096979	0.0031054	WDR48	G-protein beta WD-40 repeat||WD40-repeat-containing domain||Protein of unknown function DUF3337||WD40 repeat
ENSGALG00000006054	236.364	424.512	-0.84479	0.0058452	0.01463	CALCA	Calcitonin||Pro-islet amyloid polypeptide||Calcitonin peptide-like||Procalcitonin/adrenomedullin||Calcitonin gene-related peptide
ENSGALG00000006056	1020.49	585.573	0.80135	0.0037531	0.010057	CHCHD6	Protein of unknown function DUF737
ENSGALG00000006057	971.773	1838.7	-0.91999	0.0012127	0.003772	CLK4	Protein kinase domain||Tyrosine-protein kinase, catalytic domain||Protein kinase-like domain||Serine-threonine/tyrosine-protein kinase catalytic domain||Serine/threonine/dual specificity protein kinase, catalytic domain
ENSGALG00000006060	80.7557	353.891	-2.1317	0.00024735	0.00096282	SCN8A	Polycystic kidney disease type 2 protein||Sodium ion transport-associated||Ion transport domain||Voltage gated sodium channel, alpha subunit||Polycystin cation channel, PKD1/PKD2||Domain of unknown function DUF3451||Voltage gated sodium channel, alpha-8 subunit
ENSGALG00000006064	80.4371	257.793	-1.6803	6.31e-07	5.09e-06	TEKT1	Tektin
ENSGALG00000006068	2348.6	4259.78	-0.85898	0.0035275	0.0095299	TNRC6A	Argonaute hook domain||UBA-like
ENSGALG00000006069	131.143	246.039	-0.90774	0.0035214	0.0095179	SMTNL2	Calmodulin-regulated spectrin-associated protein, CH domain||Calponin homology domain
ENSGALG00000006075	27.8209	4.06042	2.7765	0.00010613	0.0004673	-	UbiE/COQ5 methyltransferase||Methyltransferase-related||Methyltransferase type 11||Methyltransferase type 12||S-adenosyl-L-methionine-dependent methyltransferase
ENSGALG00000006080	1797.3	752.437	1.2562	2.13e-05	0.00011485	GPC4	Glypican
ENSGALG00000006083	11.2008	0.852691	3.7154	0.0040591	0.010745	LMNA	Intermediate filament protein||Lamin Tail Domain
ENSGALG00000006086	780.476	3911.06	-2.3251	1.3e-07	1.27e-06	FAM13B	Rho GTPase activation protein||Rho GTPase-activating protein domain
ENSGALG00000006089	5600.07	9560.34	-0.77162	0.0064486	0.015865	ATF1	Basic-leucine zipper domain||cAMP response element binding (CREB) protein||Coactivator CBP, pKID
ENSGALG00000006090	110.592	190.707	-0.78611	0.015963	0.034847	PLEKHA7	Pleckstrin homology domain
ENSGALG00000006091	7.93762	44.4605	-2.4857	0.0003666	0.00135	-	Helicase/UvrB domain||Helicase superfamily 1/2, ATP-binding domain||DEAD/DEAH box helicase domain||Helicase, C-terminal||Sec63 domain||P-loop containing nucleoside triphosphate hydrolase
ENSGALG00000006093	8.28108	39.0277	-2.2366	0.0001205	0.00051971	-//-
ENSGALG00000006094	1454.89	3397.46	-1.2235	2.11e-05	0.0001141	PHF6	Zinc finger, PHD-type||Zinc finger, FYVE/PHD-type
ENSGALG00000006096	25121.7	15504.2	0.69628	0.0081406	0.019442	RPS13	S15/NS1, RNA-binding||Ribosomal protein S13/S15, N-terminal||Ribosomal protein S15
ENSGALG00000006099	380.667	19.8719	4.2597	8.62e-28	3.01e-25	ZFPM1	Zinc finger, C2H2||Zinc finger, C2H2-like
ENSGALG00000006100	1405.73	4221.34	-1.5864	7.45e-08	7.74e-07	ZNF644	Zinc finger, C2H2-like||Zinc finger, C2H2
ENSGALG00000006106	210.475	4.89964	5.4248	6.78e-10	1.1e-08	-	TNFR/NGFR cysteine-rich region
ENSGALG00000006108	726.338	1484.85	-1.0316	0.00034894	0.0012948	FAM122B	-
ENSGALG00000006121	484.784	1671.58	-1.7858	0.0012902	0.0039836	PIK3C2A	Phox homologous domain||Ubiquitin-related domain||Phosphoinositide 3-kinase, accessory (PIK) domain||Armadillo-type fold||Phosphatidylinositol 3-kinase, C2 domain||Phosphatidylinositol 3-/4-kinase, catalytic domain||Protein kinase-like domain||C2 domain||Phosphatidylinositol 3-kinase Ras-binding (PI3K RBD) domain
ENSGALG00000006123	698.481	1436.95	-1.0407	0.0002722	0.0010446	RTEL1	Helicase-like, DEXD box c2 type||DEAD2||ATP-dependent helicase, C-terminal||DNA helicase (DNA repair), Rad3 type||Paired amphipathic helix||P-loop containing nucleoside triphosphate hydrolase||Helicase, superfamily 1/2, ATP-binding domain, DinG/Rad3-type
ENSGALG00000006126	495.434	48.7368	3.3456	1.32e-21	2.04e-19	COL6A2	Collagen triple helix repeat||von Willebrand factor, type A
ENSGALG00000006127	4691.95	11134.2	-1.2467	1.35e-05	7.71e-05	FAM122A	-
ENSGALG00000006130	123.14	3.88045	4.9879	1.15e-20	1.5e-18	STMN3	Stathmin family
ENSGALG00000006131	134.821	0	Inf	6.05e-06	3.81e-05	FTCD	Cyclodeaminase/cyclohydrolase||Formiminotransferase catalytic domain||Formiminotransferase, N-terminal subdomain||Formiminotransferase subdomain||Formiminotransferase, C-terminal subdomain
ENSGALG00000006134	1020.78	5.41078	7.5596	1.78e-07	1.68e-06	HOGA1	DapA-like
ENSGALG00000006137	45.8716	12.6551	1.8579	0.019579	0.041502	ARHGAP22	Rho GTPase-activating protein domain||Rho GTPase activation protein||Pleckstrin homology domain
ENSGALG00000006139	465.762	1937.57	-2.0566	0.017925	0.038514	DIP2B	DMAP1-binding||AMP-dependent synthetase/ligase
ENSGALG00000006141	449.348	961.969	-1.0982	0.00018819	0.00075893	FUT13	Beta-lactamase/transpeptidase-like||GDP-fucose protein O-fucosyltransferase
ENSGALG00000006147	1131.55	3135.13	-1.4702	3.4e-07	2.96e-06	NUCB2	EF-hand domain||Type VII secretion system ESAT-6-like
ENSGALG00000006149	1739.71	642.444	1.4372	5.49e-07	4.52e-06	MORN4	MORN motif
ENSGALG00000006152	450.282	232.325	0.95469	0.01538	0.033715	-	Immunoglobulin I-set||Immunoglobulin subtype 2||CD80-like, immunoglobulin C2-set||Immunoglobulin subtype||Immunoglobulin||Immunoglobulin C1-set||Immunoglobulin V-set domain||Immunoglobulin-like domain||Immunoglobulin V-set, subgroup
ENSGALG00000006157	1558.61	2920.22	-0.90582	0.0013548	0.0041583	-//-
ENSGALG00000006158	5.94851	0	Inf	0.021777	0.045641	ACVR2B	Ser/Thr protein kinase, TGFB receptor||Protein kinase-like domain||Serine/threonine/dual specificity protein kinase, catalytic domain||Serine-threonine/tyrosine-protein kinase catalytic domain||Tyrosine-protein kinase, catalytic domain||Protein kinase domain||TGF-beta receptor/activin receptor, type I/II
ENSGALG00000006160	28693.1	9463.14	1.6003	0.00035393	0.0013107	HNRNPA0	RNA recognition motif domain
ENSGALG00000006163	1242.36	2562.72	-1.0446	0.023806	0.049201	LARP4	RNA-binding protein Lupus La
ENSGALG00000006165	6454.97	19650	-1.606	0.0010969	0.0034584	WDFY4	RGS domain||WD40-repeat-containing domain||WD40 repeat||Armadillo-type fold||BEACH domain||Concanavalin A-like lectin/glucanase domain
ENSGALG00000006167	2432.6	11134.3	-2.1944	7.67e-10	1.23e-08	LRRC8B	Leucine-rich repeat-containing protein 8, N-terminal||Leucine-rich repeat||Leucine-rich repeat, typical subtype
ENSGALG00000006169	130.48	27.1187	2.2665	4.66e-05	0.00022847	LIMA1	Zinc finger, LIM-type
ENSGALG00000006171	115.575	39.6127	1.5448	0.0001105	0.00048359	-	Immunoglobulin subtype 2||Immunoglobulin-like domain||Immunoglobulin V-set domain||Immunoglobulin I-set||Immunoglobulin||Immunoglobulin subtype
ENSGALG00000006175	46.4649	1.94022	4.5818	2.31e-08	2.68e-07	DPEP1	Renal dipeptidase family
ENSGALG00000006176	86.0309	35.7956	1.2651	0.0022282	0.0064096	-	CD80-like, immunoglobulin C2-set||Immunoglobulin subtype||Immunoglobulin I-set||Immunoglobulin subtype 2||Immunoglobulin V-set, subgroup||Immunoglobulin C1-set||Immunoglobulin||Immunoglobulin V-set domain||Immunoglobulin-like domain
ENSGALG00000006181	1283.49	2499.51	-0.96157	0.00080833	0.0026556	NUB1	Ubiquitin-like||Ubiquitin-related domain||Ubiquitin-associated/translation elongation factor EF1B, N-terminal, eukaryote||UBA-like||Ubiquitin-associated domain/translation elongation factor EF-Ts, N-terminal
ENSGALG00000006192	79.171	310.89	-1.9734	5.88e-09	7.82e-08	USH1C	PDZ domain||Mannose-6-phosphate receptor binding domain
ENSGALG00000006193	2562.92	4238.56	-0.72579	0.014421	0.031865	TXNRD3	FAD/NAD-linked reductase, dimerisation domain||Thioredoxin/glutathione reductase selenoprotein||Thioredoxin-like fold||Glutaredoxin, eukaryotic/virial||Glutaredoxin||FAD-dependent pyridine nucleotide-disulphide oxidoreductase||Pyridine nucleotide-disulphide oxidoreductase, NAD-binding domain||Pyridine nucleotide-disulphide oxidoreductase, FAD/NAD(P)-binding domain||Pyridine nucleotide-disulphide …
ENSGALG00000006194	736.326	247.529	1.5727	1.6e-07	1.52e-06	SLC52A3	Endogenous retrovirus receptor
ENSGALG00000006202	99.0685	28.9552	1.7746	2.73e-05	0.0001431	SCNN1B	Na+ channel, amiloride-sensitive||Epithelial sodium channel
ENSGALG00000006207	5659.98	2841.7	0.99404	0.0004506	0.0016087	HM13	Presenilin/signal peptide peptidase||Peptidase A22B, signal peptide peptidase
ENSGALG00000006210	116.184	10.4855	3.4699	1.72e-08	2.07e-07	Id1	Myc-type, basic helix-loop-helix (bHLH) domain
ENSGALG00000006211	11815.2	6930.14	0.76969	0.0053311	0.013551	BCL2L1	Apoptosis regulator, Bcl-2 protein, BH4||Blc2 family||Apoptosis regulator, Bcl-2/ BclX||Bcl2-like||Apoptosis regulator, Bcl-X
ENSGALG00000006219	3973.71	8226.32	-1.0498	0.00035362	0.0013099	PRKAG2	P-loop containing nucleoside triphosphate hydrolase||CBS domain||Small GTPase superfamily
ENSGALG00000006221	758.556	34.0768	4.4764	2.35e-18	2.04e-16	KIF1A	SMAD/FHA domain||Forkhead-associated (FHA) domain||P-loop containing nucleoside triphosphate hydrolase||Kinesin-like||Kinesin motor domain||Pleckstrin homology domain||Kinesin protein 1B
ENSGALG00000006222	5490.64	11764.9	-1.0994	0.00031247	0.0011799	ANKRD11	Ankyrin repeat-containing domain||Ankyrin repeat
ENSGALG00000006225	1196.05	1927.24	-0.68826	0.016449	0.035778	EFTUD1	Translation protein, beta-barrel domain||Ribosomal protein S5 domain 2-type fold||Elongation factor G, III-V domain||Translation elongation factor EFTu/EF1A, domain 2||Translation elongation factor EFG, V domain
ENSGALG00000006229	999.684	450.36	1.1504	0.0001582	0.00065338	-	Immunoglobulin V-set domain
ENSGALG00000006235	173.604	71.1802	1.2863	0.00033573	0.0012535	SLC41A3	SLC41 divalent cation transporters, integral membrane domain
ENSGALG00000006236	23.5068	4.43242	2.4069	0.00073578	0.0024518	TPH1	Tyrosine 3-monooxygenase-like||Aromatic amino acid hydroxylase, C-terminal||ACT domain||Tryptophan 5-monooxygenase
ENSGALG00000006237	601.049	1786.69	-1.5717	0.00069543	0.0023348	PKN2	Protein kinase domain||Serine/threonine/dual specificity protein kinase, catalytic domain||Protein kinase-like domain||C2 domain||Serine-threonine/tyrosine-protein kinase catalytic domain||HR1 rho-binding repeat||Protein kinase, C-terminal||AGC-kinase, C-terminal||Tyrosine-protein kinase, catalytic domain
ENSGALG00000006239	6.64048	0	Inf	0.005701	0.014331	-	Transforming growth factor-beta, C-terminal||Transforming growth factor-beta, N-terminal||Inhibin, alpha subunit||Cystine-knot cytokine
ENSGALG00000006240	32.5831	0.56846	5.8409	2.16e-09	3.17e-08	ACCN2	Na+ channel, amiloride-sensitive||Epithelial sodium channel
ENSGALG00000006245	15.3118	1.62856	3.233	0.0080532	0.019264	KLF15	Zinc finger, C2H2||Zinc finger, C2H2-like
ENSGALG00000006246	2874.18	1462.85	0.97437	0.00033539	0.0012527	-	Zinc finger, RING-type||Mitochondrial ubiquitin ligase activator of NFKB 1
ENSGALG00000006250	761.118	402.049	0.92075	0.0016277	0.004874	TRAPPC2L	Longin-like domain||Sedlin||Sybindin-like protein
ENSGALG00000006252	390.749	25.8072	3.9204	1.77e-25	4.36e-23	LMO4	Zinc finger, LIM-type
ENSGALG00000006254	1965.92	5969.05	-1.6023	2.17e-08	2.55e-07	ERCC6	P-loop containing nucleoside triphosphate hydrolase||Helicase superfamily 1/2, ATP-binding domain||Helicase, C-terminal||SNF2-related
ENSGALG00000006256	1153.03	3099.44	-1.4266	1.15e-06	8.68e-06	MAP7D3	Microtubule-associated protein 7
ENSGALG00000006258	28.1924	1.03568	4.7667	1.22e-07	1.2e-06	SPOCK1	Kazal domain||Thyroglobulin type-1||SPARC/Testican, calcium-binding domain
ENSGALG00000006259	410.587	12.502	5.0375	5.88e-16	3.35e-14	KIRREL	Immunoglobulin I-set||Immunoglobulin||Immunoglobulin-like domain||Immunoglobulin V-set domain||Immunoglobulin subtype 2||CD80-like, immunoglobulin C2-set||Immunoglobulin subtype
ENSGALG00000006264	1824.44	5366.57	-1.5565	0.00011864	0.00051382	KMT2C	High mobility group box domain||SET domain||Zinc finger, PHD-finger||FY-rich, N-terminal||Zinc finger, FYVE/PHD-type||Zinc finger, PHD-type||FY-rich, C-terminal||Post-SET domain
ENSGALG00000006266	1636.9	3817.73	-1.2218	1.91e-05	0.00010493	HPS5	WD40-repeat-containing domain||BLOC-2 complex, Hps5 subunit
ENSGALG00000006267	10266	16519.3	-0.68628	0.018054	0.038749	TPX2	TPX2 central domain||TPX2, C-terminal domain||Aurora-A binding
ENSGALG00000006272	130.672	16.4946	2.9859	3.3e-10	5.7e-09	ECE2	Peptidase M13, N-terminal domain||Peptidase M13, C-terminal domain
ENSGALG00000006278	1485.85	301.847	2.2994	4.1e-14	1.65e-12	-//-
[truncated: 6,470 more rows]
