# Supplementary material for: Transcriptomic analysis of early B-cell development in the chicken embryo
Source: Poult Sci. 2019 Jun 25;98(11):5342–54. doi: 10.3382/ps/pez354 (PMC6771548; doi:10.3382/ps/pez354)
Supplement: pez354_Supplemental_Files [file pez354_supplemental_files.zip › ps-19-08911-S002.xls]

Gene_id	readcount_ED16	readcount_ED19	log2FoldChange	pval	padj	Associated Gene Name	Interpro Description
ENSGALG00000000004	1052.69818874373	2467.31938116908	-1.2289	2.8364e-05	0.00014826	RFK	Riboflavin kinase domain, bacterial/eukaryotic
ENSGALG00000000056	2964.17701711418	6166.92354620009	-1.0569	0.00029182	0.0011085	DAPP1	Pleckstrin homology domain
ENSGALG00000000062	817.387621906293	1657.00470088802	-1.0195	0.00041957	0.0015128	ARMC1	Heavy metal-associated domain, HMA||Armadillo-type fold||Uncharacterised conserved protein UCP013899, metal binding||Armadillo
ENSGALG00000000071	91.8060667256404	294.082886455213	-1.6796	0.00063576	0.0021627	DDIAS	Nucleic acid-binding, OB-fold||Replication factor A, C-terminal
ENSGALG00000000075	1161.13882749416	2667.92233316502	-1.2002	0.011222	0.025572	SCRIB	PDZ domain||Leucine-rich repeat||Leucine-rich repeat, typical subtype
ENSGALG00000000106	1011.66486181623	2558.27711977903	-1.3384	4.4496e-06	2.9171e-05	LRIF1	-
ENSGALG00000000140	15.3859563356023	52.3615885725762	-1.7669	0.00026291	0.0010141	-	Homeodomain-like
ENSGALG00000000142	1312.33075123427	2280.82486947396	-0.79742	0.0061002	0.015175	CEPT1	Choline/ethanolamine phosphotransferase||CDP-alcohol phosphatidyltransferase
ENSGALG00000000189	778.523367244474	2175.4538277562	-1.4825	2.6206e-07	2.357e-06	YTHDC2	YTH domain||Domain of unknown function DUF1605||Helicase-associated domain||Helicase superfamily 1/2, ATP-binding domain||DEAD/DEAH box helicase domain||P-loop containing nucleoside triphosphate hydrolase||Ankyrin repeat-containing domain||Single-stranded nucleic acid binding R3H||Helicase, C-terminal
ENSGALG00000000195	254.808320738834	1242.15533440374	-2.2854	3.9445e-05	0.00019783	SVCT2	Xanthine/uracil/vitamin C permease
ENSGALG00000000215	184.733201762685	1307.76018249291	-2.8236	2.0583e-19	2.1389e-17	DCP2	mRNA decapping protein 2, Box A||NUDIX hydrolase domain||NUDIX hydrolase domain-like
ENSGALG00000000220	1041.71516476616	4117.59227185658	-1.9828	0.00016543	0.0006787	APC	Adenomatous polyposis coli protein, cysteine-rich repeat||Armadillo-type fold||Armadillo||Adenomatous polyposis coli protein, 15 residue repeat||Adenomatous polyposis coli protein basic domain||Adenomatous polyposis coli domain||SAMP||EB-1 binding
ENSGALG00000000231	2898.56105111304	8692.51808734047	-1.5844	4.8939e-08	5.31e-07	BNIP3L	BNIP3
ENSGALG00000000235	2775.31450491946	5286.58264634786	-0.92968	0.0011254	0.0035324	PPP2R2A	Protein phosphatase 2A, regulatory subunit PR55||WD40 repeat||WD40-repeat-containing domain
ENSGALG00000000241	1405.56519487621	4157.52546443158	-1.5646	7.0501e-08	7.3525e-07	STARD4	START domain
ENSGALG00000000242	19.6139905927473	50.3164492405507	-1.3591	0.0075041	0.018138	EBF2	IPT domain||Immunoglobulin E-set
ENSGALG00000000247	3243.6573871953	5205.0334328959	-0.68229	0.017456	0.037702	WDR36	WD40 repeat||Small-subunit processome, Utp21||Soluble quinoprotein glucose/sorbosone dehydrogenase||WD40-repeat-containing domain
ENSGALG00000000253	493.599868038345	1268.35184725343	-1.3615	6.8019e-06	4.2334e-05	6.	Mitochondrial carrier domain||Mitochondrial substrate/solute carrier
ENSGALG00000000255	1173.49799173996	3925.20358845726	-1.742	1.7887e-09	2.6776e-08	MAN2A1	Glycoside hydrolase family 38, N-terminal domain||Glycoside hydrolase/deacetylase, beta/alpha-barrel||Glycoside hydrolase, families 57/38, central domain||Galactose mutarotase-like domain||Glycosyl hydrolase family 38, C-terminal||Glycoside hydrolase, family 38, central domain
ENSGALG00000000258	3602.95210349353	6407.07659292853	-0.83049	0.0027811	0.0077472	HEATR1	BP28, C-terminal domain||U3 small nucleolar RNA-associated protein 10||Armadillo-type fold
ENSGALG00000000264	568.802362264743	1840.84736304104	-1.6944	9.7612e-09	1.2394e-07	-	Zinc finger, RING-type||Zinc finger, C3HC4 RING-type
ENSGALG00000000271	221.093344694042	1172.76577661363	-2.4072	0.0033159	0.0090338	C2CD2L	C2 domain
ENSGALG00000000272	1122.21923425451	3154.95999813155	-1.4913	3.627e-07	3.1346e-06	CDCA2	-
ENSGALG00000000273	102.772736623823	337.835821881823	-1.7169	0.0002496	0.00097051	FER	Protein kinase domain||Serine-threonine/tyrosine-protein kinase catalytic domain||Serine/threonine/dual specificity protein kinase, catalytic domain||Protein kinase-like domain||SH2 domain||Tyrosine-protein kinase, Fes/Fps type||Tyrosine-protein kinase, catalytic domain||FCH domain
ENSGALG00000000275	1010.58166353486	2160.72676722017	-1.0963	0.00012329	0.00052938	KCTD9	BTB/POZ fold||BTB/POZ||Potassium channel tetramerisation-type BTB domain||Pentapeptide repeat||BTB/POZ-like||Potassium channel, plant-type
ENSGALG00000000276	793.476723817579	1535.53866006406	-0.95249	0.0011388	0.00357	FBXL17	Leucine-rich repeat, cysteine-containing subtype||F-box domain
ENSGALG00000000296	1225.563444717	2894.0057207809	-1.2396	0.010231	0.023591	PCNX	Pecanex
ENSGALG00000000305	281.725255867409	522.10351012407	-0.89005	0.0050709	0.013005	METTL22	S-adenosyl-L-methionine-dependent methyltransferase||Nicotinamide N-methyltransferase-like
ENSGALG00000000352	1458.35521228459	2497.89445784167	-0.77637	0.01047	0.024055	TIMM44	Mitochondrial import inner membrane translocase subunit Tim44||Tim44-like domain
ENSGALG00000000357	766.696371016835	3199.35378479518	-2.0611	2.685e-12	7.1674e-11	-	Trypsin Inhibitor-like, cysteine rich domain||ADAM, cysteine-rich||Epidermal growth factor-like domain||Peptidase M12B, ADAM/reprolysin||Blood coagulation inhibitor, Disintegrin||Peptidase M12B, propeptide
ENSGALG00000000390	298.776375381166	587.138258217211	-0.97463	0.0011149	0.0035046	ENTPD4	Nucleoside phosphatase GDA1/CD39
ENSGALG00000000404	2772.11701959963	7444.74585896345	-1.4252	1.1679e-06	8.7734e-06	COPS2	PCI/PINT associated module||Proteasome component (PCI) domain
ENSGALG00000000430	401.098144219777	1367.55127364371	-1.7696	1.6392e-06	1.1899e-05	SPPL2B	Peptidase A22B, signal peptide peptidase||Presenilin/signal peptide peptidase||Protease-associated domain, PA
ENSGALG00000000438	610.779226415449	1415.77127169947	-1.2129	2.2773e-05	0.000122	ERMP1	Peptidase M20||Peptidase M28
ENSGALG00000000442	223.92912399859	1006.87017986175	-2.1688	0.0040053	0.010626	KCNA2	Potassium channel, voltage dependent, Kv1.2||Potassium channel||Two pore domain potassium channel domain||Two pore domain potassium channel||Potassium channel, voltage dependent, Kv1.3||Potassium channel, voltage dependent, Kv1.1||Potassium channel tetramerisation-type BTB domain||BTB/POZ-like||Ion transport domain||Potassium channel, voltage dependent, Kv1||Potassium channel, voltage dependent, …
ENSGALG00000000470	1976.72713381631	7152.32579737126	-1.8553	4.2204e-05	0.00020974	LMNB2	Lamin Tail Domain||Intermediate filament protein
ENSGALG00000000486	1237.30936593405	2046.62154510258	-0.72604	0.014143	0.031317	PGM2	Alpha-D-phosphohexomutase, alpha/beta/alpha domain II||Alpha-D-phosphohexomutase, C-terminal||Alpha-D-phosphohexomutase, alpha/beta/alpha domain I||Alpha-D-phosphohexomutase, alpha/beta/alpha domain III||Alpha-D-phosphohexomutase superfamily||Alpha-D-phosphohexomutase, alpha/beta/alpha I/II/III
ENSGALG00000000510	1333.46870222867	2238.64157737133	-0.74744	0.0091155	0.02141	DCAF7	WD40 repeat||WD40-repeat-containing domain
ENSGALG00000000519	323.769710850526	726.00696155394	-1.165	8.9465e-05	0.00040213	UBXN11	Ubiquitin-related domain||Ubiquitin-like||UBX domain||SEP domain
ENSGALG00000000523	481.834408484408	1890.62566781974	-1.9723	9.3417e-06	5.5795e-05	STK38	Serine-threonine/tyrosine-protein kinase catalytic domain||Protein kinase-like domain||Serine/threonine/dual specificity protein kinase, catalytic domain||AGC-kinase, C-terminal||Protein kinase, C-terminal||Tyrosine-protein kinase, catalytic domain||Protein kinase domain
ENSGALG00000000525	597.098887395347	1695.4983583765	-1.5057	0.0056218	0.014164	MAP3K3	Tyrosine-protein kinase, catalytic domain||Protein kinase domain||Phox/Bem1p||Serine/threonine/dual specificity protein kinase, catalytic domain||Protein kinase-like domain||Serine-threonine/tyrosine-protein kinase catalytic domain
ENSGALG00000000530	107.072018195869	278.24539265321	-1.3778	0.014027	0.031091	-	Major facilitator superfamily domain||Major facilitator superfamily
ENSGALG00000000535	553.87208593765	902.963104498077	-0.70511	0.015	0.032977	ERRFI1	Cdc42 binding domain like||Mig-6 domain
ENSGALG00000000541	1739.20147895974	4023.56310104563	-1.21	3.0131e-05	0.0001559	ZC3H11A	Zinc finger, CCCH-type
ENSGALG00000000546	1303.86798631785	2309.55783120915	-0.82482	0.0033259	0.0090533	FBXO38	F-box domain
ENSGALG00000000564	1395.05432612496	2348.34258909245	-0.75132	0.012018	0.027171	CCDC47	Protein of unknown function DUF1682
ENSGALG00000000596	3584.8810570866	6489.8004460239	-0.85625	0.0019439	0.005674	CDC27	Tetratricopeptide repeat-containing domain||Tetratricopeptide TPR1||Tetratricopeptide TPR2||Tetratricopeptide repeat
ENSGALG00000000597	2792.90064553923	4683.91342771607	-0.74595	0.0074482	0.01803	PUM1	Pumilio RNA-binding repeat||Armadillo-type fold
ENSGALG00000000611	1625.69567732391	2658.36187181682	-0.70948	0.012671	0.028425	PPP1R15B	Protein phosphatase 1, regulatory subunit 15A/B, C-terminal
ENSGALG00000000636	450.175760642367	1935.34962069629	-2.104	0.00059307	0.0020374	MDM4	SWIB/MDM2 domain||p53 negative regulator Mdm2/Mdm4||Zinc finger, RanBP2-type
ENSGALG00000000643	220.064232749301	416.839143140566	-0.92157	0.0042585	0.011198	ANKS3	Sterile alpha motif, type 2||Ankyrin repeat-containing domain||Sterile alpha motif domain||Ankyrin repeat||Sterile alpha motif, type 1||Sterile alpha motif/pointed domain
ENSGALG00000000668	1822.47779625111	2833.25426256177	-0.63656	0.020566	0.043352	RBBP5	WD40-repeat-containing domain||WD40 repeat
ENSGALG00000000670	190.0808122943	405.773895805516	-1.0941	0.019683	0.041697	DSTYK	Tyrosine-protein kinase, catalytic domain||Protein kinase domain||Protein kinase-like domain||Serine-threonine/tyrosine-protein kinase catalytic domain||Serine/threonine/dual specificity protein kinase, catalytic domain
ENSGALG00000000687	72.2373509025403	225.344303872602	-1.6413	0.00031255	0.0011799	KIAA0556	-
ENSGALG00000000701	897.557832492331	4515.02303933212	-2.3307	0.0080108	0.01919	ELK4	Ets domain
ENSGALG00000000724	2056.30860508135	3509.53873303632	-0.77122	0.006665	0.016331	PM20D1	Peptidase M20||Peptidase M20, dimerisation domain
ENSGALG00000000725	436.219965218262	2770.87424980733	-2.6672	0.003529	0.0095326	RFX7	-
ENSGALG00000000726	2506.30185693593	4829.73020814115	-0.94638	0.00092557	0.0029841	ELAVL1	RNA recognition motif domain||Paraneoplastic encephalomyelitis antigen||Splicing factor ELAV/HuD
ENSGALG00000000755	55.5395430177156	132.004781163928	-1.249	0.00054857	0.0019085	ACER3	Ceramidase
ENSGALG00000000777	1276.00959648459	1989.80501218408	-0.64099	0.021946	0.045929	EYA3	HAD-like domain||EYA domain
ENSGALG00000000780	241.260648252141	522.681301304441	-1.1153	0.0080713	0.019302	SMPD3	Endonuclease/exonuclease/phosphatase
ENSGALG00000000791	2147.39384658658	3830.01865178767	-0.83476	0.0039298	0.01046	-//-
ENSGALG00000000820	1.02352712919094	8.61604465450765	-3.0735	0.01695	0.03675	HTR1D	5-hydroxytryptamine receptor family||G protein-coupled receptor, rhodopsin-like||5-Hydroxytryptamine 1D receptor||7TM GPCR, olfactory receptor/chemoreceptor Srsx||GPCR, rhodopsin-like, 7TM||5-Hydroxytryptamine 1B receptor
ENSGALG00000000838	530.38899017857	1519.28243513886	-1.5183	2.2178e-07	2.0339e-06	PRKRIR	Zinc finger, C2CH-type||Ribonuclease H-like domain||HAT dimerisation domain, C-terminal
ENSGALG00000000840	5521.40747071641	8559.6133726618	-0.63251	0.022388	0.046714	KDM1A	SWIRM domain||Pyridine nucleotide-disulphide oxidoreductase, FAD/NAD(P)-binding domain||FAD binding domain||Amine oxidase||Histone lysine-specific demethylase||Homeodomain-like||Pyridine nucleotide-disulphide oxidoreductase, NAD-binding domain||Alanine dehydrogenase/pyridine nucleotide transhydrogenase, NAD(H)-binding domain||FAD dependent oxidoreductase
ENSGALG00000000844	178.621199072826	474.475542316334	-1.4094	4.0646e-06	2.6817e-05	SLC26A8	Sulphate transporter||STAS domain
ENSGALG00000000845	1065.41507871914	3054.07193662755	-1.5193	1.2901e-06	9.592e-06	UVRAG	C2 domain
ENSGALG00000000847	1284.77744683275	2753.31896607485	-1.0997	0.00012362	0.00053054	GARNL3	Rap GTPase activating protein domain||Citron-like
ENSGALG00000000848	3117.06653934846	5020.84479704258	-0.68774	0.01262	0.028325	AP1G1	Clathrin/coatomer adaptor, adaptin-like, N-terminal||Clathrin adaptor, gamma-adaptin, appendage||Armadillo-type fold||Coatomer/clathrin adaptor appendage, Ig-like subdomain||Adaptor protein complex AP-1, gamma subunit||Clathrin adaptor, alpha/beta/gamma-adaptin, appendage, Ig-like subdomain
ENSGALG00000000853	780.762729824641	1657.34273483082	-1.0859	0.00013617	0.00057561	SLC2A8	Sugar/inositol transporter||Major facilitator superfamily domain||General substrate transporter||Major facilitator superfamily
ENSGALG00000000860	1586.27743728812	3448.76207499029	-1.1204	0.00010813	0.00047449	SLC7A6	Amino acid permease/ SLC12A domain||Amino acid/polyamine transporter I
ENSGALG00000000862	673.621218544567	1753.85635755515	-1.3805	1.4861e-06	1.0896e-05	RLF	Zinc finger, C2H2||Zinc finger, C2H2-like
ENSGALG00000000863	170.1874466213	321.851084800251	-0.91927	0.0026457	0.00742	DYRK3	Serine/threonine/dual specificity protein kinase, catalytic domain||Protein kinase-like domain||Serine-threonine/tyrosine-protein kinase catalytic domain||Tyrosine-protein kinase, catalytic domain||Protein kinase domain
ENSGALG00000000864	1281.03133060566	2627.54947942629	-1.0364	0.00033703	0.0012578	FBXW2	WD40 repeat||G-protein beta WD-40 repeat||WD40-repeat-containing domain||F-box domain
ENSGALG00000000875	924.186085949953	1929.38251980191	-1.0619	0.00018694	0.00075528	PHLPP2	Protein phosphatase 2C (PP2C)-like domain||Leucine-rich repeat||Leucine-rich repeat, typical subtype
ENSGALG00000000890	2378.8988385571	5636.24570692749	-1.2444	1.5231e-05	8.6079e-05	SRPK1	Tyrosine-protein kinase, catalytic domain||Protein kinase domain||Protein kinase-like domain||Serine/threonine/dual specificity protein kinase, catalytic domain||Serine-threonine/tyrosine-protein kinase catalytic domain
ENSGALG00000000903	1040.04025870118	2459.95724718864	-1.242	3.1985e-05	0.00016467	TERF2IP	BRCT domain||Homeodomain-like||Rap1 Myb domain
ENSGALG00000000906	89.1775657936296	260.243125001879	-1.5451	0.001639	0.0049029	RALGPS1	Ras guanine nucleotide exchange factor domain||Pleckstrin homology domain||Ras guanine-nucleotide exchange factors catalytic domain
ENSGALG00000000934	288.38758416622	724.757574197339	-1.3295	8.1203e-06	4.9464e-05	ZBTB43	Zinc finger, C2H2||BTB/POZ-like||Zinc finger, C2H2-like||BTB/POZ||BTB/POZ fold
ENSGALG00000000950	3017.14221761595	6242.19468704209	-1.0489	0.00021144	0.00083875	MVB12B	FAM125
ENSGALG00000000993	1146.18538242896	4481.56087419068	-1.9672	7.9813e-05	0.00036552	GAPVD1	Rho GTPase activation protein||Vacuolar sorting protein 9||Ras GTPase-activating protein||Vacuolar sorting protein 9, subgroup
ENSGALG00000001001	873.783838053507	1488.99046230574	-0.76899	0.010435	0.023989	MAP2K4	Tyrosine-protein kinase, catalytic domain||Protein kinase domain||Protein kinase-like domain||Serine/threonine/dual specificity protein kinase, catalytic domain||Serine-threonine/tyrosine-protein kinase catalytic domain
ENSGALG00000001003	156.353348283136	448.73065054968	-1.521	0.0021527	0.0062129	SEPN1	-
ENSGALG00000001006	761.610358024343	1226.72089989946	-0.68768	0.015451	0.033854	TP73	p53 tumour suppressor family||p53, DNA-binding domain||p53-like transcription factor, DNA-binding
ENSGALG00000001017	799.677987475962	1408.88057586189	-0.81706	0.0058054	0.014549	WRAP73	WD40 repeat||Quinoprotein amine dehydrogenase, beta chain-like||Quinonprotein alcohol dehydrogenase-like superfamily
ENSGALG00000001025	239.378404686324	1413.22738984915	-2.5616	7.1511e-11	1.4107e-09	GOLGA1	GRIP||Prefoldin
ENSGALG00000001037	367.418030931717	600.317070192345	-0.7083	0.013509	0.030055	SCAI	Protein SCAI||Protein SCAI, metazoan/viridiplantae
ENSGALG00000001043	2765.4640344428	4838.09894417403	-0.80692	0.0062774	0.015534	REXO1	Exonuclease, RNase T/DNA polymerase III||Ribonuclease H-like domain||Exonuclease
ENSGALG00000001067	2632.73639768697	5414.57255319321	-1.0403	0.00045495	0.0016213	TMEM57	Macoilin||Prefoldin
ENSGALG00000001073	34.433972294962	94.0585537847728	-1.4497	0.0010016	0.0031954	NR6A1	Nuclear hormone receptor, ligand-binding, core||Nuclear hormone receptor, ligand-binding||Zinc finger, nuclear hormone receptor-type||Steroid hormone receptor
ENSGALG00000001099	3776.29617844892	6518.06725692053	-0.78747	0.0063547	0.015689	ANKHD1	Ankyrin repeat-containing domain||Ankyrin repeat||K Homology domain, type 1||K Homology domain
ENSGALG00000001107	219.231957800384	414.683578477144	-0.91955	0.00403	0.010681	-	t-SNARE
ENSGALG00000001126	2917.05832508423	6340.20579687498	-1.12	0.0070469	0.017151	CHAF1A	Chromatin assembly factor 1 subunit A
ENSGALG00000001138	4713.99614179766	8683.48151954338	-0.88132	0.014212	0.031458	-//-
ENSGALG00000001143	4631.05731629096	8391.39719915914	-0.85757	0.014634	0.032271	ETS1	Ets domain||Pointed domain||Transforming protein C-ets||Sterile alpha motif/pointed domain
ENSGALG00000001157	391.005571023832	733.50155847233	-0.90761	0.020086	0.042452	DENND1A	DENN domain||dDENN domain||uDENN domain
ENSGALG00000001161	2862.75803451783	5332.33135669205	-0.89736	0.0039098	0.010416	FLI1	Ets domain||Pointed domain||Sterile alpha motif/pointed domain
ENSGALG00000001165	614.301188684923	1029.93323269604	-0.74553	0.0088173	0.020813	PANK4	Pantothenate kinase, acetyl-CoA regulated, two-domain type||Type II pantothenate kinase||Domain of unknown function DUF89
ENSGALG00000001169	34.9106533134959	94.6005580953457	-1.4382	0.00043377	0.0015559	CRB2	EGF-like domain, extracellular||EGF-like calcium-binding domain||Epidermal growth factor-like domain||Concanavalin A-like lectin/glucanase domain||Laminin G domain
ENSGALG00000001179	1051.9932548246	2118.99855789098	-1.0103	0.00046563	0.0016559	ARMC8	Armadillo-type fold||Armadillo
ENSGALG00000001186	1216.9418310914	2090.31764546916	-0.78046	0.0055234	0.013967	DHX8	Nucleic acid-binding, OB-fold||Domain of unknown function DUF1605||Helicase-associated domain||Helicase superfamily 1/2, ATP-binding domain||DEAD/DEAH box helicase domain||Ribosomal protein S1, RNA-binding domain||P-loop containing nucleoside triphosphate hydrolase||RNA-binding domain, S1||Helicase, C-terminal
ENSGALG00000001187	1044.62348035708	1764.65645719576	-0.7564	0.0093121	0.021792	STRBP	DZF domain||Double-stranded RNA-binding domain
ENSGALG00000001190	1585.82614529902	3372.36143580163	-1.0885	0.00014609	0.00061117	DBR1	Calcineurin-like phosphoesterase domain, apaH type||Lariat debranching enzyme, C-terminal||Metallo-dependent phosphatase-like
ENSGALG00000001208	305.671108487484	887.341319550062	-1.5375	2.8569e-07	2.5369e-06	PPP2R3A	EF-hand domain
ENSGALG00000001213	536.949481050388	1382.68541087053	-1.3646	2.3998e-06	1.6746e-05	MSL2	-
ENSGALG00000001225	703.713261320784	1521.99479065104	-1.1129	0.00020046	0.00080193	RABGAP1	Rab-GTPase-TBC domain||PTB/PI domain||Kinesin-like
ENSGALG00000001229	92.3716609086692	276.27637452462	-1.5806	0.0062126	0.01541	SKI	Transforming protein Ski||SAND domain-like||c-SKI SMAD4-binding domain||DNA binding domain, putative
ENSGALG00000001231	1609.26191681697	2673.25050762592	-0.7322	0.010426	0.02398	SAMHD1	Sterile alpha motif/pointed domain||HD domain||HD/PDEase domain
ENSGALG00000001236	272.762264026521	1063.52917968651	-1.9631	7.0306e-11	1.39e-09	ZBTB26	BTB/POZ||BTB/POZ fold||Zinc finger, C2H2-like||BTB/POZ-like||Zinc finger, C2H2
ENSGALG00000001239	106.459073289735	276.850368439176	-1.3788	0.021607	0.045327	SLC26A2	STAS domain||Sulphate anion transporter||Sulphate transporter
ENSGALG00000001253	267.955036033399	1512.153292421	-2.4965	0.0011855	0.0037003	RC3H2	Zinc finger, RING-type||Zinc finger, CCCH-type
ENSGALG00000001256	394.517294982055	896.053656198804	-1.1835	0.0022111	0.0063645	NLRC5	P-loop containing nucleoside triphosphate hydrolase||Leucine-rich repeat, cysteine-containing subtype||NACHT nucleoside triphosphatase||Leucine-rich repeat, ribonuclease inhibitor subtype||ATPase, AAA-type, core
ENSGALG00000001270	435.995076841898	869.343855250905	-0.99562	0.00068619	0.00231	PRKCZ	AGC-kinase, C-terminal||Protein kinase, C-terminal||Tyrosine-protein kinase, catalytic domain||Protein kinase C-like, phorbol ester/diacylglycerol-binding domain||Diacylglycerol/phorbol-ester binding||Phox/Bem1p||Protein kinase C||Protein kinase domain||Serine/threonine/dual specificity protein kinase, catalytic domain||Protein kinase-like domain||Serine-threonine/tyrosine-protein kinase catalyti…
ENSGALG00000001275	315.524285233002	554.423129471036	-0.81324	0.0050978	0.013053	PDCL	Thioredoxin-like fold||Phosducin, thioredoxin-like domain||Phosducin
ENSGALG00000001277	628.516650032559	2054.27142424767	-1.7086	1.5425e-05	8.7025e-05	STAG1	STAG||Armadillo-type fold
ENSGALG00000001278	973.466891248996	2227.65271332461	-1.1943	0.0016634	0.0049656	PRDM10	Zinc finger, C2H2||SET domain||Zinc finger, C2H2-like
ENSGALG00000001279	769.565668661577	1336.37603464435	-0.79621	0.0068183	0.016676	ZNF652	Zinc finger, C2H2||Zinc finger, C2H2-like
ENSGALG00000001291	264.140506063053	634.393509642701	-1.2641	0.010647	0.024407	CLIP2	Prefoldin
ENSGALG00000001301	1881.74086060501	3806.40390036353	-1.0164	0.00038647	0.00141	CLTCL1	Clathrin, heavy chain||Armadillo-type fold||Clathrin, heavy chain/VPS, 7-fold repeat||Clathrin, heavy chain, propeller, N-terminal||Clathrin, heavy chain, propeller repeat||Clathrin, heavy chain, linker, core motif
ENSGALG00000001302	2922.05280713547	5206.47038492253	-0.83332	0.00247	0.0070014	-//-
ENSGALG00000001306	1295.345149882	2120.61370939162	-0.71115	0.010654	0.024417	NFRKB	-
ENSGALG00000001312	1282.95481529081	4934.43839924613	-1.9434	5.4543e-11	1.0969e-09	SNAP29	Target SNARE coiled-coil domain
ENSGALG00000001315	244.834670185486	436.293420018044	-0.83349	0.0062946	0.01557	UBE2Z	Ubiquitin-conjugating enzyme E2||Ubiquitin-conjugating enzyme/RWD-like
ENSGALG00000001332	4089.46207661522	8544.84614962665	-1.0631	0.00013308	0.00056389	RBL1	Retinoblastoma-associated protein, N-terminal||Cyclin-like||Retinoblastoma-associated protein, A-box||Retinoblastoma-associated protein, C-terminal||Retinoblastoma-associated protein, B-box
ENSGALG00000001334	10958.6378666524	19076.0649712425	-0.7997	0.004817	0.012435	GNB1	WD40-repeat-containing domain||G-protein beta WD-40 repeat||G-protein, beta subunit||WD40 repeat||Guanine nucleotide-binding protein, beta subunit
ENSGALG00000001335	2126.73229738187	3495.66539634461	-0.71693	0.017047	0.036929	FAM18B1	Protein of unknown function DUF846, eukaryotic
ENSGALG00000001337	1807.61606217217	3148.86177477106	-0.80074	0.0044639	0.011658	EDC3	FDF domain||YjeF N-terminal domain
ENSGALG00000001341	292.908799404559	1228.14604733586	-2.068	0.0093818	0.021941	ZBTB44	Zinc finger, C2H2||BTB/POZ fold||BTB/POZ||Zinc finger, C2H2-like||BTB/POZ-like
ENSGALG00000001346	34.7537097379321	112.864769468868	-1.6994	1.7704e-05	9.8055e-05	-//-
ENSGALG00000001359	1778.17233543438	6190.11841738889	-1.7996	4.7415e-10	7.9516e-09	NADK	ATP-NAD kinase-like domain||Inorganic polyphosphate/ATP-NAD kinase
ENSGALG00000001364	2489.48990392447	5209.04461460512	-1.0652	0.00017691	0.00072026	CSNK1A1	Protein kinase domain||Tyrosine-protein kinase, catalytic domain||Serine-threonine/tyrosine-protein kinase catalytic domain||Protein kinase-like domain||Serine/threonine/dual specificity protein kinase, catalytic domain
ENSGALG00000001370	55.068302476867	153.255079396426	-1.4766	0.00015958	0.0006583	ADAMTS8	Peptidase M12B, ADAM-TS8||ADAM-TS Spacer 1||Peptidase M12B, ADAM/reprolysin||Thrombospondin, type 1 repeat||Peptidase M12B, ADAM-TS
ENSGALG00000001374	2665.56691181619	5133.0258921126	-0.94537	0.00085895	0.0028023	SLC35E2B	UAA transporter||Triose-phosphate transporter domain||EamA domain
ENSGALG00000001382	1570.16588438051	2689.50278745863	-0.77642	0.0068538	0.016749	CDC2L1	Serine/threonine/dual specificity protein kinase, catalytic domain||Protein kinase-like domain||Serine-threonine/tyrosine-protein kinase catalytic domain||Tyrosine-protein kinase, catalytic domain||Protein kinase domain
ENSGALG00000001386	2857.11642705994	6125.89076287883	-1.1004	0.00046267	0.0016464	PI4KA	Phosphoinositide 3-kinase, accessory (PIK) domain||Phosphatidylinositol 3-/4-kinase, catalytic domain||Protein kinase-like domain||Armadillo-type fold||Antifreeze protein, type I
ENSGALG00000001410	1241.41099704632	3805.5752589783	-1.6161	9.3803e-07	7.2237e-06	SPNS3	Organic anion transporter polypeptide OATP||Major facilitator superfamily domain||Major facilitator superfamily||General substrate transporter
ENSGALG00000001429	847.644455458169	1560.44022536088	-0.88042	0.003687	0.0099026	TTC1	Tetratricopeptide TPR1||Tetratricopeptide repeat||Tetratricopeptide repeat-containing domain
ENSGALG00000001436	690.58371685209	1509.12618535325	-1.1278	0.00016631	0.00068204	PWWP2A	PWWP domain
ENSGALG00000001450	11.9489000622758	101.00722832769	-3.0795	0.0095623	0.0223	IGSF9B	Immunoglobulin subtype||Fibronectin type III||Immunoglobulin I-set||Immunoglobulin||Immunoglobulin subtype 2||Immunoglobulin-like domain||Immunoglobulin V-set domain
ENSGALG00000001463	653.858758609217	1707.43724326839	-1.3848	5.8563e-05	0.00027904	PDIK1L	Serine/threonine/dual specificity protein kinase, catalytic domain||Protein kinase-like domain||Serine-threonine/tyrosine-protein kinase catalytic domain||Protein kinase domain||Tyrosine-protein kinase, catalytic domain
ENSGALG00000001467	199.716033178074	877.371452992513	-2.1352	0.0050731	0.013006	ANKFY1	Ankyrin repeat||BTB/POZ||FYVE zinc finger||BTB/POZ-like||BTB/POZ fold||Zinc finger, FYVE-related||Ankyrin repeat-containing domain||Zinc finger, FYVE/PHD-type
ENSGALG00000001487	3193.37262615099	5857.96370463996	-0.87532	0.0020705	0.0060074	RRAGC	Small GTPase superfamily, ARF/SAR type||Signal recognition particle receptor, beta subunit||P-loop containing nucleoside triphosphate hydrolase||Gtr1/RagA G protein
ENSGALG00000001491	1970.58107895185	3688.5915960866	-0.90445	0.0018389	0.0054082	NCAPD3	Condensin-2 complex subunit D3||Armadillo-type fold
ENSGALG00000001493	138.316578235291	349.460127920929	-1.3372	0.0025665	0.0072291	PPM1F	Protein phosphatase 2C (PP2C)-like domain
ENSGALG00000001494	789.274629459358	1841.62784775165	-1.2224	1.9206e-05	0.00010527	NISCH	Leucine-rich repeat||Leucine-rich repeat, typical subtype||Phox homologous domain
ENSGALG00000001496	20.3059647212163	71.7084633843665	-1.8202	0.013422	0.029895	-//-
ENSGALG00000001500	1880.08317792914	3777.01447032815	-1.0064	0.0004683	0.0016637	SLU7	Zinc finger, CCHC-type||Pre-mRNA splicing Prp18-interacting factor
ENSGALG00000001501	492.201178877383	1735.6522884973	-1.8182	3.2695e-05	0.00016768	MAPK1	Serine/threonine/dual specificity protein kinase, catalytic domain||Protein kinase-like domain||Serine-threonine/tyrosine-protein kinase catalytic domain||Mitogen-activated protein (MAP) kinase, ERK1/2||Tyrosine-protein kinase, catalytic domain||Protein kinase domain
ENSGALG00000001513	2015.36256829539	7545.26179147781	-1.9045	7.9104e-11	1.5506e-09	CNTRL	Leucine-rich repeat, typical subtype||Prefoldin||Leucine-rich repeat
ENSGALG00000001522	1178.0467212419	5611.25909822839	-2.2519	7.0395e-14	2.6486e-12	PHF20	Tudor domain||Zinc finger, C2H2||Zinc finger, FYVE/PHD-type
ENSGALG00000001525	1157.7510800415	2737.5710306706	-1.2416	1.9686e-05	0.00010767	CALCOCO2	Coiled-coil transcriptional coactivator-like
ENSGALG00000001538	1370.4395172116	2238.85953196981	-0.70813	0.014862	0.032714	ST7L	ST7
ENSGALG00000001546	685.988679638436	1777.33701590696	-1.3735	0.020004	0.042296	ZZEF1	CUB domain||Galactose-binding domain-like||Anaphase-promoting complex, subunit 10/DOC domain||EF-hand domain||Zinc finger, ZZ-type
ENSGALG00000001547	4538.42051017038	7769.33110008515	-0.7756	0.005926	0.014805	CAPZA1	F-actin-capping protein subunit alpha
ENSGALG00000001551	2379.06782803925	4089.77768409612	-0.78163	0.0053488	0.013594	CCNL2	Cyclin-like||Cyclin L||Cyclin, C-terminal domain||Cyclin, N-terminal
ENSGALG00000001568	1181.84355271632	2013.09342040893	-0.76838	0.010133	0.023405	NFS1	Pyridoxal phosphate-dependent transferase||Cysteine desulfurase||Aromatic amino acid beta-eliminating lyase/threonine aldolase||Aminotransferase class V domain||Cysteine desulfurase, NifS
ENSGALG00000001576	2352.78048713699	3875.64633180776	-0.72007	0.0084339	0.020041	HIRA	TUP1-like enhancer of split||WD40 repeat||WD40-repeat-containing domain||HIRA B motif
ENSGALG00000001577	824.766958993913	1519.96962260783	-0.88198	0.0022585	0.0064844	FOXK2	Transcription factor, fork head
ENSGALG00000001589	7043.35214712893	11060.6198979484	-0.6511	0.014951	0.032894	INPP5D	Inositol polyphosphate-related phosphatase||SH2 domain||Endonuclease/exonuclease/phosphatase
ENSGALG00000001590	3044.680915382	6616.77152456177	-1.1198	7.0096e-05	0.00032615	PBRM1	High mobility group box domain||Bromodomain||Bromo adjacent homology (BAH) domain
ENSGALG00000001596	764.164420818889	1788.43683684137	-1.2267	1.8024e-05	9.9674e-05	MLLT1	YEATS
ENSGALG00000001603	162.648119473416	605.972343902831	-1.8975	0.00019988	0.00079981	NARF	Iron hydrogenase||Iron hydrogenase, small subunit-like||Iron hydrogenase, large subunit, C-terminal
ENSGALG00000001607	300.80649492617	971.142302518885	-1.6908	1.9682e-07	1.8345e-06	C17orf62	-
ENSGALG00000001610	398.602424795242	649.569603745289	-0.70453	0.023419	0.048553	PIP4K2B	Phosphatidylinositol-4-phosphate 5-kinase, core||Phosphatidylinositol-4-phosphate 5-kinase, core, subgroup
ENSGALG00000001616	3157.41921924658	7724.54705092172	-1.2907	8.7941e-06	5.2941e-05	CDC45	CDC45 family
ENSGALG00000001637	1353.79547105881	2664.12015266686	-0.97665	0.0051775	0.013228	PSMD5	26S proteasome non-ATPase regulatory subunit 5||Armadillo-type fold
ENSGALG00000001639	99.0671270973156	537.30288565234	-2.4393	0.0010495	0.003327	MTF1	Zinc finger, C2H2||Zinc finger, C2H2-like
ENSGALG00000001672	739.949837961438	1568.12437948093	-1.0835	0.00031269	0.0011801	NEK4	Serine-threonine/tyrosine-protein kinase catalytic domain||Protein kinase-like domain||Serine/threonine/dual specificity protein kinase, catalytic domain||Tyrosine-protein kinase, catalytic domain||Protein kinase domain
ENSGALG00000001688	9786.51804430033	20637.145083506	-1.0764	0.00015838	0.0006538	SEPT5	Septin-type guanine nucleotide-binding (G) domain||Septin||Ribosome biogenesis GTPase RsgA, putative||P-loop containing nucleoside triphosphate hydrolase
ENSGALG00000001692	959.198294179073	2185.81264590622	-1.1883	2.9899e-05	0.00015484	CAMSAP1	Calponin homology domain||Calmodulin-regulated spectrin-associated protein, CH domain||PRC-barrel-like||CKK domain
ENSGALG00000001696	34.1938773546485	73.0392630654099	-1.0949	0.0076567	0.018453	SAG	Arrestin C-terminal-like domain||Immunoglobulin E-set||Arrestin||Arrestin-like, N-terminal
ENSGALG00000001720	149.21805457658	352.296625787777	-1.2394	0.0029355	0.0081165	-	Protein of unknown function DUF3661, vaculolar transmembrane
ENSGALG00000001726	997.698910408611	1705.52351615485	-0.77354	0.0075229	0.018175	NUDCD2	HSP20-like chaperone||CS domain
ENSGALG00000001730	4828.5630233546	11878.8692905607	-1.2987	6.1233e-05	0.00029002	DGKD	Pleckstrin homology domain||Protein kinase C-like, phorbol ester/diacylglycerol-binding domain||Diacylglycerol kinase, accessory domain||Sterile alpha motif, type 2||Sterile alpha motif/pointed domain||Sterile alpha motif, type 1||Diacylglycerol kinase, catalytic domain||Sterile alpha motif domain
ENSGALG00000001732	276.832564443586	829.545479558549	-1.5833	0.0071896	0.017471	EPG5	Polyadenylate-binding protein/Hyperplastic disc protein
ENSGALG00000001733	699.980013510425	1302.19259128664	-0.89556	0.0016966	0.0050503	LRIG2	Immunoglobulin subtype 2||Cysteine-rich flanking region, C-terminal||Immunoglobulin I-set||Immunoglobulin subtype||Immunoglobulin-like domain||Immunoglobulin V-set domain||Immunoglobulin||Leucine-rich repeat||Leucine-rich repeat, typical subtype
ENSGALG00000001737	1064.10117113337	2645.25951394508	-1.3138	5.1816e-06	3.3356e-05	RABEP1	Rabaptin coiled-coil domain||Rabaptin||Rabaptin, GTPase-Rab5 binding domain
ENSGALG00000001750	2117.9397304129	4432.78538124081	-1.0656	0.00021242	0.00084186	MAT2B	NAD-dependent epimerase/dehydratase, N-terminal domain||Male sterility, NAD-binding||RmlD-like substrate binding domain||Polysaccharide biosynthesis protein, CapD-like domain||3-beta hydroxysteroid dehydrogenase/isomerase
ENSGALG00000001753	149.973582604611	422.644782518747	-1.4947	0.012011	0.027162	SFMBT1	Protein of unknown function DUF3588||Mbt repeat||Sterile alpha motif, type 1||Sterile alpha motif/pointed domain||Sterile alpha motif, type 2||Pointed domain||Sterile alpha motif domain
ENSGALG00000001758	171.709911703489	510.128248795665	-1.5709	0.00061674	0.0021058	QSOX2	Thioredoxin domain||Thioredoxin-like fold||ERV/ALR sulfhydryl oxidase domain
ENSGALG00000001772	765.485048006226	1628.19747758441	-1.0888	0.0096716	0.022516	MAPK8IP3	JNK/Rab-associated protein-1, N-terminal||Quinonprotein alcohol dehydrogenase-like superfamily
ENSGALG00000001774	853.38351969011	1436.77374406684	-0.75157	0.0082487	0.019654	NEO1	Immunoglobulin subtype||Neogenin, C-terminal||Immunoglobulin I-set||Immunoglobulin subtype 2||Fibronectin type III||Immunoglobulin||Immunoglobulin-like domain||Immunoglobulin V-set domain
ENSGALG00000001775	248.844135300565	631.380631169142	-1.3433	0.0009456	0.0030374	CEP250	-
ENSGALG00000001801	421.670701214784	793.702972588111	-0.91248	0.0032571	0.0088935	IFT74	-
ENSGALG00000001803	3216.26189279724	5847.44106741809	-0.86242	0.0076938	0.018532	IWS1	Transcription factor IIS, N-terminal
ENSGALG00000001816	292.097581311434	1206.79685655963	-2.0467	0.00023246	0.0009128	MAGI3	P-loop containing nucleoside triphosphate hydrolase||Guanylate kinase/L-type calcium channel beta subunit||Guanylate kinase-like||PDZ domain||WW domain
ENSGALG00000001817	4422.60473840178	9821.52612712105	-1.1511	8.4969e-05	0.0003852	CTCF	Zinc finger, C2H2-like||Zinc finger, C2H2
ENSGALG00000001827	2524.71620580727	4511.71609692579	-0.83756	0.00275	0.0076693	GLYR1	PWWP domain||6-phosphogluconate dehydrogenase, C-terminal-like||6-phosphogluconate dehydrogenase, NADP-binding||Pyrroline-5-carboxylate reductase, catalytic, N-terminal
ENSGALG00000001851	8.76670899708552	24.656896941018	-1.4919	0.01933	0.041031	KATNAL2	P-loop containing nucleoside triphosphate hydrolase||LisH dimerisation motif||LisH dimerisation motif, subgroup||ATPase, AAA-type, core||AAA+ ATPase domain||DNA helicase, Holliday junction RuvB type, N-terminal
ENSGALG00000001856	17.3394472163198	65.230354295923	-1.9115	0.0007068	0.0023684	MOB3B	Mob1/phocein
ENSGALG00000001859	94.7862722755821	228.06921748839	-1.2667	0.014731	0.032466	B3GALT6	Glycosyl transferase, family 31
ENSGALG00000001860	282.408598695628	609.93564588518	-1.1109	0.00020531	0.00081794	RSBN1	-
ENSGALG00000001870	88.2819106468135	431.389717339389	-2.2888	0.00052729	0.0018414	CCSER2	-
ENSGALG00000001872	1067.10080004613	2134.53158835015	-1.0002	0.00065966	0.002234	SDF4	EF-hand domain
ENSGALG00000001875	5.28718504378626	27.2967164147083	-2.3682	0.00044175	0.0015807	TNFRSF4	TNFR/NGFR cysteine-rich region
ENSGALG00000001894	139.340482532309	305.609055155244	-1.1331	0.00031493	0.0011878	-	Pleckstrin homology domain
ENSGALG00000001895	509.249960243921	1840.47759270713	-1.8536	0.0018102	0.0053319	PANK3	Type II pantothenate kinase
ENSGALG00000001901	3839.23240308179	6444.48310523348	-0.74725	0.011115	0.025366	ARIH1	Zinc finger, C6HC-type
ENSGALG00000001907	2662.25653280952	7997.22362935449	-1.5868	5.266e-06	3.3836e-05	WAPAL	Armadillo-type fold||Wings apart-like protein
ENSGALG00000001910	525.838322896683	827.349753585931	-0.65388	0.020131	0.042537	SNAPC4	Homeodomain-like||SANT/Myb domain||Myb-like domain
ENSGALG00000001915	2292.84600946356	10528.300054946	-2.1991	6.9014e-14	2.6192e-12	VAV3	Protein kinase C-like, phorbol ester/diacylglycerol-binding domain||Calponin homology domain||Variant SH3 domain||Pleckstrin homology domain||SH3 domain||SH2 domain||Dbl homology (DH) domain
ENSGALG00000001938	1244.74773112903	4089.75613300125	-1.7162	5.3332e-09	7.1357e-08	SLC25A24	Mitochondrial carrier protein||Graves disease carrier protein||Mitochondrial substrate/solute carrier||EF-hand domain||Mitochondrial carrier domain
ENSGALG00000001942	1040.03654020856	2742.12549556351	-1.3987	2.322e-06	1.628e-05	SPDL1	-
ENSGALG00000001957	587.747662040496	1800.75571897677	-1.6153	2.8938e-08	3.3019e-07	ITCH	WW domain||C2 domain||HECT
ENSGALG00000001962	10137.4076498644	18324.9607853237	-0.85412	0.0025816	0.0072623	PTBP1	HnRNP-L/PTB/hephaestus splicing factor||RNA recognition motif domain
ENSGALG00000001972	2543.85284953793	4461.50835830445	-0.81052	0.0059484	0.014848	PRPF38B	Pre-mRNA-splicing factor 38
ENSGALG00000001976	1685.95558095851	3253.09211880451	-0.94825	0.00074459	0.0024769	TRIM33	Zinc finger, FYVE/PHD-type||Zinc finger, PHD-finger||Zinc finger, PHD-type||B-box, C-terminal||Zinc finger, B-box||Bromodomain
ENSGALG00000001988	829.280808704038	2233.13666953429	-1.4291	9.2124e-07	7.1132e-06	TXNRD2	Thioredoxin/glutathione reductase selenoprotein||Pyridine nucleotide-disulphide oxidoreductase, NAD-binding domain||FAD-dependent pyridine nucleotide-disulphide oxidoreductase||FAD/NAD-linked reductase, dimerisation domain||Pyridine nucleotide-disulphide oxidoreductase, FAD/NAD(P)-binding domain||Pyridine nucleotide-disulphide oxidoreductase, dimerisation domain||FAD binding domain
ENSGALG00000002001	477.719886156674	1131.95375128375	-1.2446	2.598e-05	0.00013703	STXBP3	Sec1-like protein
ENSGALG00000002014	4142.7338582689	7239.3433882492	-0.80528	0.0048944	0.012613	SMU1	WD40 repeat||Nucleoporin Nup120/160||G-protein beta WD-40 repeat||LisH dimerisation motif||WD40-repeat-containing domain||CTLH, C-terminal LisH motif
ENSGALG00000002016	3323.31517645157	5562.88441379905	-0.74321	0.0099923	0.023112	PRKCD	Protein kinase domain||Protein kinase C, delta/epsilon/eta/theta types||C2 domain||Serine/threonine/dual specificity protein kinase, catalytic domain||Serine-threonine/tyrosine-protein kinase catalytic domain||Protein kinase-like domain||Protein kinase, C-terminal||AGC-kinase, C-terminal||Protein kinase C-like, phorbol ester/diacylglycerol-binding domain||Tyrosine-protein kinase, catalytic domain…
ENSGALG00000002021	731.181321769719	1172.18726409264	-0.6809	0.016196	0.035296	ZC3H12A	Ribonuclease Zc3h12a-like
ENSGALG00000002023	171.555745853802	407.989810518741	-1.2499	0.0089281	0.021025	PIGO	DNA polymerase III, clamp loader complex, gamma/delta/delta subunit, C-terminal||Alkaline-phosphatase-like, core domain||Type I phosphodiesterase/nucleotide pyrophosphatase/phosphate transferase
ENSGALG00000002024	873.604168601022	1557.07930561214	-0.83379	0.0057395	0.014409	COMT	S-adenosyl-L-methionine-dependent methyltransferase||Catechol O-methyltransferase, eukaryotic||O-methyltransferase, family 3
ENSGALG00000002040	497.899939874906	1530.75336548334	-1.6203	0.0011086	0.0034867	ARVCF	Armadillo||Armadillo-type fold
ENSGALG00000002056	1572.52895328359	2970.85433534031	-0.91779	0.0016319	0.0048843	C15H22ORF25	Protein of unknown function DUF833
ENSGALG00000002066	5155.23238625017	8280.34723021635	-0.68365	0.017806	0.038328	NCOA4	Nuclear coactivator
ENSGALG00000002076	516.530122656358	3271.86637467752	-2.6632	3.9183e-05	0.00019662	DGCR8	Double-stranded RNA-binding domain||WW domain
ENSGALG00000002080	2405.21063060389	6617.8947483132	-1.4602	0.00011606	0.00050366	DOCK2	Armadillo-type fold||Ferritin-like superfamily||SH3 domain||Variant SH3 domain||Dedicator of cytokinesis C-terminal||Cytochrome c-like domain
ENSGALG00000002087	3695.68099470738	6998.69060498757	-0.92124	0.0013347	0.0041046	NCBP1	MIF4G-like, type 1||Armadillo-type fold||MIF4G-like, type 2||MIF4G-like, type 3
ENSGALG00000002106	390.312895122945	679.858232371738	-0.8006	0.005879	0.014702	CLCC1	Chloride channel CLIC-like
ENSGALG00000002107	5013.16261103035	8527.6970758874	-0.76644	0.006981	0.017012	RANBP1	Ran binding domain
ENSGALG00000002110	230.392513266852	416.55151385821	-0.8544	0.0039777	0.010566	TSTD2	Rhodanese-like domain
ENSGALG00000002117	2820.25767078018	6178.2989945399	-1.1314	6.7367e-05	0.00031505	PARG	Poly(ADP-ribose) glycohydrolase
ENSGALG00000002119	1078.4197617613	3010.61538180917	-1.4811	3.6832e-07	3.1785e-06	C16orf62	-
ENSGALG00000002124	150.5632768456	633.330187248664	-2.0726	0.0014895	0.0045169	ZDHHC8	Zinc finger, DHHC-type, palmitoyltransferase||Plexin-like fold
ENSGALG00000002129	875.605977453555	1713.14872158856	-0.9683	0.0006947	0.0023328	WDR47	CTLH, C-terminal LisH motif||WD40-repeat-containing domain||LisH dimerisation motif||WD40 repeat
ENSGALG00000002139	8383.83447662104	15044.9826982966	-0.8436	0.0032282	0.0088224	CSDE1	Cold-shock protein, DNA-binding||Cold shock protein||Nucleic acid-binding, OB-fold
ENSGALG00000002141	1753.78095550678	3504.35020217819	-0.99868	0.0029273	0.0080963	UGGT1	UDP-glucose:Glycoprotein Glucosyltransferase||Nucleotide-diphospho-sugar transferases||Glycosyl transferase, family 8||P-loop containing nucleoside triphosphate hydrolase
ENSGALG00000002142	44.6343217018397	162.57105652661	-1.8648	0.0011523	0.0036091	DGKQ	Diacylglycerol/phorbol-ester binding||Thiamin diphosphate-binding fold||Ras-association||Ubiquitin-related domain||Diacylglycerol kinase, catalytic domain||Protein kinase C-like, phorbol ester/diacylglycerol-binding domain||Diacylglycerol kinase, accessory domain
ENSGALG00000002143	804.526925530871	1691.43647443382	-1.072	0.0077853	0.018716	ANKLE2	Ankyrin repeat||Ribosomal protein L9/RNase H1, N-terminal||LEM/LEM-like domain||Ankyrin repeat-containing domain||LEM domain
ENSGALG00000002145	516.889780001558	1582.88424121194	-1.6146	3.3534e-08	3.7649e-07	CAMSAP2	Calmodulin-regulated spectrin-associated protein, CH domain||PRC-barrel-like||Calponin homology domain||CKK domain
ENSGALG00000002158	744.81313318748	2010.73412290476	-1.4328	5.9786e-07	4.8524e-06	GOLGA3	RGS domain||tRNA-binding arm||Prefoldin
ENSGALG00000002165	283.433152201829	886.359117692516	-1.6449	0.00013661	0.0005773	UNC13B	C2 domain||Mammalian uncoordinated homology 13, subgroup, domain 2||Protein kinase C-like, phorbol ester/diacylglycerol-binding domain||Calcium-dependent secretion activator
ENSGALG00000002172	643.641539781622	1719.29277758778	-1.4175	0.0010328	0.0032813	FAM168B	-
ENSGALG00000002175	146.432141126549	1053.68784892423	-2.8471	1.5741e-06	1.145e-05	KIF14	SMAD/FHA domain||Forkhead-associated (FHA) domain||P-loop containing nucleoside triphosphate hydrolase||Kinesin motor domain
ENSGALG00000002180	293.293232098168	1142.24947967407	-1.9615	8.2867e-06	5.032e-05	CHFR	SMAD/FHA domain||Forkhead-associated (FHA) domain||Zinc finger, RING-type
ENSGALG00000002192	5910.96148503613	20542.4928150964	-1.7971	0.00018737	0.00075634	PTPRC	Protein-tyrosine phosphatase, receptor/non-receptor type||Protein-tyrosine/Dual specificity phosphatase||Protein-tyrosine phosphatase-like||Protein-tyrosine phosphatase, catalytic||Fibronectin type III||Leukocyte common antigen
ENSGALG00000002199	426.937616785465	686.615289591826	-0.68548	0.020144	0.042561	KLHL17	Kelch repeat type 1||Kelch-like protein, gigaxonin type||BTB/Kelch-associated||Kelch repeat type 2||BTB/POZ-like||BTB/POZ||BTB/POZ fold
ENSGALG00000002221	891.272037123798	1584.98519072218	-0.83053	0.0041385	0.010927	UBN1	-
ENSGALG00000002225	655.08951154771	1458.96666726923	-1.1552	8.2282e-05	0.00037526	RFFL	Zinc finger, RING-type||Zinc finger, FYVE/PHD-type
ENSGALG00000002227	452.709969942326	2283.17086391152	-2.3344	0.0080355	0.019235	DMXL1	WD40-repeat-containing domain||WD40 repeat||RAVE complex protein Rav1 C-terminal
ENSGALG00000002229	2484.92673266426	4065.49403200668	-0.71023	0.012899	0.028879	FBXW11	D domain of beta-TrCP||WD40 repeat||F-box domain||WD40-repeat-containing domain||G-protein beta WD-40 repeat
ENSGALG00000002239	1028.57216836491	1616.59219144282	-0.65231	0.021719	0.045535	-	RNA recognition motif domain||Ribonuclease H-like domain||Exonuclease, RNase T/DNA polymerase III||Exonuclease
ENSGALG00000002240	92.742113598972	204.504444693135	-1.1408	0.0042269	0.011133	C3orf18	-
ENSGALG00000002246	62.8291501943561	274.600282995957	-2.1278	0.00018558	0.00075065	DENND1B	DENN domain||uDENN domain||dDENN domain
ENSGALG00000002250	228.775812398378	504.712616440456	-1.1415	0.0067949	0.016628	DTWD2	DTW
ENSGALG00000002267	232.366946029295	372.893350732987	-0.68236	0.023261	0.048301	DCUN1D3	Potentiating neddylation domain
ENSGALG00000002277	759.539640004128	1552.29337950706	-1.0312	0.00049674	0.0017487	KLHL24	Kelch repeat type 1||Kelch-like protein, gigaxonin type||BTB/Kelch-associated||Kelch repeat type 2||BTB/POZ-like||BTB/POZ fold||BTB/POZ
ENSGALG00000002305	241.300807148695	895.650891364485	-1.8921	0.00011063	0.00048405	ZBTB41	Zinc finger, C2H2||BTB/POZ fold||BTB/POZ||BTB/POZ-like||Zinc finger, C2H2-like
ENSGALG00000002338	3149.97282227913	9894.08392533965	-1.6512	0.00018074	0.00073345	ASPM	Armadillo-type fold||P-loop containing nucleoside triphosphate hydrolase||IQ motif, EF-hand binding site||Calponin homology domain||Calmodulin-regulated spectrin-associated protein, CH domain
ENSGALG00000002341	1230.25336364359	2200.86238033291	-0.83911	0.0054508	0.013821	AP3S1	AP complex, mu/sigma subunit||Longin-like domain
ENSGALG00000002346	779.519577411874	1666.16644074854	-1.0959	0.00017302	0.00070624	CLSPN	Ubiquitin-conjugating enzyme/RWD-like
ENSGALG00000002348	941.118230257877	2062.38537865611	-1.1319	0.00013415	0.00056789	PMS1	DNA mismatch repair protein, C-terminal||Ribosomal protein S5 domain 2-type fold||High mobility group box domain||DNA mismatch repair protein family||Histidine kinase-like ATPase, C-terminal domain
ENSGALG00000002356	72.2380526749589	537.458536244477	-2.8953	5.0274e-06	3.2483e-05	CMTR2	Ribosomal RNA methyltransferase FtsJ domain||S-adenosyl-L-methionine-dependent methyltransferase
ENSGALG00000002392	152.873971950233	254.705963440385	-0.73649	0.017055	0.036936	MPP3	PDZ domain||L27, C-terminal||Guanylate kinase-like||Guanylate kinase/L-type calcium channel beta subunit||P-loop containing nucleoside triphosphate hydrolase||SH3 domain||L27
ENSGALG00000002398	1787.40391317478	2791.22950675802	-0.64304	0.02187	0.045781	VPRBP	LisH dimerisation motif||WD40-repeat-containing domain||Armadillo-type fold
ENSGALG00000002402	1545.29201851828	3282.55761525842	-1.0869	0.00022048	0.00087058	ASNSD1	Nucleophile aminohydrolases, N-terminal||Asparagine synthase
ENSGALG00000002414	452.000329964262	1643.73770336549	-1.8626	3.5461e-10	6.0753e-09	TSPAN14	Tetraspanin/Peripherin||Tetraspanin||Tetraspanin, EC2 domain
ENSGALG00000002433	236.670025139163	660.778760510797	-1.4813	0.00013328	0.00056451	SLC40A1	Ferroporti-1||Major facilitator superfamily domain
ENSGALG00000002439	61.6195785326139	715.427195448527	-3.5373	2.1205e-08	2.4929e-07	BDP1	Homeodomain-like||SANT/Myb domain
ENSGALG00000002451	100.141428602138	707.952549627815	-2.8216	1.2801e-06	9.5297e-06	KCNT2	Potassium channel, calcium-activated, BK, alpha subunit||Two pore domain potassium channel domain
ENSGALG00000002460	4289.73315561443	7247.69679838959	-0.75663	0.0098977	0.022947	WDR75	WD40-repeat-containing domain||Quinonprotein alcohol dehydrogenase-like superfamily||WD40 repeat
ENSGALG00000002469	1319.64800654235	3025.08973815185	-1.1968	3.611e-05	0.0001832	CDC73	RNA polymerase II accessory factor, Cdc73
ENSGALG00000002478	8669.69161327525	22275.4988238192	-1.3614	1.9245e-06	1.3725e-05	MATR3	Zinc finger, C2H2-type matrin||RNA recognition motif domain||Zinc finger, U1-type
ENSGALG00000002487	1767.36360940751	3368.20369497406	-0.93038	0.0012321	0.0038232	SFSWAP	SWAP/Surp||Suppressor of white apricot N-terminal domain
ENSGALG00000002489	61.3105744246182	404.760139247575	-2.7229	0.0021907	0.0063143	PPP1R26	-
ENSGALG00000002499	509.435188029987	1455.1745173555	-1.5142	0.00061631	0.0021052	-	Protein of unknown function DUF3504||TRASH domain||Zinc finger, MYM-type
ENSGALG00000002501	295.764058318398	616.049345730133	-1.0586	0.00047846	0.0016926	VKORC1L1	Vitamin K epoxide reductase
ENSGALG00000002504	85.6047112926285	464.641366815351	-2.4404	0.00091889	0.0029669	TROVE2	von Willebrand factor, type A||TROVE
ENSGALG00000002505	39.2405870077625	155.306793089309	-1.9847	0.0073069	0.017737	-//-
ENSGALG00000002525	471.399168502408	980.638543610994	-1.0568	0.00029211	0.0011091	RASGEF1A	Ras guanine nucleotide exchange factor domain||Ras guanine-nucleotide exchange factors catalytic domain||Ras-like guanine nucleotide exchange factor, N-terminal
ENSGALG00000002536	886.586102566821	2407.37488313507	-1.4411	8.9958e-07	6.9726e-06	STX2	Syntaxin, N-terminal domain||t-SNARE
ENSGALG00000002543	450.28324817757	933.580719586754	-1.0519	0.00036114	0.0013327	CSGALNACT2	Chondroitin N-acetylgalactosaminyltransferase||Nucleotide-diphospho-sugar transferases
ENSGALG00000002549	2886.18359398478	7856.78919929922	-1.4448	5.1969e-05	0.00025118	RGS1	RGS domain
ENSGALG00000002574	22.1560049995787	79.2454020980739	-1.8386	2.6118e-05	0.00013763	-//-
ENSGALG00000002583	3442.59133260104	8199.69596636509	-1.2521	0.00076914	0.0025474	PIK3CD	Phosphatidylinositol 3-kinase, C2 domain||C2 domain||Protein kinase-like domain||Phosphatidylinositol 3-kinase Ras-binding (PI3K RBD) domain||Phosphatidylinositol 3-/4-kinase, catalytic domain||Phosphatidylinositol 3-kinase adaptor-binding (PI3K ABD) domain||Armadillo-type fold||Phosphoinositide 3-kinase, accessory (PIK) domain||Ubiquitin-related domain
ENSGALG00000002604	922.073844299038	2257.73777008591	-1.2919	1.5588e-05	8.7813e-05	GGPS1	Polyprenyl synthetase||Isoprenoid synthase domain
ENSGALG00000002612	3907.36438077931	8511.1759037313	-1.1232	0.0001156	0.00050242	U2SURP	SWAP/Surp||RNA recognition motif domain||CID domain||ENTH/VHS
ENSGALG00000002624	5655.27584798838	9299.39184109757	-0.71754	0.012338	0.027769	BMS1	MobB-type P-loop domain||P-loop containing nucleoside triphosphate hydrolase||Elongation factor, GTP-binding domain||Ribosome biogenesis protein BMS1/TSR1, C-terminal||AARP2CN
ENSGALG00000002629	767.00441404048	1617.92503308948	-1.0768	0.0023459	0.0066914	TMEM248	-
ENSGALG00000002632	19.1571398693626	63.0204671129118	-1.7179	0.00020248	0.00080873	CALCRL	GPCR, family 2, extracellular hormone receptor domain||GPCR, family 2, calcitonin gene-related peptide, type 1 receptor||GPCR, family 2, calcitonin receptor||GPCR, family 2, secretin-like||GPCR, family 2-like||GPCR, family 2, calcitonin receptor family
ENSGALG00000002639	330.793339033698	519.259624269784	-0.65053	0.021864	0.045772	TRPC1	Transient receptor potential channel, canonical 1||Transient receptor potential channel, canonical||Ankyrin repeat-containing domain||Transient receptor potential channel||Ankyrin repeat||Ion transport domain||Transient receptor ion channel domain
ENSGALG00000002646	226.50489285811	517.584144830142	-1.1923	0.00040761	0.0014761	FAM171B	Uncharacterised protein family FAM171
ENSGALG00000002649	1145.17329368969	2532.05732346807	-1.1447	0.00063372	0.0021562	UBE4B	Ubiquitin conjugation factor E4, core||U box domain
ENSGALG00000002653	951.94465518138	1968.55054040986	-1.0482	0.00037758	0.0013822	C19H17ORF85	Protein of unknown function DUF2414
ENSGALG00000002655	145.000606034012	712.29155515275	-2.2964	0.0085584	0.020299	ITGAV	Integrin alpha-2||FG-GAP repeat||Integrin alpha chain||Integrin alpha beta-propellor||Integrin alpha chain, C-terminal cytoplasmic region, conserved site
ENSGALG00000002663	1305.35337451635	3622.29850585376	-1.4725	2.6945e-07	2.4124e-06	ATR	Armadillo-type fold||PIK-related kinase, FAT||UME||HEAT, type 2||PIK-related kinase||Protein kinase-like domain||Phosphatidylinositol 3-/4-kinase, catalytic domain||PIK-related kinase, FATC
ENSGALG00000002664	2605.29955007734	4888.77315290967	-0.90802	0.0023957	0.0068195	ANXA11	Annexin, type VII||Annexin||Annexin, type XI||Annexin repeat
ENSGALG00000002673	249.765559526471	524.873981900551	-1.0714	0.00056971	0.0019719	GRPEL2	GrpE nucleotide exchange factor||GrpE nucleotide exchange factor, head
ENSGALG00000002679	645.635219323393	1179.31917299795	-0.86916	0.0026303	0.0073846	GLT1D1	Glycosyl transferase, family 1
ENSGALG00000002682	1743.86911158807	2934.98032802025	-0.75106	0.0097867	0.022726	BRD3	Bromodomain
ENSGALG00000002686	1839.81916173118	2964.60367562764	-0.68828	0.020694	0.043576	ECD	SGT1
ENSGALG00000002690	384.51650445111	1069.89012161493	-1.4763	0.0022644	0.0064966	PDPR	FAD binding domain||Glycine cleavage T-protein-like, N-terminal||Glycine cleavage T-protein, C-terminal barrel domain||FAD dependent oxidoreductase||Glycine cleavage T-protein/YgfZ, C-terminal domain
ENSGALG00000002693	342.185594252723	784.851506354599	-1.1976	0.0064065	0.015791	FAM149B1	Protein of unknown function DUF3719
ENSGALG00000002695	1073.42201272412	2367.67848434954	-1.1413	9.8739e-05	0.00043891	SLC15A4	Major facilitator superfamily domain||Major facilitator superfamily||Proton-dependent oligopeptide transporter family
ENSGALG00000002706	1478.35972485712	5201.79161928497	-1.815	6.1916e-06	3.8897e-05	XRN1	5'-3' exoribonuclease 1||Putative 5-3 exonuclease
ENSGALG00000002710	332.160588689752	671.256271710251	-1.015	0.00051518	0.0018053	IPMK	Inositol polyphosphate kinase
ENSGALG00000002719	2547.20056579752	4637.1342094116	-0.86432	0.0023992	0.0068285	CSNK1D	Tyrosine-protein kinase, catalytic domain||Protein kinase domain||Serine/threonine/dual specificity protein kinase, catalytic domain||Protein kinase-like domain||Serine-threonine/tyrosine-protein kinase catalytic domain
ENSGALG00000002726	267.750007315982	965.442537281405	-1.8503	0.0021436	0.006195	KIF1B	Forkhead-associated (FHA) domain||Kinesin protein 1B||C2 domain||SMAD/FHA domain||Kinesin-like||P-loop containing nucleoside triphosphate hydrolase||Pleckstrin homology domain||Kinesin motor domain
ENSGALG00000002728	119.171017811186	396.463517498524	-1.7342	0.0035863	0.0096741	SLC16A3	Major facilitator superfamily domain||Monocarboxylate transporter||Major facilitator superfamily
ENSGALG00000002739	1009.13114425746	2703.09293328598	-1.4215	9.1025e-07	7.0377e-06	INPP5K	Coiled-coil transcriptional coactivator-like||Endonuclease/exonuclease/phosphatase||Inositol polyphosphate-related phosphatase
ENSGALG00000002746	1336.77189805428	2921.78209714362	-1.1281	0.0001075	0.00047238	HMG20A	High mobility group box domain
ENSGALG00000002761	692.147538027677	1488.90957886214	-1.1051	0.00014481	0.00060663	SIRT1	Sirtuin family, catalytic core domain||Sirtuin family||DHS-like NAD/FAD-binding domain
ENSGALG00000002762	91.1064876739312	214.451189700514	-1.235	0.011129	0.02539	UHRF1BP1	-
ENSGALG00000002764	4382.60652070884	8113.63590850895	-0.88856	0.0022748	0.0065252	ATP1B3	Sodium/potassium-transporting ATPase subunit beta
ENSGALG00000002765	742.109669329781	1683.84030080251	-1.1821	0.0004064	0.0014726	NBR1	UBA-like||Ubiquitin-associated/translation elongation factor EF1B, N-terminal, eukaryote||Zinc finger, ZZ-type||Phox/Bem1p
ENSGALG00000002769	222.316079612605	498.992304776155	-1.1664	0.00011971	0.0005177	DNAJC12	DnaJ domain
ENSGALG00000002781	2890.20681634251	9653.7819283914	-1.7399	2.2688e-07	2.0759e-06	BRCA1	Alpha/beta knot methyltransferases||Zinc finger, RING-type||Breast cancer type 1 susceptibility protein (BRCA1)||BRCT domain||Zinc finger, C3HC4 RING-type
ENSGALG00000002783	1821.71546629378	4147.21988590892	-1.1868	0.00060833	0.0020832	SLC43A2	Major facilitator superfamily domain||Major facilitator superfamily
ENSGALG00000002787	1038.07588686509	2464.97869097539	-1.2477	1.3569e-05	7.7515e-05	MED23	Mediator complex, subunit Med23
ENSGALG00000002789	657.313313194835	1725.25846923083	-1.3922	1.8108e-06	1.3005e-05	MAP2	Microtubule associated protein, tubulin-binding repeat||MAP2/Tau projection
ENSGALG00000002796	632.0782104815	1568.93415103664	-1.3116	5.9668e-06	3.7705e-05	PDXDC1	Pyridoxal phosphate-dependent decarboxylase||Pyridoxal phosphate-dependent transferase
ENSGALG00000002841	553.656235393162	991.794748031806	-0.84105	0.0036596	0.0098382	RFNG	Nucleotide-diphospho-sugar transferases||Fringe-like||Fringe
ENSGALG00000002850	1063.20701747038	4366.46125343516	-2.038	3.9846e-12	1.0321e-10	RASA2	Pleckstrin homology domain||C2 domain||Rho GTPase activation protein||Ras GTPase-activating protein||Zinc finger, Btk motif
ENSGALG00000002861	762.068110703779	1225.29184123462	-0.68513	0.023409	0.048542	TMEM170A	Transmembrane protein 170
ENSGALG00000002862	569.299309874552	1066.87022683472	-0.90613	0.0021296	0.0061553	RRN3	RNA polymerase I specific transcription initiation factor RRN3||Armadillo-type fold
ENSGALG00000002866	336.103309082704	703.966674961513	-1.0666	0.00025647	0.00099301	KANSL1L	-
ENSGALG00000002870	7318.95389786019	20606.9212259736	-1.4934	3.3386e-07	2.9099e-06	LEMD2	Inner nuclear membrane protein MAN1||LEM/LEM-like domain||LEM domain
ENSGALG00000002872	1197.407896098	3000.01995220028	-1.3251	0.00015451	0.0006407	MALT1	Peptidase C14, ICE, catalytic subunit p20||Immunoglobulin subtype 2||Immunoglobulin I-set||Immunoglobulin subtype||Peptidase C14, caspase domain||Death-like domain||Immunoglobulin-like domain||Immunoglobulin
ENSGALG00000002874	434.467728716576	3106.05155232341	-2.8378	5.2169e-14	2.0513e-12	ZBTB38	BTB/POZ-like||Zinc finger, C2H2-like||BTB/POZ fold||BTB/POZ||Zinc finger, C2H2
ENSGALG00000002878	175.687262023212	840.37204164065	-2.258	4.5029e-13	1.4267e-11	C13H5ORF41	-
ENSGALG00000002883	855.262247828772	1675.65365336128	-0.97029	0.00076907	0.0025474	SCAPER	Zinc finger, U1-type
ENSGALG00000002897	16.2960897919797	52.2677389436108	-1.6814	0.00050481	0.0017725	SLC16A14	Major facilitator superfamily domain||Major facilitator superfamily
ENSGALG00000002899	2677.31484617516	6751.74696606161	-1.3345	2.7408e-06	1.8779e-05	AACS	AMP-dependent synthetase/ligase
ENSGALG00000002904	83.1662918260172	445.949627925519	-2.4228	0.00034785	0.0012915	REEP3	TB2/DP1/HVA22-related protein
ENSGALG00000002917	1397.4490451866	2330.73950506573	-0.73799	0.0099791	0.023087	NEDD4L	C2 domain||HECT||WW domain
ENSGALG00000002924	151.715525349981	623.321078533235	-2.0386	6.2374e-11	1.2459e-09	SNX29	RUN||Phox homologous domain
ENSGALG00000002929	2866.65194231595	8013.64777843544	-1.4831	2.2179e-05	0.0001191	TRIP12	Armadillo-type fold||HECT||WWE domain
ENSGALG00000002930	6099.25713354982	30586.5279986168	-2.3262	9.8481e-15	4.4311e-13	STX7	t-SNARE||Syntaxin, N-terminal domain||Target SNARE coiled-coil domain
ENSGALG00000002942	1084.32697472806	3932.91111670046	-1.8588	1.2788e-10	2.4372e-09	JMJD1C	JmjC domain
ENSGALG00000002945	382.615135645094	664.290216916104	-0.79592	0.010628	0.024367	C15orf27	-
ENSGALG00000002952	318.661962429263	582.854998252003	-0.87111	0.0054126	0.013731	NRG4	Epidermal growth factor-like domain
ENSGALG00000002954	298.704134335585	1326.60628029713	-2.151	0.0015856	0.0047643	MBTD1	Mbt repeat||Zinc finger, FCS-type
ENSGALG00000002961	6.9490163440427	22.1597098545014	-1.6731	0.014817	0.032632	-//-
ENSGALG00000002967	797.479341627605	1266.21240811451	-0.667	0.023791	0.049176	ZNF365	-
ENSGALG00000002971	2018.14492360263	3693.69560695647	-0.87204	0.015643	0.03423	NSD1	Post-SET domain||PWWP domain||Zinc finger, PHD-type||AWS domain||Zinc finger, PHD-finger||Zinc finger, FYVE/PHD-type||SET domain
ENSGALG00000002980	154.786339567516	584.879445800243	-1.9179	0.011819	0.026779	RTKN2	HR1 rho-binding repeat||Pleckstrin homology domain
ENSGALG00000002981	802.892237490743	2433.36097129942	-1.5997	3.3325e-08	3.7438e-07	ERCC4	DNA repair protein||Restriction endonuclease type II-like||ERCC4 domain||RuvA domain 2-like
ENSGALG00000003019	697.434112672971	1187.72329966196	-0.76807	0.006536	0.016051	WDR7	WD40 repeat||WD40-repeat-containing domain||Quinonprotein alcohol dehydrogenase-like superfamily
ENSGALG00000003021	35.7753643798296	138.951967408332	-1.9575	4.3354e-06	2.8465e-05	CHRNA5	Nicotinic acetylcholine receptor||Neurotransmitter-gated ion-channel||Neurotransmitter-gated ion-channel ligand-binding domain||Neurotransmitter-gated ion-channel transmembrane domain
ENSGALG00000003026	104.392100244107	412.299600859274	-1.9817	0.0087004	0.020573	MKL2	RPEL repeat||SAP domain
ENSGALG00000003033	386.347216023109	1391.88692092412	-1.8491	0.0005015	0.0017634	STXBP4	PDZ domain||WW domain
ENSGALG00000003047	609.323650393252	1255.6670287952	-1.0432	0.015483	0.03391	SUGP2	SWAP/Surp||G-patch domain
ENSGALG00000003068	464.576210781745	740.06898703582	-0.67174	0.016661	0.036201	EZH1	Homeodomain-like||WD repeat binding protein EZH2||SET domain||SANT/Myb domain
ENSGALG00000003073	156.109042708311	606.009612028936	-1.9568	1.8058e-08	2.1534e-07	RHOBTB1	Small GTPase superfamily, Rab type||Small GTP-binding protein domain||BTB/POZ||Small GTPase superfamily, Ras type||P-loop containing nucleoside triphosphate hydrolase||Small GTPase superfamily, Rho type||BTB/POZ-like||Mitochondrial Rho-like||BTB/POZ fold||Small GTPase superfamily
ENSGALG00000003079	2075.06516820895	3984.24178145907	-0.94115	0.018598	0.039735	MFF	FATE/Miff/Tango-11
ENSGALG00000003081	2422.15294074292	3904.58546522786	-0.68888	0.012733	0.028549	SUCO	SUN domain||Galactose-binding domain-like
ENSGALG00000003087	3785.67794423446	6023.25549710226	-0.66999	0.023135	0.048089	NARS	Aminoacyl-tRNA synthetase, class II||Pectin lyase fold/virulence factor||Aspartyl/Asparaginyl-tRNA synthetase, class IIb||OB-fold nucleic acid binding domain, AA-tRNA synthetase-type||Asparagine-tRNA ligase||Aminoacyl-tRNA synthetase, class II (D/K/N)||Nucleic acid-binding, OB-fold
ENSGALG00000003091	1750.48599389669	3462.00383093402	-0.98385	0.00071507	0.002391	PARN	Poly(A)-specific ribonuclease, RNA-binding||Single-stranded nucleic acid binding R3H||Ribonuclease H-like domain||Ribonuclease CAF1
ENSGALG00000003097	891.187662480938	1409.15681835343	-0.66103	0.020051	0.042389	FAM83D	Protein of unknown function DUF1669
ENSGALG00000003111	565.637863531116	1255.19116186216	-1.15	0.0001026	0.00045369	BFAR	Sterile alpha motif domain||Zinc finger, RING-type||Sterile alpha motif/pointed domain||Sterile alpha motif, type 1||Zinc finger, C3HC4 RING-type
ENSGALG00000003131	115.666751155807	505.35018317251	-2.1273	0.0038543	0.010289	DGKE	Diacylglycerol kinase, accessory domain||Protein kinase C-like, phorbol ester/diacylglycerol-binding domain||Diacylglycerol kinase, catalytic domain
ENSGALG00000003143	2181.20614371304	5358.55735248363	-1.2967	8.9166e-06	5.3585e-05	ZC3H7A	Tetratricopeptide repeat-containing domain||Tetratricopeptide repeat||Zinc finger, CCCH-type
ENSGALG00000003144	95.9826248347352	319.484329043628	-1.7349	7.7858e-05	0.00035769	TRIM25	SPRY-associated||Zinc finger, RING-type||Butyrophylin-like||Concanavalin A-like lectin/glucanase domain||B30.2/SPRY domain||Zinc finger, C3HC4 RING-type||SPRY domain
ENSGALG00000003147	2909.14468857992	4605.1562077767	-0.66266	0.016582	0.036039	TRPC4AP	Armadillo-type fold||Protein of unknown function DUF3689
ENSGALG00000003149	1447.75401697642	3288.88620026882	-1.1838	0.00037265	0.0013673	ITPR3	MIR motif||Ion transport domain||Inositol 1,4,5-trisphosphate-binding protein receptor||Inositol 1,4,5-trisphosphate/ryanodine receptor||RyR/IP3R Homology associated domain||RIH (RyR and IP3R Homology) domain
ENSGALG00000003154	1317.20396961386	2256.20538729579	-0.77642	0.0061341	0.015248	TXNDC11	Thioredoxin domain||Thioredoxin-like fold
ENSGALG00000003162	1611.72342988143	2729.15630381476	-0.75985	0.0073181	0.017759	FAM134C	-
ENSGALG00000003165	809.097888767832	1332.59582102754	-0.71985	0.012193	0.02751	CCDC6	Protein of unknown function DUF2046
ENSGALG00000003168	3166.77620600048	10080.5820176046	-1.6705	5.988e-09	7.9437e-08	MTMR12	Protein-tyrosine phosphatase-like||Myotubularin-associated
ENSGALG00000003171	3684.86047223825	6223.17202751311	-0.75604	0.0088342	0.020847	IREB2	Aconitase/3-isopropylmalate dehydratase, swivel||Aconitase/3-isopropylmalate dehydratase large subunit, alpha/beta/alpha||Aconitate/iron regulatory protein 2||Aconitase A/isopropylmalate dehydratase small subunit, swivel
ENSGALG00000003183	173.124715548812	447.763287249923	-1.3709	1.6111e-05	9.0267e-05	C11H16ORF70	Uncharacterised protein family UPF0183
ENSGALG00000003185	1336.00964097779	2379.24618389377	-0.83257	0.004815	0.012431	SCPEP1	Alpha/Beta hydrolase fold||Peptidase S10, serine carboxypeptidase
ENSGALG00000003194	1215.37999737717	2008.54731348445	-0.72474	0.012128	0.027376	ATP6V0A2	V-type ATPase, V0 complex, 116kDa subunit family
ENSGALG00000003219	238.308986224634	532.156871443788	-1.159	0.00018737	0.00075634	-	Transmembrane protein 231
ENSGALG00000003226	11.9506840574718	31.0375398412171	-1.3769	0.017886	0.038455	APOBEC2	APOBEC-like, C-terminal||APOBEC-like, N-terminal||Cytidine deaminase-like
ENSGALG00000003235	1738.06000916609	4424.29276112146	-1.348	3.5571e-06	2.372e-05	-	Zinc finger, C2H2-like||Zinc finger, U1-type||Zinc finger, double-stranded RNA binding||DZF domain
ENSGALG00000003247	1185.23509482497	2101.31724895794	-0.82612	0.0028345	0.0078823	NFYA	CCAAT-binding transcription factor, subunit B
ENSGALG00000003273	471.754736351524	779.513045076648	-0.72454	0.019331	0.041031	HSDL1	Short-chain dehydrogenase/reductase SDR||Glucose/ribitol dehydrogenase||Polyketide synthase, ketoreductase domain
ENSGALG00000003277	1528.69900236982	3597.17818760621	-1.2346	0.0015534	0.0046799	SUZ12	Polycomb protein, VEFS-Box
ENSGALG00000003284	6160.89488382647	12041.855049547	-0.96685	0.00066897	0.0022607	CRLF3	Fibronectin type III
ENSGALG00000003290	3091.91931703653	6296.7031420719	-1.0261	0.0055991	0.014121	PRRC2C	BAT2, N-terminal
ENSGALG00000003293	1206.81100413253	2052.96701203207	-0.76651	0.0055543	0.01403	MBTPS1	Peptidase S8/S53 domain||Peptidase S8, subtilisin-related
ENSGALG00000003294	800.377540045703	4660.47506117554	-2.5417	4.2762e-17	2.9862e-15	ATAD5	P-loop containing nucleoside triphosphate hydrolase
ENSGALG00000003298	515.388604605122	1095.64338598447	-1.088	0.00026836	0.0010329	DDX55	Trigger factor/SurA domain||Helicase/UvrB domain||DEAD/DEAH box helicase domain||Helicase, C-terminal||RNA helicase, DEAD-box type, Q motif||Helicase superfamily 1/2, ATP-binding domain||P-loop containing nucleoside triphosphate hydrolase
ENSGALG00000003299	1286.52412460015	3308.51336818938	-1.3627	1.5697e-06	1.1423e-05	WHSC1L1	Zinc finger, PHD-type||Zinc finger, PHD-finger||AWS domain||SET domain||Zinc finger, FYVE/PHD-type||Post-SET domain||PWWP domain
ENSGALG00000003322	135.100924675673	615.592373824384	-2.1879	0.00026722	0.0010294	TBC1D2B	Rab-GTPase-TBC domain
ENSGALG00000003325	647.486338542001	1798.6281382775	-1.474	5.8991e-07	4.8035e-06	SETD8	Histone H4-K20 methyltransferase||SET domain
ENSGALG00000003329	717.276468258548	1132.58160782229	-0.65901	0.023382	0.048498	GORAB	-
ENSGALG00000003358	1837.0310156611	2945.10119901782	-0.68094	0.013429	0.029899	UBIAD1	UbiA prenyltransferase family
ENSGALG00000003368	694.395433568402	1215.08274611458	-0.80723	0.0052095	0.013289	C1orf112	Armadillo-type fold
ENSGALG00000003378	251.797230236709	1143.587099041	-2.1832	3.9957e-11	8.3341e-10	-//-
ENSGALG00000003387	428.544521803175	1201.15877619728	-1.4869	5.917e-07	4.8158e-06	DNAJC21	Zinc finger, double-stranded RNA binding||Zinc finger, C2H2-like||DnaJ domain||Zinc finger, U1-type
ENSGALG00000003392	4326.87241705411	12883.2045619936	-1.5741	4.4495e-08	4.8672e-07	SBNO1	P-loop containing nucleoside triphosphate hydrolase||Helicase/UvrB domain
ENSGALG00000003396	2209.25318090096	9727.37785510073	-2.1385	0.021649	0.045399	NFATC3	p53-like transcription factor, DNA-binding||IPT domain||Rel homology domain||Immunoglobulin E-set||Nuclear factor of activated T cells (NFAT)
ENSGALG00000003397	1623.00195347121	2573.19070249776	-0.66489	0.017408	0.037627	RHOT1	P-loop containing nucleoside triphosphate hydrolase||Small GTPase superfamily, Ras type||Small GTPase superfamily, Rho type||Mitochondrial Rho-like||EF-hand domain||Small GTPase superfamily||Small GTPase superfamily, Rab type||Small GTP-binding protein domain||Small GTPase superfamily, mitochondrial Rho||EF hand associated, type-1||EF hand associated, type-2||Small GTPase superfamily, ARF/SAR type
ENSGALG00000003398	448.144441018689	790.844763612346	-0.81943	0.0055078	0.013935	ADAM9	Peptidase M12B, ADAM/reprolysin||Epidermal growth factor-like domain||ADAM, cysteine-rich||Peptidase M12B, propeptide||Blood coagulation inhibitor, Disintegrin
ENSGALG00000003399	13.6611252878051	86.1960277163237	-2.6575	2.0385e-08	2.403e-07	-	Selectin superfamily||C-type lectin||C-type lectin fold||EGF-like domain, extracellular||Epidermal growth factor-like domain||Sushi/SCR/CCP domain
ENSGALG00000003401	13.1481188394024	44.0755461843228	-1.7451	0.0008981	0.0029116	FBXL22	F-box domain||Leucine-rich repeat, cysteine-containing subtype
ENSGALG00000003419	460.899118696405	1166.97061642243	-1.3402	4.4776e-06	2.9332e-05	MPHOSPH9	-
ENSGALG00000003425	16.262951902144	42.3750928074616	-1.3816	0.0091362	0.021447	-	Neuropeptide Y receptor family||G protein-coupled receptor, rhodopsin-like||7TM GPCR, serpentine receptor class x (Srx)||Galanin receptor family||GPCR, rhodopsin-like, 7TM||Bombesin receptor||7TM GPCR, serpentine receptor class w (Srw)||7TM GPCR, serpentine receptor class v (Srv)
ENSGALG00000003427	954.216541970359	1903.44370238501	-0.99622	0.00097482	0.0031192	USP3	Peptidase C19, ubiquitin carboxyl-terminal hydrolase||Ubiquitin specific protease domain||Zinc finger, UBP-type
ENSGALG00000003430	1756.96850512262	3808.66041993319	-1.1162	0.00011272	0.00049184	PMS2	MutL, C-terminal, dimerisation||Histidine kinase-like ATPase, C-terminal domain||Ribosomal protein S5 domain 2-type fold||DNA mismatch repair protein, C-terminal||DNA mismatch repair protein family
ENSGALG00000003434	1037.8518544466	1670.94073142243	-0.68706	0.017829	0.038365	C17orf75	-
ENSGALG00000003438	2533.40902403213	5319.56111805428	-1.0702	0.00032309	0.0012143	NUF2	Kinetochore protein Nuf2
ENSGALG00000003440	314.507808875029	505.436849027059	-0.68444	0.021651	0.045399	-	MORN motif
ENSGALG00000003458	2090.38494710457	4383.60660930008	-1.0683	0.00027122	0.0010411	CCZ1	Protein of unknown function DUF1712, fungi
ENSGALG00000003461	143.850377637322	645.635591283498	-2.1662	0.0025556	0.0072053	USP49	Zinc finger, FYVE/PHD-type||Zinc finger, UBP-type||Ubiquitin specific protease domain||Peptidase C19, ubiquitin carboxyl-terminal hydrolase
ENSGALG00000003464	45.8991144862189	101.124050834512	-1.1396	0.0039598	0.010525	TTC25	Tetratricopeptide repeat-containing domain||Tetratricopeptide repeat
ENSGALG00000003473	1511.23431695984	3098.7911437282	-1.036	0.00031393	0.0011842	SFRP1	Netrin module, non-TIMP type||Tissue inhibitor of metalloproteinases-like, OB-fold||Frizzled domain||Netrin domain
ENSGALG00000003479	118.240821229697	772.648033403552	-2.7081	0.00025746	0.00099552	LMTK2	Serine/threonine/dual specificity protein kinase, catalytic domain||Protein kinase-like domain||Serine-threonine/tyrosine-protein kinase catalytic domain||Tyrosine-protein kinase, catalytic domain||Protein kinase domain
ENSGALG00000003484	1066.42172369819	2180.15669400269	-1.0317	0.00047123	0.0016724	BARD1	Zinc finger, RING-type||Ankyrin repeat-containing domain||Ankyrin repeat||BRCT domain
ENSGALG00000003487	831.151000599609	2074.00054225322	-1.3192	0.00043392	0.0015562	RAB8B	Small GTPase superfamily, Rho type||Small GTPase superfamily, ARF type||P-loop containing nucleoside triphosphate hydrolase||Small GTPase superfamily, Ras type||Gtr1/RagA G protein||Ran GTPase||Small GTPase superfamily||Mitochondrial Rho-like||Small GTP-binding protein domain||Small GTPase superfamily, Rab type||Elongation factor, GTP-binding domain||Small GTPase superfamily, ARF/SAR type||Signal…
ENSGALG00000003496	529.444577481281	1586.16524045586	-1.583	0.0001855	0.00075051	TEX2	Domain of unknown function DUF2404
ENSGALG00000003498	1679.19632804034	4589.1143103274	-1.4504	5.9455e-07	4.8322e-06	TAF8	Bromodomain transcription factor||Histone-fold||Transcription factor TFIID, subunit 8, C-terminal
ENSGALG00000003500	400.79407900068	1300.87292131814	-1.6985	0.00061402	0.0020993	TSC1	Armadillo-type fold||Hamartin
ENSGALG00000003513	642.962578407749	1134.13498890845	-0.81879	0.0053091	0.013511	KLHL20	BTB/POZ-like||BTB/POZ fold||BTB/POZ||Kelch repeat type 1||Kelch-like protein, gigaxonin type||Kelch repeat type 2||BTB/Kelch-associated
ENSGALG00000003515	152.101505926292	553.305009387462	-1.863	0.0037339	0.010009	PECAM1	Immunoglobulin subtype||Immunoglobulin-like domain||Immunoglobulin subtype 2
ENSGALG00000003519	0.603382286033867	10.5153637471026	-4.1233	0.0031228	0.0085773	-	Glycoside hydrolase superfamily||Glycoside hydrolase, family 18, catalytic domain||Chitinase insertion domain||Chitin binding domain||Chitinase II
ENSGALG00000003523	1230.41989592052	2073.62972483686	-0.75301	0.011601	0.026321	IFT52	ABC-type uncharacterised transport system
ENSGALG00000003526	1250.06839570232	2072.48003829964	-0.72935	0.01136	0.02586	TUBGCP2	DNA mimic Ocr||Gamma-tubulin complex component protein||Dbl homology (DH) domain
ENSGALG00000003532	23240.8405901953	41386.948884438	-0.83251	0.0039062	0.010408	DDX5	Helicase superfamily 1/2, ATP-binding domain||RNA helicase, DEAD-box type, Q motif||DEAD/DEAH box helicase domain||Helicase, C-terminal||P-loop containing nucleoside triphosphate hydrolase||P68HR
ENSGALG00000003536	185.626515479752	702.074651570391	-1.9192	0.017569	0.037905	KLHL11	Kelch repeat type 1||Kelch-like protein, gigaxonin type||BTB/Kelch-associated||BTB/POZ-like||BTB/POZ fold||BTB/POZ
ENSGALG00000003540	407.220729742385	894.701719267076	-1.1356	0.00013076	0.00055653	CEP95	Calponin homology domain||GHMP kinase, C-terminal domain
ENSGALG00000003547	1618.5220972081	3058.65489696569	-0.91822	0.0019939	0.0058043	SKP2	F-box domain||Leucine-rich repeat, cysteine-containing subtype
ENSGALG00000003558	515.150706756694	1269.80974878201	-1.3015	0.0019221	0.0056207	NADK2	NAD kinase, eukaryotic||Inorganic polyphosphate/ATP-NAD kinase||ATP-NAD kinase-like domain
ENSGALG00000003566	108.762629131053	267.86187687382	-1.3003	0.011483	0.026102	SMURF2	HECT||C2 domain||WW domain
ENSGALG00000003568	381.726878672823	950.58654011632	-1.3163	0.0016784	0.005001	PPP1R16B	Ankyrin repeat-containing domain||Ankyrin repeat||Protein phosphatase 1, regulatory subunit 16A/B, eukaryote
ENSGALG00000003572	726.909291866805	1937.26769289047	-1.4142	2.0195e-05	0.00011004	-	Pleckstrin homology domain||Dbl homology (DH) domain
ENSGALG00000003574	407.01070300777	654.120293688934	-0.68449	0.022007	0.046029	LPCAT2	EF-hand domain||Phospholipid/glycerol acyltransferase
ENSGALG00000003591	49.8872866330129	257.245719491683	-2.3664	0.0042813	0.011248	FTO	-
ENSGALG00000003596	3640.44416592716	7350.8823587397	-1.0138	0.0046041	0.011961	TRRAP	PIK-related kinase||PIK-related kinase, FAT||Phosphatidylinositol 3-/4-kinase, catalytic domain||Protein kinase-like domain||Armadillo-type fold||PIK-related kinase, FATC
ENSGALG00000003602	205.174407277023	563.337497371216	-1.4571	2.4965e-06	1.7315e-05	RPGRIP1L	C2 domain||Protein of unknown function DUF3250
ENSGALG00000003605	1430.28799907792	5619.6752137329	-1.9742	1.5007e-11	3.4069e-10	-	Armadillo-type fold
ENSGALG00000003624	899.344686592065	1826.43521841874	-1.0221	0.0019187	0.0056137	KLHL10	BTB/POZ fold||BTB/POZ||BTB/POZ-like||Kelch-like protein, gigaxonin type||BTB/Kelch-associated||Kelch repeat type 2||Kelch repeat type 1
ENSGALG00000003627	1902.17861310303	5706.76297440135	-1.585	4.2725e-08	4.6911e-07	BPTF	DDT domain, subgroup||DDT domain||Zinc finger, FYVE/PHD-type||Bromodomain||Zinc finger, PHD-type||Adenylate cyclase-associated CAP, N-terminal||DDT domain superfamily||Zinc finger, PHD-finger
ENSGALG00000003628	244.668777270144	446.43768555828	-0.86763	0.0036809	0.0098894	TLN2	FERM, N-terminal||Talin, central||Vinculin/alpha-catenin||FERM domain||Insulin receptor substrate-1, PTB||Ubiquitin-related domain||Band 4.1 domain||I/LWEQ domain||FERM central domain||Vinculin-binding site-containing domain
ENSGALG00000003631	233.204805793762	653.102939367163	-1.4857	9.3261e-07	7.1851e-06	C5orf42	-
ENSGALG00000003634	4019.63310921922	8586.82230328888	-1.0951	0.00011176	0.00048827	PTEN	Protein-tyrosine phosphatase, receptor/non-receptor type||C2 domain||Dual specificity phosphatase, catalytic domain||Tensin phosphatase, lipid phosphatase domain||Tensin phosphatase, C2 domain||Protein-tyrosine/Dual specificity phosphatase||Protein-tyrosine phosphatase, catalytic||Protein-tyrosine phosphatase-like||Bifunctional phosphatidylinositol trisphosphate phosphatase/dual specificity phosp…
ENSGALG00000003641	1301.16008516004	4001.14274586723	-1.6206	0.00038654	0.00141	KAT6A	Attractin||Zinc finger, FYVE/PHD-type||Zinc finger, PHD-finger||Zinc finger, PHD-type||Linker histone H1/H5, domain H15||MOZ/SAS-like protein||Acyl-CoA N-acyltransferase
ENSGALG00000003658	268.065386504045	627.664396120407	-1.2274	4.6706e-05	0.00022866	DHX35	Helicase superfamily 1/2, ATP-binding domain||Helicase, C-terminal||P-loop containing nucleoside triphosphate hydrolase||Domain of unknown function DUF1605||Helicase-associated domain
ENSGALG00000003659	1427.53939534155	2348.29406489804	-0.71808	0.013074	0.029201	AP3M2	Clathrin adaptor, mu subunit||AP complex, mu/sigma subunit||Longin-like domain||Mu homology domain||Clathrin adaptor, mu subunit, C-terminal
ENSGALG00000003661	1506.05637328125	4697.64911052264	-1.6412	0.0036494	0.0098169	SETX	P-loop containing nucleoside triphosphate hydrolase
ENSGALG00000003663	294.06794777723	835.518345898243	-1.5065	0.0025518	0.0071959	RBL2	Retinoblastoma-associated protein, N-terminal||Cyclin-like||Retinoblastoma-associated protein, A-box
ENSGALG00000003672	985.350338442447	2147.66910220723	-1.1241	0.00012708	0.00054283	UBLCP1	HAD-superfamily hydrolase, subfamily IIID||HAD-like domain||Ubiquitin-related domain||NLI interacting factor||Ubiquitin-like
ENSGALG00000003681	10816.4463923089	22665.0753635451	-1.0672	0.00028937	0.0011011	TOP1	DNA topoisomerase I, catalytic core, eukaryotic-type||DNA topoisomerase I||DNA breaking-rejoining enzyme, catalytic core||DNA topoisomerase I, eukaryotic-type||DNA topoisomerase I, DNA binding, eukaryotic-type
ENSGALG00000003688	4368.21797812356	6834.63942251257	-0.64582	0.019321	0.041031	NUP155	WD40-repeat-containing domain||Nucleoporin, Nup133/Nup155-like, C-terminal||Nucleoporin, Nup133/Nup155-like, N-terminal
ENSGALG00000003691	2772.26891649971	4866.42591711727	-0.8118	0.0043513	0.011407	-//-
ENSGALG00000003702	2220.64774530411	3860.63175883323	-0.79786	0.0050938	0.013045	CLINT1	AP180 N-terminal homology (ANTH) domain||ENTH/VHS||ENTH domain
ENSGALG00000003705	385.554801848124	1280.87919069556	-1.7321	0.00066119	0.0022379	VPS13C	Vacuolar protein sorting-associated protein 13 domain||Autophagy-related, C-terminal
ENSGALG00000003708	1417.32062903195	2371.43398506264	-0.74259	0.011212	0.025554	WDR70	G-protein beta WD-40 repeat||WD40-repeat-containing domain||WD40 repeat
ENSGALG00000003717	2074.0253982912	6678.07299258607	-1.687	0.00061011	0.0020881	MYO9B	Ubiquitin-related domain||Myosin head, motor domain||P-loop containing nucleoside triphosphate hydrolase||Rho GTPase-activating protein domain||Protein kinase C-like, phorbol ester/diacylglycerol-binding domain||Rho GTPase activation protein||IQ motif, EF-hand binding site||Ras-association
ENSGALG00000003719	848.275452828616	6773.89219719258	-2.9974	1.342e-06	9.9275e-06	CHD9	SNF2-related||Helicase, C-terminal||P-loop containing nucleoside triphosphate hydrolase||Chromo domain||Chromo domain-like||Chromo/chromo shadow domain||DEAD/DEAH box helicase domain||Helicase superfamily 1/2, ATP-binding domain
ENSGALG00000003727	657.196522351464	1356.19473603967	-1.0452	0.00047514	0.0016839	HAUS8	-
ENSGALG00000003737	20.3040922339229	48.03171789739	-1.2422	0.012227	0.027563	TOX3	High mobility group box domain
ENSGALG00000003740	848.325660322802	1546.86680251259	-0.86666	0.0023367	0.0066724	IKBKB	tRNA-binding arm||Protein kinase domain||Serine/threonine/dual specificity protein kinase, catalytic domain||Protein kinase-like domain||Serine-threonine/tyrosine-protein kinase catalytic domain||Tyrosine-protein kinase, catalytic domain||I-kappa-kinase-beta NEMO binding domain||Ubiquitin-related domain
ENSGALG00000003743	532.686495544413	932.288468596205	-0.80749	0.0056481	0.014227	VPS37B	Modifier of rudimentary, Modr
ENSGALG00000003753	315.706765057693	1202.46867924162	-1.9293	0.00034264	0.0012757	CYLD	CAP Gly-rich domain||Ubiquitin specific protease domain||Peptidase C19, ubiquitin carboxyl-terminal hydrolase
ENSGALG00000003763	605.123785773245	1799.02993996729	-1.5719	9.3952e-08	9.5029e-07	ICE2	Little elongation complex subunit 2 , C-terminal
ENSGALG00000003771	470.240928650851	1162.72601707477	-1.306	1.2098e-05	6.9983e-05	SIN3B	Paired amphipathic helix||Histone deacetylase interacting
ENSGALG00000003775	142.155496939327	830.117211814373	-2.5458	0.0082824	0.019716	RICTOR	Armadillo-type fold
ENSGALG00000003781	1028.4069086468	2837.95814833915	-1.4644	5.2329e-07	4.3358e-06	SUN1	Galactose-binding domain-like||SUN domain
ENSGALG00000003786	4331.3479840382	7700.0590845671	-0.83005	0.0050711	0.013005	BRD7	Protein of unknown function DUF3512||Bromodomain
ENSGALG00000003788	717.503576926235	2035.09003326194	-1.504	2.3538e-07	2.1391e-06	BNIP2	Bcl2-/adenovirus E1B 19kDa-interacting protein 2||CRAL-TRIO domain
ENSGALG00000003794	1498.36864576666	3003.82946025445	-1.0034	0.00052148	0.0018256	SLC35E1	Triose-phosphate transporter domain||EamA domain||UAA transporter
ENSGALG00000003798	1261.58981763885	2175.85769427819	-0.78634	0.007335	0.017795	GET4	Uncharacterised protein family UPF0363
ENSGALG00000003799	1696.85448672332	3276.17889084929	-0.94915	0.00082997	0.0027195	USP4	Ubiquitin specific protease domain||Ubiquitin-related domain||Peptidase C19, ubiquitin-specific peptidase, DUSP domain||Peptidase C19, ubiquitin carboxyl-terminal hydrolase
ENSGALG00000003818	5308.64147027964	15171.788577844	-1.515	0.00075087	0.0024955	CYFIP2	Cytoplasmic FMR1-interacting, subgroup||Cytoplasmic FMR1-interacting
ENSGALG00000003826	1338.44577157788	2465.1013417162	-0.88109	0.0022949	0.0065702	ANAPC7	Tetratricopeptide TPR2||Tetratricopeptide TPR1||Tetratricopeptide repeat||Tetratricopeptide repeat-containing domain
ENSGALG00000003835	3848.75012190288	5902.67117727685	-0.61698	0.021187	0.044522	10.	HAD-like domain||P-type ATPase, subfamily IIA, SERCA-type||P-type ATPase, cytoplasmic domain N||P-type ATPase||Cation-transporting P-type ATPase, N-terminal||Cation-transporting P-type ATPase, C-terminal||P-type ATPase, A domain
ENSGALG00000003837	554.663473735626	4913.85025621331	-3.1472	5.38e-09	7.1917e-08	ADCY7	Adenylate cyclase-like||Nucleotide cyclase||Adenylyl cyclase class-3/4/guanylyl cyclase
ENSGALG00000003853	1383.14953708323	2357.16031147317	-0.76909	0.0094255	0.022025	PAPD5	PAP/25A-associated||Nucleotidyl transferase domain
ENSGALG00000003861	1321.22659470323	3389.40707170742	-1.3592	2.6658e-06	1.8308e-05	HERC4	HECT||Regulator of chromosome condensation, RCC1||Regulator of chromosome condensation 1/beta-lactamase-inhibitor protein II
ENSGALG00000003862	341.589846253728	854.561603028005	-1.3229	0.0055064	0.013935	LRRFIP1	Leucine-rich repeat flightless-interacting protein
ENSGALG00000003863	790.893983232047	2146.20128613359	-1.4402	0.0019202	0.0056172	P2RX7	P2X purinoreceptor||P2X7 purinoceptor
ENSGALG00000003874	1404.47928456233	2249.97087169732	-0.67987	0.019135	0.040698	HEATR3	Armadillo-type fold||Armadillo
ENSGALG00000003881	1448.98582277389	2769.82164979988	-0.93475	0.0011509	0.0036067	ERCC6L	Histone deacetylase complex, subunit 2/3||P-loop containing nucleoside triphosphate hydrolase||SNF2-related||Helicase, C-terminal||Helicase superfamily 1/2, ATP-binding domain
ENSGALG00000003883	318.528679333001	1358.580722399	-2.0926	0.0018366	0.0054036	MTMR10	Myotubularin-like phosphatase domain||Protein-tyrosine phosphatase-like||Myotubularin-associated
ENSGALG00000003891	509.595053669292	1062.4860404764	-1.06	0.0021838	0.0062953	ZNF423	Zinc finger, C2H2||Zinc finger, C2H2-like
ENSGALG00000003893	5783.9589310082	9723.30588153787	-0.74939	0.0077608	0.018662	XPR1	EXS, C-terminal||SPX, N-terminal
ENSGALG00000003901	553.366651766158	904.554974573032	-0.70897	0.020695	0.043576	P2RX4	P2X1 purinoceptor||P2X2 purinoceptor||P2X4 purinoceptor||P2X purinoreceptor
ENSGALG00000003907	1347.86717147175	2438.21947018825	-0.85515	0.0027233	0.0076036	N4BP1	K Homology domain, type 1||Ribonuclease Zc3h12a-like
ENSGALG00000003922	12074.439205085	24821.7735287147	-1.0397	0.00022384	0.00088253	TOP2A	Histidine kinase-like ATPase, C-terminal domain||DNA topoisomerase, type IIA-like domain||DTHCT||DNA topoisomerase II, eukaryotic-type||Ribosomal protein S5 domain 2-type fold||DNA topoisomerase, type IIA, subunit A/C-terminal||DNA topoisomerase, type IIA, subunit B, domain 2||DNA topoisomerase, type IIA
ENSGALG00000003930	98.2992554407768	188.580592098879	-0.93993	0.0049173	0.012658	APBA2	PTB/PI domain||PDZ domain
ENSGALG00000003937	1444.89954544527	2446.89240137234	-0.75998	0.0064375	0.015849	GEMIN5	WD40-repeat-containing domain||G-protein beta WD-40 repeat||WD40 repeat
ENSGALG00000003938	2470.51708372076	4267.57529014822	-0.7886	0.0074779	0.018084	COPS8	-
ENSGALG00000003942	828.990169336226	1578.11839192041	-0.92878	0.0011974	0.0037302	LONP2	AAA+ ATPase domain||PUA-like domain||Lon protease, bacterial/eukaryotic-type||Peptidase S16, Lon C-terminal||ATPase, AAA-type, core||Peptidase S16, lon N-terminal||Ribosomal protein S5 domain 2-type fold||ATPase, dynein-related, AAA domain||P-loop containing nucleoside triphosphate hydrolase
ENSGALG00000003943	1247.00381879204	1968.40502231593	-0.65856	0.019391	0.041149	PRKCA	Protein kinase domain||Protein kinase C, alpha/beta/gamma types||Serine/threonine/dual specificity protein kinase, catalytic domain||Protein kinase-like domain||Serine-threonine/tyrosine-protein kinase catalytic domain||C2 domain||Tyrosine-protein kinase, catalytic domain||Protein kinase C-like, phorbol ester/diacylglycerol-binding domain||AGC-kinase, C-terminal||Protein kinase, C-terminal||Diacy…
ENSGALG00000003950	2577.01052146097	4472.27720539018	-0.79531	0.0069204	0.016885	CNOT8	Ribonuclease CAF1||Ribonuclease H-like domain
ENSGALG00000003955	309.88984231829	1808.14509559537	-2.5447	0.0011731	0.0036684	CEP350	CAP Gly-rich domain
ENSGALG00000003958	1447.284189828	2417.59101891389	-0.74022	0.012104	0.027337	PRMT3	tRNA (mo5U34)-methyltransferase-like||S-adenosyl-L-methionine-dependent methyltransferase||Protein arginine N-methyltransferase||Ribosomal L11 methyltransferase, PrmA||Methyltransferase small domain||Methyltransferase type 11
ENSGALG00000003972	46.8782129560461	89.9627012895454	-0.94041	0.016136	0.035174	FAXDC2	Fatty acid hydroxylase
ENSGALG00000003985	881.725404799928	1867.88136173345	-1.083	0.00021804	0.00086178	TARSL2	Aminoacyl-tRNA synthetase, class II||Anticodon-binding||Aminoacyl-tRNA synthetase, class II (G/ H/ P/ S), conserved domain||TGS||Threonine-tRNA ligase, class IIa||TGS-like||Threonyl/alanyl tRNA synthetase, SAD||Threonyl/alanyl tRNA synthetase, class II-like, putative editing domain
ENSGALG00000003990	197.551695934427	580.562682940523	-1.5552	5.8669e-07	4.7817e-06	RUFY2	Zinc finger, FYVE-related||RUN||Zinc finger, FYVE/PHD-type||FYVE zinc finger
ENSGALG00000003997	679.739183618506	1087.36757830382	-0.67779	0.019343	0.041051	PPM1M	Protein phosphatase 2C (PP2C)-like domain
ENSGALG00000004004	723.077594353118	2082.28587525985	-1.5259	2.1987e-07	2.0192e-06	PHKB	Glycoside hydrolase family 15||Six-hairpin glycosidase-like
ENSGALG00000004011	3273.98193702367	8469.32974946644	-1.3712	1.2396e-06	9.2602e-06	CAMKK2	Protein kinase domain||Tyrosine-protein kinase, catalytic domain||Serine-threonine/tyrosine-protein kinase catalytic domain||Protein kinase-like domain||Serine/threonine/dual specificity protein kinase, catalytic domain
ENSGALG00000004023	1645.09438425362	3340.74291489222	-1.022	0.00028509	0.0010874	E2F8	E2F/DP family, winged-helix DNA-binding domain
ENSGALG00000004037	3048.9331969168	4766.28609771279	-0.64456	0.020411	0.043057	DNA2	DNA replication factor Dna2, N-terminal||P-loop containing nucleoside triphosphate hydrolase
ENSGALG00000004038	238.500707347364	551.700399656721	-1.2099	0.00011104	0.00048559	ADAL	Adenosine/AMP deaminase domain
ENSGALG00000004040	1932.10093237905	4368.68445808743	-1.177	3.2465e-05	0.00016665	MFAP3	Immunoglobulin I-set||Immunoglobulin subtype 2||Immunoglobulin-like domain||Immunoglobulin V-set domain||Immunoglobulin subtype
ENSGALG00000004048	712.124700992078	1755.56593382276	-1.3017	0.015877	0.034692	PTPRS	Immunoglobulin subtype||Protein-tyrosine phosphatase, receptor/non-receptor type||Immunoglobulin subtype 2||Immunoglobulin I-set||Fibronectin type III||Protein-tyrosine phosphatase-like||Protein-tyrosine phosphatase, catalytic||Protein-tyrosine/Dual specificity phosphatase||Immunoglobulin-like domain
ENSGALG00000004049	738.135100018466	1395.55657165058	-0.91888	0.0017316	0.0051341	ITFG1	-
ENSGALG00000004052	1219.99135890571	3152.21415296363	-1.3695	2.3687e-06	1.6581e-05	GPR107	Transmembrane receptor, eukaryota
ENSGALG00000004058	470.813862280828	1042.0052709063	-1.1461	9.5054e-05	0.00042366	GPR146	GPCR, rhodopsin-like, 7TM||G protein-coupled receptor, rhodopsin-like
ENSGALG00000004065	266.825484042141	466.408992809112	-0.8057	0.0082131	0.019581	SLC25A16	Mitochondrial carrier protein||Mitochondrial substrate/solute carrier||Graves disease carrier protein||Mitochondrial carrier domain
ENSGALG00000004073	395.284087698348	1373.49696900594	-1.7969	1.9908e-09	2.9453e-08	TET1	Zinc finger, CXXC-type
ENSGALG00000004089	714.805087886296	2865.62239434991	-2.0032	2.0881e-07	1.9267e-06	PRDM2	Predicted retinoblastoma binding protein (RIZ)||Zinc finger, C2H2-like||SET domain||Zinc finger, C2H2
ENSGALG00000004091	1768.63018578638	4268.03865620964	-1.2709	7.6446e-06	4.6861e-05	KDM4B	JmjC domain||Zinc finger, FYVE/PHD-type||JmjN domain||Zinc finger, PHD-type||Tudor domain
ENSGALG00000004098	4946.31673225836	8676.20431797364	-0.81071	0.0043644	0.01143	STK4	SARAH domain||Tyrosine-protein kinase, catalytic domain||Protein kinase domain||Mst1 SARAH domain||Protein kinase-like domain||Serine/threonine/dual specificity protein kinase, catalytic domain||Serine-threonine/tyrosine-protein kinase catalytic domain
ENSGALG00000004106	781.165084397245	1409.10024592835	-0.85107	0.0047359	0.012256	DHCR7	Ergosterol biosynthesis ERG4/ERG24
ENSGALG00000004122	8131.08584958957	20656.3359253018	-1.3451	3.5639e-06	2.3748e-05	PNRC2	-
ENSGALG00000004132	12088.4413521727	29901.5471601362	-1.3066	7.2069e-06	4.4553e-05	UHRF1	Zinc finger, RING-type||Zinc finger, PHD-finger||Chromo domain-like||Zinc finger, FYVE/PHD-type||SRA-YDG||Ubiquitin-related domain||Domain of unknown function DUF3590||Zinc finger, PHD-type
ENSGALG00000004133	4618.62400050299	9552.08865734014	-1.0484	0.00024718	0.00096238	SRSF10	RNA recognition motif domain
ENSGALG00000004141	1.70359720781069	21.1583656090683	-3.6346	0.0042354	0.011148	LBFABP	Calycin-like||Lipocalin/cytosolic fatty-acid binding domain||Cytosolic fatty-acid binding
ENSGALG00000004142	1438.69088361234	2417.89611686805	-0.749	0.0073609	0.017846	USP20	Peptidase C19, ubiquitin-specific peptidase, DUSP domain||Peptidase C19, ubiquitin carboxyl-terminal hydrolase||Zinc finger, UBP-type||Ubiquitin specific protease domain
ENSGALG00000004146	16.4325012999756	100.535081443095	-2.6131	0.023745	0.049113	RIMS4	C2 domain
ENSGALG00000004153	166.209158416665	341.800907471741	-1.0402	0.00068566	0.0023086	NADSYN1	NAD/GMP synthase||Carbon-nitrogen hydrolase||NAD(+) synthetase||Glutamine-dependent NAD(+) synthetase
ENSGALG00000004156	971.558088339574	1614.19715844856	-0.73244	0.014901	0.032793	KIAA1279	KIF-1 binding protein
ENSGALG00000004158	760.731041746362	1322.75351760881	-0.79809	0.0065625	0.016105	GPT2	Aminotransferase, class I/classII||Pyridoxal phosphate-dependent transferase
ENSGALG00000004171	1114.90728781567	2366.11149240473	-1.0856	0.00013293	0.00056339	RNF111	Zinc finger, C3HC4 RING-type||Zinc finger, RING-type
ENSGALG00000004186	1036.16305358788	2468.54191988486	-1.2524	0.0036362	0.0097842	NSRP1	Domain of unknown function DUF2040
ENSGALG00000004190	964.813513513894	1687.63713306357	-0.80668	0.0053302	0.013551	RNF34	Zinc finger, FYVE/PHD-type||Zinc finger, RING-type
ENSGALG00000004192	2370.83466660433	6052.704548782	-1.3522	2.3217e-05	0.00012403	SLTM	RNA recognition motif domain
ENSGALG00000004204	876.077392096769	1732.16665660681	-0.98345	0.00061412	0.0020993	FAM63B	Protein of unknown function DUF544
ENSGALG00000004212	1087.76399179	2868.75014777606	-1.3991	0.0017542	0.0051915	ADAM10	Peptidase M12B, ADAM/reprolysin||Blood coagulation inhibitor, Disintegrin||Peptidase M12B, propeptide
ENSGALG00000004225	1826.91729343404	2897.42907996954	-0.66536	0.018268	0.039132	KDM2B	Zinc finger, CXXC-type||Zinc finger, FYVE/PHD-type||JmjC domain||F-box domain||Zinc finger, PHD-finger||Leucine-rich repeat, cysteine-containing subtype||Zinc finger, PHD-type
ENSGALG00000004227	1240.63349419449	2100.75967770676	-0.75983	0.0080943	0.019347	FAM20B	Domain of unknown function DUF1193
ENSGALG00000004228	362.231925696738	1118.55041034927	-1.6266	3.8586e-08	4.2689e-07	USP40	Peptidase C19, ubiquitin carboxyl-terminal hydrolase||Ubiquitin specific protease domain
ENSGALG00000004231	59.5442987913266	123.612023135164	-1.0538	0.003592	0.0096803	IFNLR1	Fibronectin type III||Interferon alpha/beta receptor, beta chain
ENSGALG00000004237	3150.32160115009	5700.53862665067	-0.8556	0.0019291	0.0056365	PRKAR1A	Dimerization-anchoring domain of cAMP-dependent protein kinase, regulatory subunit||Cyclic nucleotide-binding-like||cAMP/cGMP-dependent protein kinase||Cyclic nucleotide-binding domain||cAMP-dependent protein kinase regulatory subunit
ENSGALG00000004244	416.127158925927	855.737137036469	-1.0401	0.00031165	0.0011771	TTPAL	Cellular retinaldehyde binding/alpha-tocopherol transport||CRAL-TRIO domain||CRAL/TRIO, N-terminal domain
ENSGALG00000004247	105.034674177983	214.116240966449	-1.0275	0.0021248	0.0061445	MORN3	MORN motif
ENSGALG00000004254	1757.86781018687	3222.6838864152	-0.87444	0.0019158	0.0056072	TMEM120B	TMPIT-like
ENSGALG00000004259	7588.05680196674	12163.3827581906	-0.68074	0.021999	0.046016	BLMH	Peptidase C1B, bleomycin hydrolase
ENSGALG00000004268	502.182900013896	1204.18785805259	-1.2618	1.1675e-05	6.7691e-05	NIPAL3	Magnesium transporter NIPA
ENSGALG00000004273	1493.29138193031	7856.24741255291	-2.3953	1.2307e-15	6.5707e-14	RALGPS2	Ras guanine-nucleotide exchange factors catalytic domain||Pleckstrin homology domain||Ras guanine nucleotide exchange factor domain
ENSGALG00000004275	1363.28142905293	2142.67831756588	-0.65233	0.019614	0.041567	RHOF	Small GTPase superfamily, ARF/SAR type||Small GTP-binding protein domain||Small GTPase superfamily, Rab type||Small GTPase superfamily||Mitochondrial Rho-like||Small GTPase superfamily, Rho type||P-loop containing nucleoside triphosphate hydrolase||Small GTPase superfamily, Ras type
ENSGALG00000004282	276.719928388959	545.367542506153	-0.9788	0.0011083	0.0034864	RCAN3	Calcipressin
ENSGALG00000004291	819.785619881888	2088.27104079507	-1.349	0.0088974	0.020974	VPS13D	Ubiquitin-associated domain/translation elongation factor EF-Ts, N-terminal||UBA-like||Vacuolar protein sorting-associated protein 13 domain||Ubiquitin-associated/translation elongation factor EF1B, N-terminal, eukaryote
ENSGALG00000004304	6947.63354030828	16594.7453770309	-1.2561	8.0696e-06	4.9207e-05	TCF12	Myc-type, basic helix-loop-helix (bHLH) domain
ENSGALG00000004310	493.533237889582	1226.37320327747	-1.3132	8.4911e-06	5.14e-05	TTYH3	Tweety
ENSGALG00000004311	1437.24230579813	2759.8346162819	-0.94128	0.0011475	0.0035967	AGGF1	G-patch domain||SMAD/FHA domain||Forkhead-associated (FHA) domain
ENSGALG00000004325	2022.81170971997	4158.00751085987	-1.0395	0.00019003	0.00076547	P4HA1	Prolyl 4-hydroxylase, alpha subunit||Prolyl 4-hydroxylase alpha-subunit, N-terminal||Tetratricopeptide repeat||Tetratricopeptide repeat-containing domain||Oxoglutarate/iron-dependent dioxygenase
ENSGALG00000004326	1057.71035367964	1916.88768492118	-0.85782	0.0036343	0.0097808	GOSR1	-
ENSGALG00000004329	240.655714800874	852.984363136825	-1.8255	2.267e-08	2.6402e-07	IQCE	P-loop containing nucleoside triphosphate hydrolase||IQ motif, EF-hand binding site
ENSGALG00000004334	210.217316109782	664.080225008928	-1.6595	1.271e-06	9.4741e-06	MYLK3	Serine/threonine/dual specificity protein kinase, catalytic domain||Protein kinase-like domain||Serine-threonine/tyrosine-protein kinase catalytic domain||Tyrosine-protein kinase, catalytic domain||Protein kinase domain
ENSGALG00000004347	432.023170282392	1109.64615199087	-1.3609	4.3518e-06	2.8562e-05	NEDD4	HECT||C2 domain||WW domain
ENSGALG00000004350	143.783577069427	315.600913496306	-1.1342	0.00033466	0.0012505	WDR41	G-protein beta WD-40 repeat||WD40-repeat-containing domain||WD40 repeat
ENSGALG00000004361	22.4613526250851	52.3969584885949	-1.222	0.0080505	0.019261	PRTG	Immunoglobulin I-set||Immunoglobulin||Immunoglobulin subtype 2||Immunoglobulin-like domain||Immunoglobulin subtype||Fibronectin type III
ENSGALG00000004363	3089.82832217674	5912.53234551847	-0.93625	0.00077669	0.002569	MCM3AP	SAC3/GANP/Nin1/mts3/eIF-3 p25||-
ENSGALG00000004368	152.666021169075	352.884949020378	-1.2088	9.6748e-05	0.00043043	GNA12	G protein alpha subunit, helical insertion||Small GTPase superfamily, ARF/SAR type||G-protein alpha subunit, group 12||P-loop containing nucleoside triphosphate hydrolase||Guanine nucleotide binding protein (G-protein), alpha subunit
ENSGALG00000004375	3305.28339377192	6290.37840673236	-0.92837	0.0012039	0.0037486	VPS35	Vacuolar protein sorting-associated protein 35, Vps35||Armadillo-type fold
ENSGALG00000004377	5860.09629482799	18527.2880630359	-1.6607	1.3095e-08	1.6145e-07	XPO1	CRM1 C-terminal domain||Exportin-1/Importin-beta-like||Armadillo-type fold||Importin-beta, N-terminal domain
ENSGALG00000004379	3095.30629374088	8679.57202086876	-1.4875	2.3036e-07	2.1023e-06	BCL7A	BCL7
ENSGALG00000004390	1182.4018074524	2580.95970811034	-1.1262	8.6066e-05	0.00038936	AP3B1	Clathrin/coatomer adaptor, adaptin-like, N-terminal||Armadillo-type fold||AP-3 complex subunit beta
ENSGALG00000004397	323.298355335611	1457.94998825928	-2.173	0.0040486	0.010724	MLXIP	Myc-type, basic helix-loop-helix (bHLH) domain
ENSGALG00000004398	2122.55484778674	5329.36052532201	-1.3282	1.1574e-05	6.7241e-05	CARD11	P-loop containing nucleoside triphosphate hydrolase||PDZ domain||Death-like domain||CARD domain
ENSGALG00000004399	381.955597634042	1013.22582918364	-1.4075	2.4e-06	1.6746e-05	CCPG1	-
ENSGALG00000004406	14.0744261084396	34.071256735302	-1.2755	0.023615	0.048905	LRRC43	-
ENSGALG00000004419	755.267970634667	2230.19272293307	-1.5621	8.7846e-08	8.958e-07	TNFRSF1B	TNFR/NGFR cysteine-rich region
ENSGALG00000004421	203.497628724749	354.039051314745	-0.7989	0.0096639	0.022504	PIGB	GPI mannosyltransferase
ENSGALG00000004425	255.036570757597	429.040711479207	-0.75041	0.012363	0.027817	SCAMP1	SCAMP
ENSGALG00000004426	186.138997139931	457.441290320141	-1.2972	2.3602e-05	0.00012597	TNFRSF8	TNFR/NGFR cysteine-rich region
ENSGALG00000004428	70.5395746227738	144.828750333557	-1.0378	0.003727	0.0099984	-	Histamine H3 receptor||GPCR, rhodopsin-like, 7TM||7TM GPCR, olfactory receptor/chemoreceptor Srsx||7TM GPCR, serpentine receptor class x (Srx)||Muscarinic acetylcholine receptor family||G protein-coupled receptor, rhodopsin-like
ENSGALG00000004435	876.727774019348	1827.7992248396	-1.0599	0.00024626	0.00095925	Rab27a	Small GTPase superfamily, ARF/SAR type||Elongation factor, GTP-binding domain||Small GTPase superfamily, Rab type||Small GTP-binding protein domain||Mitochondrial Rho-like||Small GTPase superfamily||Small GTPase superfamily, Ras type||P-loop containing nucleoside triphosphate hydrolase||Ran GTPase||Small GTPase superfamily, Rho type
ENSGALG00000004444	270.829216721274	633.782269072951	-1.2266	0.0014975	0.0045381	SHCBP1	Parallel beta-helix repeat||Pectin lyase fold/virulence factor
ENSGALG00000004455	1679.58377417162	4382.06027024232	-1.3835	0.0040716	0.010768	USP34	Ubiquitin specific protease domain||Peptidase C19, ubiquitin carboxyl-terminal hydrolase||Armadillo-type fold
ENSGALG00000004467	1377.40633757874	2359.37690522508	-0.77645	0.0050712	0.013005	CLIP1	CAP Gly-rich domain||Single-stranded nucleic acid binding R3H
ENSGALG00000004468	602.708764592175	995.743189779702	-0.72431	0.0097993	0.02275	RMDN3	-
ENSGALG00000004477	1999.2779414292	4145.99992147085	-1.0522	0.00043869	0.0015717	NCOR1	Myb-like domain||SANT/Myb domain||Homeodomain-like
ENSGALG00000004486	779.368162806093	1700.81798657018	-1.1259	7.9873e-05	0.0003657	ZCCHC8	Zinc finger, CCHC-type||PSP, proline-rich
ENSGALG00000004490	91.8473636907384	233.146156708964	-1.3439	0.0095449	0.022268	FAM73B	Protein of unknown function DUF2217
ENSGALG00000004506	2832.63318254031	4528.31403880137	-0.67683	0.019883	0.042053	URI1	Prefoldin||Prefoldin alpha-like
ENSGALG00000004515	846.533825240946	2772.78679419912	-1.7117	0.00030451	0.0011524	KNTC1	WD40-repeat-containing domain||RZZ complex, subunit KNTC1/ROD, C-terminal
ENSGALG00000004522	2254.15333149475	6508.13629682953	-1.5297	0.0002815	0.0010758	CASC5	-
ENSGALG00000004523	292.901778397841	1015.49544257419	-1.7937	0.00037723	0.0013812	MFN2	Fzo/mitofusin HR2 domain||P-loop containing nucleoside triphosphate hydrolase
ENSGALG00000004529	4116.79164055651	7386.63306065846	-0.8434	0.005817	0.01457	VPS29	Metallo-dependent phosphatase-like||Phosphodiesterase MJ0936/Vps29
ENSGALG00000004532	40.7183906006261	278.795366491548	-2.7755	0.0060369	0.015037	ZNF507	Zinc finger, C2H2-like||Zinc finger, C2H2
ENSGALG00000004533	657.808184851188	1136.32197818965	-0.78863	0.010522	0.024157	KIAA2013	Protein of unknown function DUF2152||Six-hairpin glycosidase-like
ENSGALG00000004542	1322.89442391573	5250.2347747295	-1.9887	0.00045181	0.001612	ZMYND8	Zinc finger, FYVE/PHD-type||Bromodomain||Zinc finger, PHD-finger||Zinc finger, MYND-type||Zinc finger, PHD-type||Protein of unknown function DUF3544||PWWP domain
ENSGALG00000004553	4979.04060416125	12135.812145154	-1.2853	6.9662e-06	4.3218e-05	SGPL1	Peptidase M12B, ADAM-TS2||Peptidase M12B, ADAM-TS||Aminotransferase class V domain||Thrombospondin, type 1 repeat||ADAM-TS Spacer 1||Pyridoxal phosphate-dependent decarboxylase||Peptidase M12B, propeptide||Pyridoxal phosphate-dependent transferase||PLAC||Peptidase M12B, ADAM/reprolysin
ENSGALG00000004559	107.92397910207	447.431604225376	-2.0517	0.00029274	0.0011113	DPY19L3	Dpy-19/Dpy-19-like
ENSGALG00000004562	10433.5433104347	41886.1302279227	-2.0052	2.974e-08	3.3846e-07	HVCN1	Ion transport domain
ENSGALG00000004564	963.100970248836	3027.69545940189	-1.6525	1.2145e-08	1.5101e-07	FAM214A	-
ENSGALG00000004570	204.124615644317	852.679844893176	-2.0626	0.009287	0.021751	NCOA3	Nuclear receptor coactivator||PAS domain||PAS fold||Steroid receptor coactivator||Nuclear receptor coactivator, Ncoa-type, interlocking||Nuclear receptor coactivator, interlocking||Myc-type, basic helix-loop-helix (bHLH) domain
ENSGALG00000004573	77.9986427051484	218.346535988076	-1.4851	0.018852	0.040172	LRRC8A	Leucine-rich repeat, typical subtype||Leucine-rich repeat||Leucine-rich repeat-containing protein 8, N-terminal
ENSGALG00000004578	3236.3751289125	7541.69608176653	-1.2205	1.6317e-05	9.1213e-05	RABGAP1L	PTB/PI domain||Kinesin-like||Rab-GTPase-TBC domain
ENSGALG00000004587	458.181737246229	1263.25192404165	-1.4632	0.01688	0.036626	RC3H1	Zinc finger, RING-type||Zinc finger, CCCH-type
ENSGALG00000004590	66.6664325235929	173.650012012903	-1.3812	0.016043	0.035001	CLCN6	CBS domain||Chloride channel, core||Chloride channel ClC-6||Chloride channel, voltage gated
ENSGALG00000004613	325.981837995234	941.818324715637	-1.5307	0.0031972	0.0087529	P2RX5	P2X purinoreceptor||P2X5 purinoceptor
ENSGALG00000004614	1000.29473622888	2003.71260110006	-1.0023	0.00061288	0.0020959	NPL	DapA-like
ENSGALG00000004621	1503.39961710183	6060.77822510118	-2.0113	0.0068947	0.016836	PREX1	DEP domain||PDZ domain||Dbl homology (DH) domain||Pleckstrin homology domain
ENSGALG00000004624	778.834420823958	2814.81500465106	-1.8537	0.00062081	0.0021172	MYO5A	Dil domain||SKP1 component, dimerisation||P-loop containing nucleoside triphosphate hydrolase||IQ motif, EF-hand binding site||Myosin head, motor domain||Dilute
ENSGALG00000004628	520.360354615079	1398.07116686156	-1.4259	2.1522e-06	1.52e-05	CTNS	PQ-loop repeat||Lysosomal cystine transporter
ENSGALG00000004630	14.3699750013525	44.3354145109944	-1.6254	0.0038611	0.010299	-	EGF-like calcium-binding domain||Cadherin, cytoplasmic domain||Cadherin||Laminin G domain||Cadherin-like||Epidermal growth factor-like domain||Cadherin prodomain||Concanavalin A-like lectin/glucanase domain
ENSGALG00000004644	373.494321472029	627.639235919975	-0.74885	0.0087326	0.020638	-	Heat shock factor (HSF)-type, DNA-binding||Vertebrate heat shock transcription factor, C-terminal domain
ENSGALG00000004649	4.57973887507608	30.4989749044906	-2.7354	0.00016644	0.00068227	TRPV1	Ankyrin repeat-containing domain||Ion transport domain||Transient receptor potential channel, vanilloid 1-4||Ankyrin repeat||Transient receptor potential channel
ENSGALG00000004655	50.6271689191401	207.097339352342	-2.0323	6.9538e-06	4.3157e-05	SMURF1	WW domain||HECT||C2 domain
ENSGALG00000004659	857.10681826565	1477.36687205058	-0.78548	0.0049531	0.012743	ZER1	Armadillo-type fold||Armadillo
ENSGALG00000004660	7.79179179797143	46.2067551961116	-2.5681	4.9755e-06	3.2231e-05	TRPV3	Ankyrin repeat-containing domain||Ankyrin repeat||Transient receptor potential channel, vanilloid 1-4
ENSGALG00000004663	336.23539169959	1855.21947364538	-2.464	0.0045014	0.011738	ARFGEF2	Sec7 domain||Armadillo-type fold||Domain of unknown function DUF1981, Sec7 associated
ENSGALG00000004664	394.870288571459	756.282329531618	-0.93755	0.0017483	0.0051759	ZDHHC12	Zinc finger, DHHC-type, palmitoyltransferase
ENSGALG00000004670	3013.0980732934	4822.21106000176	-0.67845	0.015902	0.034733	ATRIP	-
ENSGALG00000004671	618.154998795209	2554.46415376132	-2.047	1.4023e-06	1.0316e-05	ANKRD27	Vacuolar sorting protein 9||Ankyrin repeat-containing domain||Vacuolar sorting protein 9, subgroup||Ankyrin repeat
ENSGALG00000004675	145.484367187563	320.057303633053	-1.1375	0.00038446	0.0014041	RGS9BP	-
ENSGALG00000004679	999.054810166838	2181.48746398069	-1.1267	8.3448e-05	0.00037938	AKAP10	RGS domain
ENSGALG00000004684	324.871771777628	1005.63153912796	-1.6302	0.00062721	0.002137	IPPK	Inositol-pentakisphosphate 2-kinase
ENSGALG00000004690	4834.45369909342	10446.0976603743	-1.1115	8.5656e-05	0.00038781	MAPK6	Tyrosine-protein kinase, catalytic domain||Protein kinase domain||Mitogen-activated protein (MAP) kinase, ERK3/4||Serine-threonine/tyrosine-protein kinase catalytic domain||Serine/threonine/dual specificity protein kinase, catalytic domain||Protein kinase-like domain
ENSGALG00000004707	4960.26973660474	10202.3464327583	-1.0404	0.00029078	0.0011057	CSE1L	Exportin/Importin, Cse1-like||Armadillo-type fold||CAS/CSE, C-terminal||Importin-beta, N-terminal domain
ENSGALG00000004709	3503.90079503838	8990.75543606042	-1.3595	0.0021012	0.0060864	MSN	FERM central domain||Ezrin/radixin/moesin, C-terminal||Ezrin/radixin/moesin||Band 4.1 domain||Ezrin/radixin/moesin like||Moesin tail domain||FERM, C-terminal PH-like domain||FERM, N-terminal||Ubiquitin-related domain||FERM domain
ENSGALG00000004710	498.257550630447	2028.44079154021	-2.0254	9.7657e-12	2.3102e-10	TMOD3	Tropomodulin
ENSGALG00000004715	76.3242940747216	229.730678193388	-1.5897	0.00090164	0.0029215	ZC3H12B	Ribonuclease Zc3h12a-like
ENSGALG00000004716	113.245909046693	368.269379263863	-1.7013	0.0072606	0.01763	ZC4H2	Zinc finger, C4H2-type
ENSGALG00000004727	609.888306691368	1417.80737903102	-1.217	3.7856e-05	0.00019095	ULK2	Tyrosine-protein kinase, catalytic domain||RIO-like kinase||Serine/threonine-protein kinase, C-terminal||Protein kinase domain||Protein kinase-like domain||Serine-threonine/tyrosine-protein kinase catalytic domain||Serine/threonine/dual specificity protein kinase, catalytic domain||Lipopolysaccharide kinase
ENSGALG00000004728	6022.80508943255	12452.6141713211	-1.0479	0.00018503	0.00074914	RGL1	Ras-association||Ras guanine nucleotide exchange factor domain||Ras guanine-nucleotide exchange factors catalytic domain||Ras-like guanine nucleotide exchange factor, N-terminal||Ubiquitin-related domain
ENSGALG00000004736	1428.92793796589	2917.11663841201	-1.0296	0.00035762	0.0013211	STAU1	Double-stranded RNA-binding domain
ENSGALG00000004738	1786.97581560436	2953.86359750362	-0.72508	0.010369	0.023868	GLE1	GLE1-like
ENSGALG00000004743	663.292443003292	1190.46669626805	-0.84381	0.0043355	0.011372	MAPKAPK5	Lipopolysaccharide kinase||Serine/threonine/dual specificity protein kinase, catalytic domain||Protein kinase-like domain||Serine-threonine/tyrosine-protein kinase catalytic domain||Tyrosine-protein kinase, catalytic domain||Protein kinase domain
ENSGALG00000004750	940.279170014035	3836.68893966404	-2.0287	1.0612e-11	2.4902e-10	NOL8	RNA recognition motif domain
ENSGALG00000004756	311.875680824327	943.092216190432	-1.5964	1.2723e-07	1.2444e-06	CEP89	-
ENSGALG00000004776	609.939668266054	1527.51747625775	-1.3245	5.8668e-06	3.7231e-05	AP4E1	Coatomer beta subunit, C-terminal||Armadillo-type fold||Clathrin/coatomer adaptor, adaptin-like, N-terminal
ENSGALG00000004780	2406.94839536107	6069.85525169408	-1.3345	2.7684e-06	1.8952e-05	NAA25	N-acetyltransferase B complex, non-catalytic subunit||Tetratricopeptide repeat-containing domain
ENSGALG00000004796	16648.3039249213	30401.146643366	-0.86875	0.0034651	0.0093833	CDC42	Small GTP-binding protein domain||Small GTPase superfamily, Rab type||Small GTPase superfamily, ARF/SAR type||Small GTPase superfamily, Rho type||P-loop containing nucleoside triphosphate hydrolase||Small GTPase superfamily, Ras type||Small GTPase superfamily||Mitochondrial Rho-like
ENSGALG00000004802	1072.88755952267	2169.33460342421	-1.0158	0.00034747	0.0012904	TRAFD1	TRAF-like
ENSGALG00000004812	3478.26131844615	7980.64732416182	-1.1981	2.0711e-05	0.00011247	FAM129A	-
ENSGALG00000004813	3335.48501276622	6323.77065762733	-0.92289	0.0010546	0.0033407	IARS	Valyl/Leucyl/Isoleucyl-tRNA synthetase, editing domain||Methionyl/Leucyl tRNA synthetase||Aminoacyl-tRNA synthetase, class Ia||Aminoacyl-tRNA synthetase, class 1a, anticodon-binding||Methionyl/Valyl/Leucyl/Isoleucyl-tRNA synthetase, anticodon-binding
ENSGALG00000004821	1128.69285486826	2093.72491532852	-0.89142	0.001614	0.0048398	PTPN11	Protein-tyrosine phosphatase-like||Protein-tyrosine/Dual specificity phosphatase||Protein-tyrosine phosphatase, catalytic||Protein-tyrosine phosphatase, non-receptor type-6, -11||SH2 domain||Protein-tyrosine phosphatase, receptor/non-receptor type
ENSGALG00000004838	2521.24879553435	5978.15739122027	-1.2456	1.4975e-05	8.4796e-05	BUB1B	Mad3/BUB1 homology region 1||Protein kinase-like domain
ENSGALG00000004839	811.841449511956	2152.03325201836	-1.4064	2.2485e-06	1.5803e-05	GPATCH1	G-patch domain||Domain of unknown function DUF1604
ENSGALG00000004853	1418.38283965514	3471.70111459098	-1.2914	5.9878e-06	3.7793e-05	LRP3	CUB domain||Low-density lipoprotein (LDL) receptor class A repeat
ENSGALG00000004880	24.1861836728822	111.017361924927	-2.1985	8.643e-08	8.8187e-07	SYCP2	Dbl homology (DH) domain||-
ENSGALG00000004885	174.33382155063	424.442344191884	-1.2837	6.4073e-05	0.00030102	SLC24A5	Sodium/potassium/calcium exchanger||Sodium/calcium exchanger membrane region
ENSGALG00000004887	2734.06138907603	5145.91952336721	-0.91238	0.0011703	0.0036616	SART3	RNA recognition motif domain||HAT (Half-A-TPR) repeat
ENSGALG00000004897	2012.09351681973	3708.74969990833	-0.88224	0.0022427	0.0064461	GTSE1	-
ENSGALG00000004902	190.491069912766	345.284721044985	-0.85806	0.021939	0.045919	TOM1L2	VHS||GAT domain||Target of Myb protein 1||VHS subgroup||ENTH/VHS
ENSGALG00000004935	5277.45685631557	10638.9668581646	-1.0114	0.00048924	0.0017258	LSM14A	Like-Sm (LSM) domain||FDF domain
ENSGALG00000004937	1062.5506310705	2783.74120192446	-1.3895	1.3136e-06	9.7419e-06	VGLL4	TDU repeat
ENSGALG00000004940	274.110411641814	519.303224312938	-0.92182	0.0027476	0.0076639	TAMM41	Mitochondrial matrix Mmp37
ENSGALG00000004947	360.640902132724	1381.14692472851	-1.9372	9.1308e-11	1.7748e-09	POLR3A	RNA polymerase, N-terminal||RNA polymerase Rpb1, domain 3||RNA polymerase Rpb1, domain 5||RNA polymerase, alpha subunit||RNA polymerase Rpb1, domain 4||RNA polymerase Rpb1, domain 1
ENSGALG00000004949	153.123104722422	472.548344144433	-1.6258	2.0914e-07	1.9287e-06	KIAA0355	-
ENSGALG00000004957	263.318610480721	724.944838551682	-1.4611	6.1989e-05	0.0002932	RHBDD1	Peptidase S54, rhomboid domain
ENSGALG00000004981	433.23285363567	818.271808507673	-0.91744	0.0025026	0.0070822	TSEN2	tRNA intron endonuclease, N-terminal||tRNA-splicing endonuclease, SEN2 subunit||tRNA intron endonuclease, catalytic domain-like
ENSGALG00000004983	438.535546648558	962.992609944898	-1.1348	0.00010019	0.00044403	USP30	Ubiquitin specific protease domain||Peptidase C19, ubiquitin carboxyl-terminal hydrolase
ENSGALG00000004984	169.729513675138	866.759632664628	-2.3524	0.00011282	0.00049202	SECISBP2L	Ribosomal protein L7Ae/L30e/S12e/Gadd45||50S ribosomal protein L30e-like
ENSGALG00000004998	926.404591457258	1857.90782575137	-1.004	0.00047678	0.0016875	RAF1	Ubiquitin-related domain||Raf-like Ras-binding||Tyrosine-protein kinase, catalytic domain||Protein kinase C-like, phorbol ester/diacylglycerol-binding domain||Diacylglycerol/phorbol-ester binding||Protein kinase domain||Serine-threonine/tyrosine-protein kinase catalytic domain||Protein kinase-like domain||Serine/threonine/dual specificity protein kinase, catalytic domain
ENSGALG00000005006	1145.06718361806	3983.72963794167	-1.7987	9.2638e-10	1.457e-08	UBA2	Ubiquitin-activating enzyme||UBA/THIF-type NAD/FAD binding fold||Molybdenum cofactor biosynthesis, MoeB||Ubiquitin-activating enzyme repeat
ENSGALG00000005011	1113.32699142227	2170.75519134793	-0.96332	0.00085474	0.0027918	SHC4	SH2 domain||PTB/PI domain||Phosphotyrosine interaction domain, Shc-like
ENSGALG00000005020	272.931724932255	592.666645496387	-1.1187	0.00022327	0.00088065	-	HAD-like domain||HAD-superfamily hydrolase, subfamily IIA, CECR5||HAD-superfamily hydrolase, subfamily IIA
ENSGALG00000005030	1323.07660193456	2399.57051508281	-0.85888	0.0021454	0.006199	DOCK10	Dedicator of cytokinesis C-terminal||Dedicator of cytokinesis C/D, N-terminal||Armadillo-type fold||Pleckstrin homology domain
ENSGALG00000005037	20.8967411849824	49.2863623052022	-1.2379	0.0087032	0.020577	TEX14	Tyrosine-protein kinase, catalytic domain||Protein kinase domain||Ankyrin repeat-containing domain||Serine-threonine/tyrosine-protein kinase catalytic domain||Serine/threonine/dual specificity protein kinase, catalytic domain||Protein kinase-like domain||Ankyrin repeat
ENSGALG00000005038	1017.25474836809	1893.38309843482	-0.89629	0.0017069	0.0050739	CENPI	Centromere protein I
ENSGALG00000005057	4332.31169527665	6771.13893063338	-0.64426	0.023709	0.049054	ADK	Adenosine kinase||Ribokinase-like||Carbohydrate kinase PfkB
ENSGALG00000005070	2163.04936551729	5394.58742926927	-1.3184	3.9069e-06	2.5875e-05	AP3M1	AP complex, mu/sigma subunit||Clathrin adaptor, mu subunit||Mu homology domain||Clathrin adaptor, mu subunit, C-terminal||Longin-like domain
ENSGALG00000005074	174.154794742264	388.782458099129	-1.1586	0.023849	0.049267	FAM102A	EEIG1/EHBP1 N-terminal domain
ENSGALG00000005076	89.8446495996228	253.856501034392	-1.4985	6.8652e-06	4.2652e-05	-	Heme-NO binding||Nucleotide cyclase||Haem NO binding associated||Adenylyl cyclase class-3/4/guanylyl cyclase||NO signalling/Golgi transport ligand-binding domain
ENSGALG00000005078	6298.30091080234	17880.4251309643	-1.5053	4.6457e-05	0.00022763	NUP210	Invasin/intimin cell-adhesion||Bacterial Ig-like, group 2
ENSGALG00000005080	1020.09439378565	2656.81101010755	-1.381	2.5222e-06	1.7453e-05	C8H1ORF27	-
ENSGALG00000005086	260.04835852568	467.558602334706	-0.84637	0.0063686	0.015719	PLAU	Peptidase S1||Peptidase S1A, chymotrypsin-type||Trypsin-like cysteine/serine peptidase domain||Kringle-like fold||Epidermal growth factor-like domain||Kringle
ENSGALG00000005092	220.846494223303	706.429660129455	-1.6775	4.9712e-08	5.3872e-07	HDAC11	Histone deacetylase superfamily||Histone deacetylase domain
ENSGALG00000005105	2305.24185373005	8598.98165241242	-1.8992	1.9909e-05	0.00010868	TPR	Prefoldin||Tetratricopeptide, MLP1/MLP2-like
ENSGALG00000005107	605.621199042979	1067.8006449849	-0.81815	0.0049787	0.012799	-	P-loop containing nucleoside triphosphate hydrolase||Sulfotransferase domain||Heparan sulphate-N-deacetylase
ENSGALG00000005108	6042.49105807572	13629.5766230383	-1.1735	4.4204e-05	0.00021812	CUL3	Cullin homology||Cullin repeat-like-containing domain||Cullin, N-terminal||Cullin protein, neddylation domain
ENSGALG00000005116	523.859095583206	992.288084186689	-0.92158	0.0020973	0.0060761	PRG4	Hemopexin-like domain||Hemopexin-like repeats
ENSGALG00000005117	245.289035141256	490.784418720495	-1.0006	0.00081825	0.0026856	SWT1	PIN domain-like||PIN domain
ENSGALG00000005121	437.737340909327	1101.9429027915	-1.3319	5.2029e-06	3.3444e-05	TAF4	Transcription initiation factor TFIID component TAF4||Histone-fold||TAFH/NHR1
ENSGALG00000005124	2115.91908211406	3298.27374613197	-0.64043	0.019697	0.041717	IVNS1ABP	BTB/POZ||BTB/POZ fold||BTB/POZ-like||Kelch repeat type 2||Kelch-like protein, gigaxonin type||BTB/Kelch-associated||Kelch repeat type 1
ENSGALG00000005139	6294.15733742074	10317.5036679921	-0.71301	0.0091454	0.021466	chc	Clathrin, heavy chain, propeller repeat||Clathrin, heavy chain, propeller, N-terminal||Clathrin, heavy chain||Clathrin, heavy chain/VPS, 7-fold repeat||Armadillo-type fold||Clathrin, heavy chain, linker, core motif
ENSGALG00000005146	192.302708807803	674.658449310694	-1.8108	1.8262e-07	1.7141e-06	PDP2	Protein phosphatase 2C (PP2C)-like domain
ENSGALG00000005157	1810.11352886163	4344.86014558856	-1.2632	0.018392	0.039359	GIT2	Arf GTPase activating protein||Spa2 homology (SHD) of GIT||Ankyrin repeat-containing domain||G protein-coupled receptor kinase-interacting protein 1 C term||Ankyrin repeat
ENSGALG00000005158	959.008822711463	2183.40196628427	-1.187	3.8422e-05	0.00019325	WDFY1	Zinc finger, FYVE-related||WD40 repeat||Zinc finger, FYVE/PHD-type||FYVE zinc finger||WD40-repeat-containing domain||G-protein beta WD-40 repeat
ENSGALG00000005160	2683.38225266835	4260.65444223087	-0.66702	0.022223	0.04643	VMP1	-
ENSGALG00000005162	549.509250466042	1118.71874976752	-1.0256	0.00036382	0.0013414	RNPC3	RNA recognition motif domain
ENSGALG00000005177	8209.7201053733	18615.2108620854	-1.1811	3.1103e-05	0.00016046	FAM120A	PIN domain-like
ENSGALG00000005181	5665.58742764564	8837.57135572577	-0.64142	0.022466	0.046848	SEC24C	Sec23/Sec24, trunk domain||Sec23/Sec24 beta-sandwich||Zinc finger, Sec23/Sec24-type||von Willebrand factor, type A||Sec23/Sec24, helical domain||Gelsolin-like domain
ENSGALG00000005189	4741.68761930434	8522.36612657278	-0.84585	0.0025039	0.0070848	ANKRD13A	Ubiquitin interacting motif||Ankyrin repeat domain-containing protein 13
ENSGALG00000005195	400.179117269389	780.347799441605	-0.96347	0.0010331	0.0032818	OSBPL2	Oxysterol-binding protein
ENSGALG00000005198	1239.32085854511	2874.57075911	-1.2138	0.00052954	0.0018478	RPS6KB1	Protein kinase domain||Serine-threonine/tyrosine-protein kinase catalytic domain||Protein kinase-like domain||Serine/threonine/dual specificity protein kinase, catalytic domain||Tyrosine-protein kinase, catalytic domain||Ribosomal protein S6 kinase||AGC-kinase, C-terminal||Protein kinase, C-terminal||Phospholipase C, phosphatidylinositol-specific, Y domain
ENSGALG00000005206	1216.64950894991	2185.4744496182	-0.84503	0.0033757	0.0091781	ACSL3	AMP-dependent synthetase/ligase
ENSGALG00000005237	2333.06459342389	6933.34857436037	-1.5713	5.1092e-08	5.5196e-07	FGD3	Pleckstrin homology domain||Zinc finger, FYVE-related||Dbl homology (DH) domain||Zinc finger, FYVE/PHD-type||FYVE zinc finger
ENSGALG00000005241	162.556195753082	413.279457004261	-1.3462	0.00027431	0.0010519	DYNC1LI2	P-loop containing nucleoside triphosphate hydrolase||Dynein family light intermediate chain
ENSGALG00000005243	3073.63817860233	6293.64850194767	-1.0339	0.00038272	0.001399	PPP3CB	Serine/threonine-specific protein phosphatase/bis(5-nucleosyl)-tetraphosphatase||Metallo-dependent phosphatase-like||Calcineurin-like phosphoesterase domain, apaH type
ENSGALG00000005248	304.631905851888	1248.10175730315	-2.0346	1.8167e-05	0.0001004	CDC14A	Protein-tyrosine phosphatase, receptor/non-receptor type||Protein-tyrosine phosphatase-like||Protein-tyrosine/Dual specificity phosphatase||Protein-tyrosine phosphatase, catalytic||Dual specificity phosphatase, catalytic domain||Dual specificity phosphatase, subgroup, catalytic domain
ENSGALG00000005249	302.108462533233	968.460824999592	-1.6806	0.0058552	0.014649	BICD2	Bicaudal-D protein, microtubule-associated
ENSGALG00000005251	28.0416007941697	87.8803931595865	-1.648	6.9671e-05	0.00032452	CMTM4	Marvel domain
ENSGALG00000005261	4630.83611704341	9577.81706845564	-1.0484	0.00018748	0.00075661	TK2	Deoxynucleoside kinase||P-loop containing nucleoside triphosphate hydrolase
ENSGALG00000005268	460.02712402889	1017.239908787	-1.1449	0.00012242	0.0005264	SEC22C	Longin domain||Longin-like domain
ENSGALG00000005269	2860.5894410422	7058.64671183668	-1.3031	5.0972e-06	3.2897e-05	INTS2	-
ENSGALG00000005279	300.030579168436	852.532144393467	-1.5066	5.0548e-07	4.2157e-06	[4Fe-4S]	DEAD/DEAH box helicase domain||Helicase, superfamily 1/2, ATP-binding domain, DinG/Rad3-type||P-loop containing nucleoside triphosphate hydrolase||ATP-dependent helicase, C-terminal||Helicase-like, DEXD box c2 type||DEAD2||DNA helicase (DNA repair), Rad3 type
ENSGALG00000005280	390.165717633645	754.641819174203	-0.95171	0.0016975	0.0050521	DBT	Biotin/lipoyl attachment||2-oxoacid dehydrogenase acyltransferase, catalytic domain||E3-binding domain||Single hybrid motif
ENSGALG00000005282	497.008259250108	3187.35765589324	-2.681	1.0398e-18	9.5544e-17	NKTR	Cyclophilin-type peptidyl-prolyl cis-trans isomerase domain||Cyclophilin-like domain
ENSGALG00000005283	1399.42883281646	3294.73957744818	-1.2353	1.2542e-05	7.2238e-05	6.	Mitochondrial carrier protein||Mitochondrial substrate/solute carrier||Mitochondrial carrier domain||Mitochondrial brown fat uncoupling protein
ENSGALG00000005284	19.8858198780592	81.2976966913969	-2.0315	5.8882e-06	3.7303e-05	LRRC39	Leucine-rich repeat||Leucine-rich repeat, typical subtype
ENSGALG00000005290	348.643775873262	660.56649722722	-0.92195	0.001765	0.0052209	TRMT13	Zinc finger, CCCH-type, TRM13||Methyltransferase TRM13||TRM13/UPF0224 family, U11-48K-like CHHC zinc finger domain
ENSGALG00000005291	942.657131346488	2066.1644903795	-1.1322	7.5654e-05	0.00034941	-//-
ENSGALG00000005302	2080.42123305662	5315.09550578845	-1.3532	2.6775e-06	1.8381e-05	SASS6	-
ENSGALG00000005303	21.486435425971	70.3904115912469	-1.712	0.00065622	0.0022237	CCDC13	-
ENSGALG00000005314	1116.19140930641	2142.18547741197	-0.9405	0.0011941	0.0037218	APPBP2	Tetratricopeptide repeat||Tetratricopeptide repeat-containing domain
ENSGALG00000005316	1128.69265508533	1864.33913638109	-0.72401	0.016119	0.035152	SRFBP1	Bud-site selection protein, BUD22
ENSGALG00000005319	32.0190396059893	113.369275602657	-1.824	6.6908e-06	4.1747e-05	CDH8	Cadherin, cytoplasmic domain||Cadherin-like||Cadherin
ENSGALG00000005322	92.3576515415642	488.594469396389	-2.4033	0.00844	0.020052	DCP1A	Dcp1-like decapping
ENSGALG00000005323	4.25681389207272	23.8157022530602	-2.4841	0.00075366	0.0025024	DIRAS2	Small GTPase superfamily, ARF/SAR type||Small GTP-binding protein domain||Small GTPase superfamily, Rab type||Small GTPase superfamily||Mitochondrial Rho-like||Small GTPase superfamily, Rho type||Small GTPase superfamily, Ras type||P-loop containing nucleoside triphosphate hydrolase
ENSGALG00000005329	930.437484221677	1969.51501800286	-1.0819	0.00015556	0.00064433	HIAT1	Tetracycline resistance protein, TetA/multidrug resistance protein MdtG||Major facilitator superfamily||Major facilitator superfamily domain
ENSGALG00000005340	119.433986248817	334.449555029546	-1.4856	4.8593e-06	3.1549e-05	SLC35A3	UAA transporter||UDP-galactose transporter||EamA domain||Nucleotide-sugar transporter||Triose-phosphate transporter domain||UDP/CMP-sugar transporter
ENSGALG00000005350	626.841540501414	2073.90935180143	-1.7262	3.3387e-09	4.6629e-08	USP32	EF-hand domain||Peptidase C19, ubiquitin carboxyl-terminal hydrolase||Peptidase C19, ubiquitin-specific peptidase, DUSP domain||Ubiquitin specific protease domain||Ubiquitin-related domain
ENSGALG00000005353	564.473363172857	1576.82265509309	-1.482	0.00022253	0.00087813	FAR1	Polysaccharide biosynthesis protein, CapD-like domain||Male sterility, NAD-binding||Fatty acyl-CoA reductase||NAD-dependent epimerase/dehydratase, N-terminal domain
ENSGALG00000005357	4991.84466908242	8431.94055627418	-0.75629	0.0092023	0.02157	COPB2	WD40 repeat||WD40-repeat-containing domain||G-protein beta WD-40 repeat||Coatomer, WD associated region||Coatomer beta' subunit (COPB2)
ENSGALG00000005365	929.318727976224	1660.17596966361	-0.83709	0.0047354	0.012256	NARFL	Iron hydrogenase, small subunit-like||Iron hydrogenase||Iron hydrogenase, large subunit, C-terminal
ENSGALG00000005368	541.076813067255	1004.97823615771	-0.89326	0.0019412	0.0056673	CEP120	Domain of unknown function DUF3668||C2 domain
ENSGALG00000005369	154.679789917225	372.865136078265	-1.2694	7.8075e-05	0.00035851	BTBD10	BTB/POZ fold||BTB/POZ-like
ENSGALG00000005390	338.696507679324	701.358298261162	-1.0502	0.0022289	0.0064106	DCAF10	WD40 repeat||WD40-repeat-containing domain
ENSGALG00000005397	1394.48112701869	2374.9429833942	-0.76816	0.0097398	0.02265	GGNBP2	-
ENSGALG00000005407	308.718143969119	959.679575273957	-1.6363	4.6235e-07	3.8975e-06	AGL	Glycogen debranching enzyme, metazoa||Glycogen debranching enzyme||Glycosyl hydrolase, family 13, catalytic domain||Six-hairpin glycosidase-like||Glycoside hydrolase superfamily
ENSGALG00000005412	338.703673023907	740.07356653388	-1.1276	0.000144	0.00060344	SNAP47	Target SNARE coiled-coil domain
ENSGALG00000005416	213.324865972046	351.219101277098	-0.71932	0.017842	0.038389	TTC39B	Outer membrane protein Iml2/Tetratricopeptide repeat protein 39
ENSGALG00000005450	490.037835364415	901.795455323664	-0.87991	0.0037688	0.010093	CCDC66	-
ENSGALG00000005451	12373.4855327368	25969.8774187342	-1.0696	0.00025306	0.00098152	HELLS	P-loop containing nucleoside triphosphate hydrolase||Helicase superfamily 1/2, ATP-binding domain||SNF2-related||Helicase, C-terminal||Helicase/UvrB domain
ENSGALG00000005453	2330.01317608721	12654.5178065896	-2.4412	2.2708e-15	1.1359e-13	PLCG2	Pleckstrin homology domain||Phosphatidylinositol-4, 5-bisphosphate phosphodiesterase gamma||Phospholipase C, phosphatidylinositol-specific, Y domain||Variant SH3 domain||Phospholipase C, phosphatidylinositol-specific , X domain||Phospholipase C, phosphoinositol-specific, EF-hand-like||SH3 domain||C2 domain||SH2 domain||PLC-like phosphodiesterase, TIM beta/alpha-barrel domain||Phosphoinositide pho…
ENSGALG00000005459	625.379733737016	2029.41388790677	-1.6983	0.00027103	0.0010406	FAM208A	Protein of unknown function DUF3715
ENSGALG00000005462	38.0561384984586	79.576010256783	-1.0642	0.0065829	0.016146	ZP4	P-type trefoil||Zona pellucida domain
ENSGALG00000005468	271.57407054263	941.769268759174	-1.794	0.011087	0.025309	SYNRG	EPS15 homology (EH)
ENSGALG00000005472	15.8921187614824	42.4330256897644	-1.4169	0.0056204	0.014164	NAT	Arylamine N-acetyltransferase
ENSGALG00000005475	1773.27486547148	3945.47452471593	-1.1538	3.802e-05	0.00019151	RHOG	Small GTPase superfamily, Rho type||Small GTPase superfamily, Ras type||P-loop containing nucleoside triphosphate hydrolase||Ran GTPase||Small GTPase superfamily||Mitochondrial Rho-like||Small GTP-binding protein domain||Small GTPase superfamily, Rab type||Small GTPase superfamily, ARF/SAR type
ENSGALG00000005477	2354.63542975297	5012.75815922301	-1.0901	0.011165	0.025456	MPHOSPH6	M-phase phosphoprotein 6
ENSGALG00000005481	472.899671890926	1727.63155070794	-1.8692	4.1355e-10	6.9892e-09	ARHGEF3	Dbl homology (DH) domain||Pleckstrin homology domain
ENSGALG00000005489	1107.80234442548	1815.2344798734	-0.71246	0.01796	0.038577	DDX52	DEAD/DEAH box helicase domain||RNA helicase, DEAD-box type, Q motif||Helicase, C-terminal||Helicase superfamily 1/2, ATP-binding domain||P-loop containing nucleoside triphosphate hydrolase||Helicase/UvrB domain
ENSGALG00000005499	38.1626881487495	133.203015057748	-1.8034	3.0676e-06	2.0838e-05	IL17RD	Toll/interleukin-1 receptor homology (TIR) domain||SEFIR||Fibronectin type III
ENSGALG00000005505	2402.24240096152	5760.36383354079	-1.2618	1.0456e-05	6.1583e-05	PIK3CB	C2 domain||Phosphatidylinositol 3-kinase Ras-binding (PI3K RBD) domain||Protein kinase-like domain||Phosphatidylinositol 3-/4-kinase, catalytic domain||Phosphatidylinositol 3-kinase, C2 domain||Phosphatidylinositol 3-kinase adaptor-binding (PI3K ABD) domain||Armadillo-type fold||Phosphoinositide 3-kinase, accessory (PIK) domain||Ubiquitin-related domain
ENSGALG00000005506	125.34921107115	272.42478047363	-1.1199	0.0074659	0.018061	HESX1	Homeodomain-like||Homeobox domain
ENSGALG00000005518	5711.01423640331	12594.7841059731	-1.141	5.3668e-05	0.00025825	ADRBK2	AGC-kinase, C-terminal||Tyrosine-protein kinase, catalytic domain||GPCR kinase||Pleckstrin homology domain||RGS domain||Protein kinase domain||Serine/threonine/dual specificity protein kinase, catalytic domain||Protein kinase-like domain||Serine-threonine/tyrosine-protein kinase catalytic domain
ENSGALG00000005519	669.561094027922	1726.03108438174	-1.3662	0.0023582	0.0067236	TLL2	Bone morphogenetic protein 1/tolloid-like protein||Peptidase M12A, astacin||Peptidase, metallopeptidase||EGF-like calcium-binding domain||Epidermal growth factor-like domain||CUB domain
ENSGALG00000005521	432.023491604452	939.834175395665	-1.1213	0.0013446	0.0041292	PER2	Period circadian-like, C-terminal||PAS fold-3||PAS domain
ENSGALG00000005525	8160.37368254996	12576.5540626767	-0.62403	0.022388	0.046714	SRSF1	RNA recognition motif domain
ENSGALG00000005527	290.011951968062	1306.91628216485	-2.172	9.4344e-05	0.00042077	APPL1	PTB/PI domain||Pleckstrin homology domain
ENSGALG00000005534	5062.84384176753	9842.39443397697	-0.95906	0.00070118	0.0023518	TM9SF3	Nonaspanin (TM9SF)
ENSGALG00000005540	123.877926896218	398.236258067747	-1.6847	0.016841	0.036562	MICAL2	Zinc finger, LIM-type||FAD binding domain||Calponin homology domain||Calmodulin-regulated spectrin-associated protein, CH domain||Monooxygenase, FAD-binding||Aromatic-ring hydroxylase-like
ENSGALG00000005547	7234.51272380378	15377.502054871	-1.0879	0.00012274	0.00052753	PIK3AP1	Toll/interleukin-1 receptor homology (TIR) domain||Ankyrin repeat-containing domain
ENSGALG00000005550	6642.61406558388	11645.2044000181	-0.80991	0.0048571	0.012533	ST6GAL1	Glycosyl transferase, family 29||Sialyltransferase
ENSGALG00000005552	604.320346305023	1401.6834544928	-1.2138	3.9951e-05	0.00020002	PTBP2	RNA recognition motif domain||HnRNP-L/PTB/hephaestus splicing factor
ENSGALG00000005569	1450.05009271616	2899.19178800861	-0.99955	0.00044719	0.0015982	USP47	Ubiquitin-related domain||Ubiquitin specific protease domain||Peptidase C19, ubiquitin carboxyl-terminal hydrolase
ENSGALG00000005571	1981.47961002996	3554.81342254811	-0.8432	0.0039217	0.010445	HCCS	Cytochrome c/c1 haem-lyase
ENSGALG00000005575	5667.69732356115	9913.39254828159	-0.80662	0.0039196	0.010441	AKAP1	K Homology domain, type 1||K Homology domain||Tudor domain
ENSGALG00000005578	200.562524242791	329.03305350705	-0.71418	0.019068	0.040576	-//-
ENSGALG00000005587	34427.4567100473	65858.1830741373	-0.9358	0.0012527	0.0038806	EIF4G2	MIF4G-like, type 3||Initiation factor eIF-4 gamma, MA3||W2 domain||Armadillo-type fold
ENSGALG00000005588	6200.86098730373	20625.9142064639	-1.7339	2.6375e-09	3.7836e-08	EVI2A	Ectropic viral integration site 2A protein
ENSGALG00000005589	5188.02847231597	12975.1381826827	-1.3225	0.00055555	0.0019297	SYNGR3	Synaptogyrin||Marvel domain
ENSGALG00000005594	129.351684543311	213.883527703007	-0.72553	0.024253	0.05	OMG	Leucine-rich repeat, typical subtype||Leucine-rich repeat||Leucine-rich repeat-containing N-terminal
ENSGALG00000005596	183.594700431649	354.726975192921	-0.95018	0.0026805	0.0075055	TLDC1	TLDc domain
ENSGALG00000005609	404.150121872843	1089.20438213484	-1.4303	8.2763e-05	0.00037686	OGFR	Opioid growth factor receptor (OGFr) conserved domain
ENSGALG00000005618	2054.78048989095	4225.44118824566	-1.0401	0.00035414	0.0013113	CTR9	Tetratricopeptide TPR1||Tetratricopeptide repeat||Tetratricopeptide repeat-containing domain
ENSGALG00000005642	557.129000533504	1933.64919082591	-1.7952	1.4241e-09	2.1695e-08	CEP152	Prefoldin
ENSGALG00000005645	1424.39388407532	3357.10241256297	-1.2369	2.1187e-05	0.00011451	RNF141	Zinc finger, C3HC4 RING-type||Zinc finger, RING-type
ENSGALG00000005647	479.8535712781	1618.02586367552	-1.7536	3.4798e-09	4.8329e-08	ABCD3	AAA+ ATPase domain||ABC transporter-like||Peroxysomal long chain fatty acyl transporter||P-loop containing nucleoside triphosphate hydrolase||ABC transporter type 1, transmembrane domain
ENSGALG00000005651	306.48293986093	776.151951663576	-1.3405	8.2791e-06	5.0304e-05	KLHL36	Kelch repeat type 1||Kelch-like protein, gigaxonin type||BTB/Kelch-associated||BTB/POZ-like||BTB/POZ fold||BTB/POZ
ENSGALG00000005652	600.160460314843	1857.93772820659	-1.6303	0.00014919	0.00062234	DIDO1	Zinc finger, PHD-type||Zinc finger, PHD-finger||Zinc finger, FYVE/PHD-type
ENSGALG00000005656	602.329916714116	1226.73588797521	-1.0262	0.00037958	0.001389	DENND6A	DENN domain||AVL9/DENND6 domain||Arf3-interacting protein 1, N-terminal domain
ENSGALG00000005658	144.334692942894	330.676456407668	-1.196	0.00037037	0.0013604	FOXO4	Transcription factor, fork head
ENSGALG00000005660	1592.15043054298	5506.01487532632	-1.79	0.00010016	0.00044401	NF1	Ras GTPase-activating protein||Armadillo-type fold||Rho GTPase activation protein||CRAL-TRIO domain
ENSGALG00000005662	62.3895555064086	166.18971634126	-1.4135	0.00046926	0.0016665	AMPD3	AMP deaminase||Adenosine/AMP deaminase domain
ENSGALG00000005668	3768.14740292828	7487.11569618261	-0.99055	0.00058635	0.0020194	SWiP-1	WD40 repeat||WD40-repeat-containing domain||G-protein beta WD-40 repeat||SOCS protein, C-terminal
ENSGALG00000005670	1245.99126070962	2821.97173733574	-1.1794	2.9886e-05	0.00015482	SLMAP	SMAD/FHA domain||Forkhead-associated (FHA) domain||F-type ATP synthase subunit B-like, membrane domain
ENSGALG00000005673	617.061627895955	1055.26714125448	-0.77412	0.010383	0.023899	DTWD1	DTW
ENSGALG00000005685	753.544136199379	2357.35404722319	-1.6454	0.010626	0.024364	KSR1	Tyrosine-protein kinase, catalytic domain||Protein kinase domain||Protein kinase C-like, phorbol ester/diacylglycerol-binding domain||Serine-threonine/tyrosine-protein kinase catalytic domain||Protein kinase-like domain||Serine/threonine/dual specificity protein kinase, catalytic domain
ENSGALG00000005693	285.685815811619	571.411261201546	-1.0001	0.00092431	0.0029811	INOS	Flavodoxin/nitric oxide synthase||Flavoprotein pyridine nucleotide cytochrome reductase||FAD-binding, type 1||Oxidoreductase FAD/NAD(P)-binding||Flavoprotein-like||Riboflavin synthase-like beta-barrel||Flavodoxin||Nitric oxide synthase, N-terminal||Nitric-oxide synthase, eukaryote
ENSGALG00000005695	914.193310156406	1449.54142660852	-0.66503	0.023762	0.049129	CHEK2	SMAD/FHA domain||Protein kinase domain||Forkhead-associated (FHA) domain||Tyrosine-protein kinase, catalytic domain||Serine-threonine/tyrosine-protein kinase catalytic domain||Protein kinase-like domain||Serine/threonine/dual specificity protein kinase, catalytic domain
ENSGALG00000005698	1678.71961437548	2651.28261375059	-0.65933	0.020805	0.043792	HIF1AN	JmjC domain
ENSGALG00000005699	2872.75077496221	5408.18782048345	-0.91271	0.0014673	0.0044594	NLK	Protein kinase domain||Tyrosine-protein kinase, catalytic domain||Serine-threonine/tyrosine-protein kinase catalytic domain||Protein kinase-like domain||Serine/threonine/dual specificity protein kinase, catalytic domain
ENSGALG00000005700	1369.45790361036	3416.73277593132	-1.319	5.7529e-06	3.6588e-05	C20H20ORF11	LisH dimerisation motif||CRA domain||CTLH/CRA C-terminal to LisH motif domain||CTLH, C-terminal LisH motif||LisH dimerisation motif, subgroup
ENSGALG00000005701	7036.10416746463	13294.0608835078	-0.91793	0.0017149	0.0050915	IP6K2	Inositol polyphosphate kinase
ENSGALG00000005703	1124.46496823151	2067.02079394228	-0.87831	0.0021913	0.006315	SLC30A4	Cation efflux protein
ENSGALG00000005710	309.696776779021	628.825408351047	-1.0218	0.00070803	0.0023707	CTDSPL	NLI interacting factor||HAD-like domain||Dullard phosphatase domain, eukaryotic
ENSGALG00000005715	449.55603084201	1179.43164317617	-1.3915	5.4723e-06	3.502e-05	TNFAIP1	BTB/POZ||BTB/POZ fold||Potassium channel tetramerisation-type BTB domain||BTB/POZ-like
ENSGALG00000005716	64.0545743466982	259.626764299989	-2.0191	0.00321	0.0087837	SBF2	DENN domain||GRAM domain||Myotubularin protein||uDENN domain||Myotubularin-like phosphatase domain||Protein-tyrosine phosphatase-like||Pleckstrin homology domain||dDENN domain
ENSGALG00000005736	816.982279977288	1535.81782852871	-0.91063	0.0023782	0.0067718	PLDN	BLOC-1 complex, pallidin subunit
ENSGALG00000005737	748.793792185663	1583.12970236331	-1.0801	0.00015015	0.00062545	SGSM2	Rab-GTPase-TBC domain||RUN
ENSGALG00000005745	1807.07673497378	3038.81423710086	-0.74985	0.0066518	0.016301	YTHDF1	YTH domain
ENSGALG00000005750	3967.86239925933	17060.7647757223	-2.1042	1.1321e-07	1.1223e-06	SWAP70	Pleckstrin homology domain
ENSGALG00000005757	3598.08225292069	6124.39960080971	-0.76734	0.008546	0.020277	IRF8	Interferon regulatory factor-3||Interferon regulatory factor DNA-binding domain||SMAD/FHA domain
ENSGALG00000005758	2076.04367659789	3808.43846941254	-0.87536	0.0023436	0.0066895	SPPL2A	Peptidase A22B, signal peptide peptidase||Presenilin/signal peptide peptidase||Protease-associated domain, PA
ENSGALG00000005769	2458.76811641971	5824.04504447664	-1.2441	1.5428e-05	8.7025e-05	WEE1	Protein kinase domain||Tyrosine-protein kinase, catalytic domain||Serine/threonine/dual specificity protein kinase, catalytic domain||Wee1-like protein kinase||Protein kinase-like domain||Serine-threonine/tyrosine-protein kinase catalytic domain
ENSGALG00000005770	465.447067380715	920.461555961899	-0.98374	0.00060072	0.0020604	HMGXB3	High mobility group box domain
ENSGALG00000005775	282.862730821436	674.771568528949	-1.2543	0.00051118	0.0017924	TEX11	Meiosis specific protein SPO22
ENSGALG00000005776	63.7832140038425	152.402640393404	-1.2566	0.00060472	0.0020737	TECR	3-oxo-5-alpha-steroid 4-dehydrogenase, C-terminal
ENSGALG00000005781	902.251486946615	1931.15471973705	-1.0979	0.00011785	0.00051079	ARFGAP1	Arf GTPase activating protein
ENSGALG00000005784	218.301994048857	513.303010450237	-1.2335	0.00099257	0.0031685	CCDC117	-
ENSGALG00000005786	3506.28231181078	6207.79472337792	-0.82414	0.0052147	0.0133	DNTTIP2	Fcf2 pre-rRNA processing
ENSGALG00000005787	585.107424595938	1158.81725794502	-0.98588	0.00060971	0.0020875	ZNF143	DHS-like NAD/FAD-binding domain||Zinc finger, C2H2-like||Zinc finger, C2H2
ENSGALG00000005800	1983.22423216151	3301.08425053071	-0.73509	0.0086806	0.020536	DCAF12	WD40 repeat||WD40-repeat-containing domain
ENSGALG00000005807	11095.0947426264	23981.4280002554	-1.112	8.8189e-05	0.00039732	IPO7	Importin-beta, N-terminal domain||Armadillo-type fold||Exportin/Importin, Cse1-like
ENSGALG00000005809	9616.79888194118	34071.6870554319	-1.8249	2.8185e-10	4.9552e-09	SEPT2	Septin||P-loop containing nucleoside triphosphate hydrolase||Septin 2||Septin-type guanine nucleotide-binding (G) domain
ENSGALG00000005815	640.347447481255	1374.3468753933	-1.1018	0.00020951	0.0008326	TMEM41B	-
ENSGALG00000005821	22.7670215726512	250.219308245413	-3.4582	0.00099343	0.0031706	FAM219A	-
ENSGALG00000005834	8046.08559992393	13630.6480114071	-0.7605	0.0078445	0.018851	PAFAH1B1	Dynein regulator LIS1||WD40 repeat||G-protein beta WD-40 repeat||WD40-repeat-containing domain||LisH dimerisation motif||LisH dimerisation motif, subgroup
ENSGALG00000005840	401.224347181022	1747.14992020597	-2.1225	0.0020114	0.0058516	DENND5A	DENN domain||PLAT/LH2 domain||RUN||uDENN domain||dDENN domain||Lipase/lipooxygenase, PLAT/LH2
ENSGALG00000005855	131.509177764435	331.813495230771	-1.3352	0.0025507	0.0071938	-	Alpha carbonic anhydrase
ENSGALG00000005856	636.03546791161	1667.57492863443	-1.3906	0.0014546	0.0044279	TBC1D9B	GRAM domain||EF-hand domain||Rab-GTPase-TBC domain
ENSGALG00000005858	2139.00044931028	3836.02571588494	-0.84268	0.0039984	0.010612	DR1	Histone-fold||Transcription factor CBF/NF-Y/archaeal histone
ENSGALG00000005867	422.418742576173	979.83332473151	-1.2139	3.3547e-05	0.0001715	MARCH8	Zinc finger, C3HC4 RING-type||Zinc finger, RING-CH-type||Zinc finger, RING-type
ENSGALG00000005882	117.030869117596	541.234965834248	-2.2094	0.0023287	0.0066526	LRCH2	Leucine-rich repeat, typical subtype||Leucine-rich repeat||Calponin homology domain
ENSGALG00000005889	264.941515609427	895.498505841977	-1.757	6.3569e-09	8.3948e-08	CCDC18	Prefoldin
ENSGALG00000005893	345.780328520362	563.7350704127	-0.70516	0.015978	0.034877	ZFAND4	Zinc finger, AN1-type||Rad60/SUMO-like domain||Ubiquitin||Ubiquitin-related domain||Ubiquitin-like
ENSGALG00000005894	477.344602986475	1419.11192068935	-1.5719	1.9973e-07	1.8577e-06	USP8	Peptidase C19, ubiquitin carboxyl-terminal hydrolase||USP8 dimerisation domain||WW domain||Rhodanese-like domain||Ubiquitin specific protease domain
ENSGALG00000005901	520.349562151806	987.860987091606	-0.92483	0.0013017	0.0040173	PCMTD2	S-adenosyl-L-methionine-dependent methyltransferase||Protein-L-isoaspartate(D-aspartate) O-methyltransferase
ENSGALG00000005904	3889.37693228155	7256.78654517687	-0.89979	0.001508	0.0045642	TMED5	GOLD
ENSGALG00000005911	1629.93380187121	4078.29835446546	-1.3232	6.7671e-06	4.2147e-05	MTF2	Zinc finger, FYVE/PHD-type||Zinc finger, PHD-finger||Zinc finger, PHD-type||Tudor domain
ENSGALG00000005913	732.812058487267	1246.24558659024	-0.76607	0.013185	0.029409	EEFSEC	Translation elongation factor EF1A/initiation factor IF2gamma, C-terminal||Translation elongation factor EFTu/EF1A, domain 2||P-loop containing nucleoside triphosphate hydrolase||Translation protein, beta-barrel domain||Elongation factor, GTP-binding domain
ENSGALG00000005914	1082.07403619509	2223.93167780492	-1.0393	0.00022712	0.00089426	FAM21A	-
ENSGALG00000005918	232.086544572032	557.603967999964	-1.2646	5.4981e-05	0.0002637	FAM69A	FAM69, protein-kinase domain
ENSGALG00000005929	962.142348000809	2185.03231423467	-1.1833	2.7048e-05	0.00014206	MAML1	-
ENSGALG00000005935	216.441745223744	457.445270328066	-1.0796	0.00038979	0.0014207	EVI5	Signal recognition particle, SRP54 subunit, helical bundle||Rab-GTPase-TBC domain
ENSGALG00000005944	1282.00347664396	2483.61741345208	-0.95404	0.0018079	0.005327	ZNF639	Zinc finger, C2H2||Zinc finger, C2H2-like
ENSGALG00000005958	73.814246842851	232.880207986833	-1.6576	0.00016466	0.00067639	TRIM66	Zinc finger, FYVE/PHD-type||Zinc finger, PHD-type||Four-helical cytokine-like, core||Bromodomain||B-box, C-terminal||Zinc finger, RING-type||Zinc finger, B-box||Zinc finger, PHD-finger
ENSGALG00000005959	209.470793267296	396.071368976014	-0.91901	0.0028177	0.0078367	GLMN	YAP-binding/ALF4/Glomulin
ENSGALG00000005966	1516.65296765696	3072.18613670424	-1.0184	0.00054437	0.001895	SEC61A1	SecY/SEC61-alpha family||Translocon Sec61/SecY, plug domain||SecY subunit domain
ENSGALG00000005977	163.0400127524	417.804104341415	-1.3576	2.1632e-05	0.00011652	KIAA1107	BTB/POZ-like||BTB/POZ||BTB/POZ fold
ENSGALG00000005982	1180.84135408357	2058.46127792539	-0.80175	0.0044699	0.011668	KLHL13	BTB/POZ-like||BTB/POZ fold||BTB/POZ||Kelch repeat type 1||BTB/Kelch-associated||Kelch-like protein, gigaxonin type||Kelch repeat type 2
ENSGALG00000005989	8992.15679250729	26687.1436740671	-1.5694	6.9122e-08	7.2346e-07	RUFY1	FYVE zinc finger||Zinc finger, FYVE/PHD-type||RUN||Prefoldin||Zinc finger, FYVE-related
ENSGALG00000005997	1504.81114859826	3228.84818381451	-1.1014	9.9095e-05	0.00044032	WDR44	-
ENSGALG00000005998	6184.90747726372	10869.7006835565	-0.81349	0.0058497	0.014639	RRAS2	Small GTPase superfamily, ARF/SAR type||Small GTPase superfamily, Rab type||Elongation factor, GTP-binding domain||Small GTP-binding protein domain||Mitochondrial Rho-like||Small GTPase superfamily||Ran GTPase||P-loop containing nucleoside triphosphate hydrolase||Small GTPase superfamily, Ras type||Small GTPase superfamily, Rho type
ENSGALG00000005999	1409.70920189382	2266.79698417338	-0.68526	0.014337	0.031699	ABTB1	Ankyrin repeat-containing domain||BTB/POZ-like||Ankyrin repeat||BTB/POZ fold||BTB/POZ
ENSGALG00000006001	4139.85791678527	6507.90331828175	-0.65261	0.023083	0.04799	PRPF6	HAT (Half-A-TPR) repeat||Tetratricopeptide repeat-containing domain||Tetratricopeptide repeat||PRP1 splicing factor, N-terminal
ENSGALG00000006002	395.734763525299	898.828958355048	-1.1835	7.5457e-05	0.00034888	WHAMM	WH2 domain
ENSGALG00000006005	1454.54294429809	2331.01050514052	-0.68039	0.018019	0.038689	MED31	Mediator complex, subunit Med31
ENSGALG00000006010	2479.34046706673	4525.40583583253	-0.86809	0.020084	0.042452	FAM103A1	-
ENSGALG00000006011	508.729555620974	1571.93399603089	-1.6276	8.2812e-06	5.0304e-05	KIAA0753	-
ENSGALG00000006014	6338.29870941321	9842.82947304511	-0.63498	0.021322	0.044789	PRKCB	Protein kinase domain||Protein kinase C, alpha/beta/gamma types||Serine/threonine/dual specificity protein kinase, catalytic domain||Serine-threonine/tyrosine-protein kinase catalytic domain||Protein kinase-like domain||C2 domain||Tyrosine-protein kinase, catalytic domain||Protein kinase C-like, phorbol ester/diacylglycerol-binding domain||AGC-kinase, C-terminal||Protein kinase, C-terminal||Diacy…
ENSGALG00000006015	4736.72700916098	7509.84093796666	-0.66489	0.017037	0.036916	COPB1	Clathrin/coatomer adaptor, adaptin-like, N-terminal||Coatomer beta subunit, C-terminal||Armadillo-type fold||Coatomer beta subunit (COPB1)
ENSGALG00000006020	6848.4767348401	13856.3601432978	-1.0167	0.00056187	0.0019486	BTBD1	BTB/Kelch-associated||PHR||BTB/POZ fold||BTB/POZ||BTB/POZ-like
ENSGALG00000006026	3685.02294190177	13109.7222033358	-1.8309	1.9596e-10	3.5786e-09	CNOT6	Leucine-rich repeat||Leucine-rich repeat, typical subtype||Endonuclease/exonuclease/phosphatase
ENSGALG00000006034	76.8614890731816	251.406903716624	-1.7097	3.1464e-07	2.7617e-06	PITPNM3	LNS2, Lipin/Ned1/Smp2||HAD-like domain||DDHD
ENSGALG00000006035	3137.11640551412	8160.32846489148	-1.3792	1.7097e-06	1.2354e-05	PDE3B	HD/PDEase domain||3'5'-cyclic nucleotide phosphodiesterase, catalytic domain
ENSGALG00000006036	1703.17655207666	3544.45595781311	-1.0573	0.0019507	0.0056888	-	PWWP domain
ENSGALG00000006046	137.377048581133	252.735634198713	-0.87949	0.0097575	0.022683	DNAJC5	DnaJ domain
ENSGALG00000006047	1332.85794784936	2261.23983188774	-0.76259	0.0081706	0.019495	TPRA1	Transmembrane protein adipocyte-associated 1
ENSGALG00000006048	319.21176324999	937.881887838386	-1.5549	2.8975e-07	2.569e-06	FAM64A	Protein of unknown function DUF1466
ENSGALG00000006049	4869.80171633353	13730.5333593364	-1.4955	2.3986e-07	2.1753e-06	MST4	Protein of unknown function DUF1241||Serine/threonine/dual specificity protein kinase, catalytic domain||Serine-threonine/tyrosine-protein kinase catalytic domain||Protein kinase-like domain||Tyrosine-protein kinase, catalytic domain||Protein kinase domain
ENSGALG00000006052	975.310149514964	1872.44538462645	-0.94099	0.00096979	0.0031054	WDR48	G-protein beta WD-40 repeat||WD40-repeat-containing domain||Protein of unknown function DUF3337||WD40 repeat
ENSGALG00000006054	236.363890531672	424.511791706289	-0.84479	0.0058452	0.01463	CALCA	Calcitonin||Pro-islet amyloid polypeptide||Calcitonin peptide-like||Procalcitonin/adrenomedullin||Calcitonin gene-related peptide
ENSGALG00000006057	971.77271232342	1838.6986370647	-0.91999	0.0012127	0.003772	CLK4	Protein kinase domain||Tyrosine-protein kinase, catalytic domain||Protein kinase-like domain||Serine-threonine/tyrosine-protein kinase catalytic domain||Serine/threonine/dual specificity protein kinase, catalytic domain
ENSGALG00000006060	80.7557173919525	353.891298795432	-2.1317	0.00024735	0.00096282	SCN8A	Polycystic kidney disease type 2 protein||Sodium ion transport-associated||Ion transport domain||Voltage gated sodium channel, alpha subunit||Polycystin cation channel, PKD1/PKD2||Domain of unknown function DUF3451||Voltage gated sodium channel, alpha-8 subunit
ENSGALG00000006064	80.4370621717597	257.79344982685	-1.6803	6.3104e-07	5.0932e-06	TEKT1	Tektin
ENSGALG00000006068	2348.60205902173	4259.7823360042	-0.85898	0.0035275	0.0095299	TNRC6A	Argonaute hook domain||UBA-like
ENSGALG00000006069	131.1434046511	246.038672191489	-0.90774	0.0035214	0.0095179	SMTNL2	Calmodulin-regulated spectrin-associated protein, CH domain||Calponin homology domain
ENSGALG00000006086	780.476421829066	3911.05568392558	-2.3251	1.3005e-07	1.2691e-06	FAM13B	Rho GTPase activation protein||Rho GTPase-activating protein domain
ENSGALG00000006089	5600.07355487917	9560.34236259	-0.77162	0.0064486	0.015865	ATF1	Basic-leucine zipper domain||cAMP response element binding (CREB) protein||Coactivator CBP, pKID
ENSGALG00000006090	110.592284962244	190.707479330762	-0.78611	0.015963	0.034847	PLEKHA7	Pleckstrin homology domain
ENSGALG00000006091	7.937621588202	44.4605297278665	-2.4857	0.0003666	0.00135	-	Helicase/UvrB domain||Helicase superfamily 1/2, ATP-binding domain||DEAD/DEAH box helicase domain||Helicase, C-terminal||Sec63 domain||P-loop containing nucleoside triphosphate hydrolase
ENSGALG00000006093	8.28107863877318	39.0277380943253	-2.2366	0.0001205	0.00051971	-//-
ENSGALG00000006094	1454.89049124545	3397.45669733792	-1.2235	2.1084e-05	0.0001141	PHF6	Zinc finger, PHD-type||Zinc finger, FYVE/PHD-type
ENSGALG00000006100	1405.72521430027	4221.33897243904	-1.5864	7.4492e-08	7.7363e-07	ZNF644	Zinc finger, C2H2-like||Zinc finger, C2H2
ENSGALG00000006108	726.337643925769	1484.84648025333	-1.0316	0.00034894	0.0012948	FAM122B	-
ENSGALG00000006121	484.783552097971	1671.58172577509	-1.7858	0.0012902	0.0039836	PIK3C2A	Phox homologous domain||Ubiquitin-related domain||Phosphoinositide 3-kinase, accessory (PIK) domain||Armadillo-type fold||Phosphatidylinositol 3-kinase, C2 domain||Phosphatidylinositol 3-/4-kinase, catalytic domain||Protein kinase-like domain||C2 domain||Phosphatidylinositol 3-kinase Ras-binding (PI3K RBD) domain
ENSGALG00000006123	698.48108776911	1436.9487887742	-1.0407	0.0002722	0.0010446	RTEL1	Helicase-like, DEXD box c2 type||DEAD2||ATP-dependent helicase, C-terminal||DNA helicase (DNA repair), Rad3 type||Paired amphipathic helix||P-loop containing nucleoside triphosphate hydrolase||Helicase, superfamily 1/2, ATP-binding domain, DinG/Rad3-type
ENSGALG00000006127	4691.95452868622	11134.1686395244	-1.2467	1.349e-05	7.714e-05	FAM122A	-
ENSGALG00000006139	465.762062835887	1937.5666887725	-2.0566	0.017925	0.038514	DIP2B	DMAP1-binding||AMP-dependent synthetase/ligase
ENSGALG00000006141	449.348165270418	961.96925576039	-1.0982	0.00018819	0.00075893	FUT13	Beta-lactamase/transpeptidase-like||GDP-fucose protein O-fucosyltransferase
ENSGALG00000006147	1131.54864185285	3135.12662628609	-1.4702	3.4012e-07	2.957e-06	NUCB2	EF-hand domain||Type VII secretion system ESAT-6-like
ENSGALG00000006157	1558.61184791854	2920.22256836806	-0.90582	0.0013548	0.0041583	-//-
ENSGALG00000006163	1242.35608175153	2562.72448623728	-1.0446	0.023806	0.049201	LARP4	RNA-binding protein Lupus La
ENSGALG00000006165	6454.97041435062	19650.0351388795	-1.606	0.0010969	0.0034584	WDFY4	RGS domain||WD40-repeat-containing domain||WD40 repeat||Armadillo-type fold||BEACH domain||Concanavalin A-like lectin/glucanase domain
ENSGALG00000006167	2432.60332816057	11134.3203860202	-2.1944	7.674e-10	1.2269e-08	LRRC8B	Leucine-rich repeat-containing protein 8, N-terminal||Leucine-rich repeat||Leucine-rich repeat, typical subtype
ENSGALG00000006181	1283.49057081557	2499.50805994641	-0.96157	0.00080833	0.0026556	NUB1	Ubiquitin-like||Ubiquitin-related domain||Ubiquitin-associated/translation elongation factor EF1B, N-terminal, eukaryote||UBA-like||Ubiquitin-associated domain/translation elongation factor EF-Ts, N-terminal
ENSGALG00000006192	79.1709543346408	310.890104543878	-1.9734	5.8823e-09	7.8212e-08	USH1C	PDZ domain||Mannose-6-phosphate receptor binding domain
ENSGALG00000006193	2562.91946923179	4238.5597117025	-0.72579	0.014421	0.031865	TXNRD3	FAD/NAD-linked reductase, dimerisation domain||Thioredoxin/glutathione reductase selenoprotein||Thioredoxin-like fold||Glutaredoxin, eukaryotic/virial||Glutaredoxin||FAD-dependent pyridine nucleotide-disulphide oxidoreductase||Pyridine nucleotide-disulphide oxidoreductase, NAD-binding domain||Pyridine nucleotide-disulphide oxidoreductase, FAD/NAD(P)-binding domain||Pyridine nucleotide-disulphide …
ENSGALG00000006219	3973.70836670925	8226.3192170712	-1.0498	0.00035362	0.0013099	PRKAG2	P-loop containing nucleoside triphosphate hydrolase||CBS domain||Small GTPase superfamily
ENSGALG00000006222	5490.64092418404	11764.8767543181	-1.0994	0.00031247	0.0011799	ANKRD11	Ankyrin repeat-containing domain||Ankyrin repeat
ENSGALG00000006225	1196.05163908885	1927.24161031428	-0.68826	0.016449	0.035778	EFTUD1	Translation protein, beta-barrel domain||Ribosomal protein S5 domain 2-type fold||Elongation factor G, III-V domain||Translation elongation factor EFTu/EF1A, domain 2||Translation elongation factor EFG, V domain
ENSGALG00000006237	601.048654876284	1786.69184547459	-1.5717	0.00069543	0.0023348	PKN2	Protein kinase domain||Serine/threonine/dual specificity protein kinase, catalytic domain||Protein kinase-like domain||C2 domain||Serine-threonine/tyrosine-protein kinase catalytic domain||HR1 rho-binding repeat||Protein kinase, C-terminal||AGC-kinase, C-terminal||Tyrosine-protein kinase, catalytic domain
ENSGALG00000006254	1965.92367128293	5969.05469114212	-1.6023	2.1715e-08	2.546e-07	ERCC6	P-loop containing nucleoside triphosphate hydrolase||Helicase superfamily 1/2, ATP-binding domain||Helicase, C-terminal||SNF2-related
ENSGALG00000006256	1153.02568507786	3099.44109030441	-1.4266	1.1525e-06	8.6803e-06	MAP7D3	Microtubule-associated protein 7
ENSGALG00000006264	1824.44337801346	5366.56514361282	-1.5565	0.00011864	0.00051382	KMT2C	High mobility group box domain||SET domain||Zinc finger, PHD-finger||FY-rich, N-terminal||Zinc finger, FYVE/PHD-type||Zinc finger, PHD-type||FY-rich, C-terminal||Post-SET domain
ENSGALG00000006266	1636.89802149667	3817.73420226141	-1.2218	1.9113e-05	0.00010493	HPS5	WD40-repeat-containing domain||BLOC-2 complex, Hps5 subunit
ENSGALG00000006267	10265.9636540481	16519.2524596097	-0.68628	0.018054	0.038749	TPX2	TPX2 central domain||TPX2, C-terminal domain||Aurora-A binding
ENSGALG00000006281	1730.67186051149	3374.66168037452	-0.96341	0.00071392	0.0023877	GTF2H1	TFIIH p62 subunit, N-terminal||BSD
ENSGALG00000006284	3099.24390194397	6342.21211376822	-1.0331	0.00042442	0.0015287	SH3GLB1	Variant SH3 domain||BAR domain-containing family||BAR domain||SH3 domain
ENSGALG00000006286	213.678882255226	685.459003495987	-1.6816	0.0012238	0.0038024	USP31	Ubiquitin specific protease domain||Peptidase C19, ubiquitin carboxyl-terminal hydrolase
ENSGALG00000006292	4294.70307771144	7650.10568742817	-0.83292	0.0044894	0.011715	-	Actin family
ENSGALG00000006296	2849.02906605145	5255.69683432284	-0.88341	0.0015848	0.0047628	-	Double-stranded RNA-binding domain||G-patch domain
ENSGALG00000006302	1.92175653571913	15.2674458255766	-2.99	0.0019693	0.0057396	-	Alpha/Beta hydrolase fold||Alpha/beta hydrolase fold-1||Partial AB-hydrolase lipase domain
ENSGALG00000006309	600.354608076889	1389.99151925654	-1.2112	2.4903e-05	0.0001321	SMAD5	SMAD/FHA domain||MAD homology, MH1||SMAD domain, Dwarfin-type||MAD homology 1, Dwarfin-type||Interferon regulatory factor-3
ENSGALG00000006313	1385.89443239629	2198.30159136574	-0.66557	0.020865	0.043896	IL4RA	Fibronectin type III||Interleukin-4 receptor alpha, N-terminal
ENSGALG00000006324	509.584845122541	834.5625341816	-0.7117	0.013591	0.030211	PFKFB3	Histidine phosphatase superfamily, clade-1||Fructose-2,6-bisphosphatase||Bifunctional 6-phosphofructo-2-kinase/fructose-2, 6-bisphosphate 2-phosphatase||Histidine phosphatase superfamily||6-phosphofructo-2-kinase||P-loop containing nucleoside triphosphate hydrolase
ENSGALG00000006327	547.414580008263	1347.29688745557	-1.2994	2.0011e-05	0.00010914	FBXL21	F-box domain
ENSGALG00000006331	1668.3069624976	3227.5875818459	-0.95207	0.0011152	0.0035049	STAMBPL1	JAB1/MPN/MOV34 metalloenzyme domain
ENSGALG00000006336	1156.5377960515	3195.70859375956	-1.4663	4.1655e-07	3.5439e-06	PAXIP1	BRCT domain
ENSGALG00000006345	919.250405340465	1744.99805755134	-0.9247	0.0013734	0.004208	-	Transmembrane protein 43 family
ENSGALG00000006356	1650.82951996172	3392.2761509863	-1.0391	0.00048459	0.0017115	MKLN1	Kelch repeat type 1||CTLH, C-terminal LisH motif||Muskelin, N-terminal||LisH dimerisation motif||Coagulation factor 5/8 C-terminal type domain||Galactose-binding domain-like
ENSGALG00000006357	963.253467077394	2447.51219173041	-1.3453	3.5537e-06	2.3707e-05	XPC	Rad4 beta-hairpin domain 3||Rad4/PNGase transglutaminase-like fold||DNA repair protein Rad4, subgroup||Rad4 beta-hairpin domain 2||Rad4 beta-hairpin domain 1
ENSGALG00000006371	212.815076427474	509.329454964836	-1.259	3.5055e-05	0.00017832	C5orf24	-
ENSGALG00000006372	1041.81168901826	2500.152015416	-1.2629	0.0092731	0.021721	RBM33	RNA recognition motif domain
ENSGALG00000006382	1420.60129588174	4851.69966410111	-1.772	3.8988e-06	2.5831e-05	PTPRJ	Protein-tyrosine phosphatase, receptor/non-receptor type||Protein-tyrosine phosphatase-like||Protein-tyrosine/Dual specificity phosphatase||Protein-tyrosine phosphatase, catalytic||Fibronectin type III
ENSGALG00000006385	247.833771428196	670.793548787894	-1.4365	0.023382	0.048498	UBXN7	Ubiquitin-related domain||UBX domain||UBA-like||Uncharacterised conserved protein UCP037991, UAS/UBX||UAS
ENSGALG00000006388	3589.5174840631	11160.1848317488	-1.6365	1.2115e-08	1.5076e-07	IL16	PDZ domain||Interleukin-16
ENSGALG00000006390	1381.35734106721	2332.9923370553	-0.75609	0.0080284	0.019221	CRKL	SH2 domain||SH3 domain||Variant SH3 domain
ENSGALG00000006392	778.258592012912	1364.89896955692	-0.81047	0.0056968	0.014322	RNF168	Zinc finger, RING-type||Zinc finger, C3HC4 RING-type
ENSGALG00000006400	241.016135928621	1103.08071561471	-2.1943	9.1105e-05	0.00040845	LMBR1	LMBR1-like membrane protein||Lipocalin-1 receptor
ENSGALG00000006403	1999.8396495823	3837.39357659786	-0.94024	0.0011832	0.003696	MESDC2	Mesoderm development candidate 2
ENSGALG00000006404	4687.36717544101	12738.940295549	-1.4424	9.0567e-07	7.0054e-06	DDX46	Helicase, C-terminal||DEAD/DEAH box helicase domain||RNA helicase, DEAD-box type, Q motif||Helicase superfamily 1/2, ATP-binding domain||P-loop containing nucleoside triphosphate hydrolase
ENSGALG00000006410	1542.40117515839	3656.40615654125	-1.2452	1.6627e-05	9.2799e-05	HTATSF1	RNA recognition motif domain||RNA recognition motif domain, eukaryote
ENSGALG00000006411	321.655387081793	596.79004769207	-0.89171	0.0027972	0.0077872	CAMLG	Calcium signal-modulating cyclophilin ligand
ENSGALG00000006417	2093.29553186682	4823.16553956854	-1.2042	2.0387e-05	0.00011091	SEC24A	Sec23/Sec24, trunk domain||Sec23/Sec24 beta-sandwich||Zinc finger, Sec23/Sec24-type||Sec23/Sec24, helical domain||von Willebrand factor, type A||Gelsolin-like domain
ENSGALG00000006418	3557.58310675258	10229.3876103084	-1.5238	1.2427e-07	1.2202e-06	PDPK1	Tyrosine-protein kinase, catalytic domain||Protein kinase domain||Serine/threonine/dual specificity protein kinase, catalytic domain||Serine-threonine/tyrosine-protein kinase catalytic domain||Protein kinase-like domain
ENSGALG00000006425	289.922274620318	990.356804643118	-1.7723	0.010904	0.024932	SLC6A6	Sodium:neurotransmitter symporter, taurine||Sodium:neurotransmitter symporter
ENSGALG00000006426	1532.72341473692	3391.29615885772	-1.1457	0.017313	0.037449	PAK2	Protein kinase-like domain||Wiscott-Aldrich syndrome protein, C-terminal||Serine/threonine/dual specificity protein kinase, catalytic domain||Serine-threonine/tyrosine-protein kinase catalytic domain||CRIB domain||Protein kinase domain||Tyrosine-protein kinase, catalytic domain
ENSGALG00000006435	918.387914164752	1768.57521062488	-0.94541	0.0029741	0.0082065	UBE2B	Ubiquitin-conjugating enzyme/RWD-like||Ubiquitin-conjugating enzyme E2
ENSGALG00000006439	4378.8150882413	7217.00338676529	-0.72086	0.011296	0.025726	ARHGEF6	Variant SH3 domain||Calmodulin-regulated spectrin-associated protein, CH domain||Calponin homology domain||Dbl homology (DH) domain||SH3 domain||Pleckstrin homology domain
ENSGALG00000006441	401.885111752716	779.634292212652	-0.95601	0.0017675	0.0052264	GNPTG	Mannose-6-phosphate receptor binding domain||Glucosidase II beta subunit-like
ENSGALG00000006446	3926.49857755304	8073.72019304365	-1.04	0.000266	0.0010254	NAP1L4	Nucleosome assembly protein (NAP)
ENSGALG00000006450	431.650051557749	1305.59151577645	-1.5968	5.786e-08	6.1743e-07	UNKL	Zinc finger, CCCH-type||Zinc finger, RING-type
ENSGALG00000006461	348.430207630224	1237.68687660768	-1.8287	0.00021245	0.00084186	UBE3C	IQ motif, EF-hand binding site||HECT
ENSGALG00000006470	1478.8768306492	4417.72113381847	-1.5788	9.8797e-08	9.9403e-07	-	Kinesin motor domain||P-loop containing nucleoside triphosphate hydrolase
ENSGALG00000006472	610.884110327142	1427.51949996599	-1.2245	4.0624e-05	0.00020309	KCNQ1	Potassium channel||Potassium channel, voltage dependent, KCNQ1||Ion transport domain||Two pore domain potassium channel domain||Potassium channel, voltage dependent, KCNQ
ENSGALG00000006475	416.156843799437	2807.43715034666	-2.7541	0.00048945	0.0017262	KIAA0430	NYN domain, limkain-b1-type||RNA recognition motif domain||Limkain b1, conserved domain
ENSGALG00000006487	1063.41086930856	1682.92810419761	-0.66227	0.023829	0.049231	-	Nonaspanin (TM9SF)
ENSGALG00000006488	884.163975169468	1502.48020870116	-0.76496	0.011459	0.026058	RYK	WIF domain||Tyrosine-protein kinase, catalytic domain||Protein kinase domain||Protein kinase-like domain||Serine/threonine/dual specificity protein kinase, catalytic domain||Serine-threonine/tyrosine-protein kinase catalytic domain
ENSGALG00000006496	389.597670329331	791.660324965497	-1.0229	0.017774	0.03829	SENP2	Peptidase C48, SUMO/Sentrin/Ubl1
ENSGALG00000006506	1625.0389236038	3011.73022934678	-0.89012	0.0025732	0.0072434	C13H5ORF15	-
ENSGALG00000006518	29.2501493614334	70.2567521427352	-1.2642	0.0034497	0.0093487	C11orf63	-
ENSGALG00000006520	204.577869013511	562.713863284407	-1.4598	1.8607e-06	1.333e-05	MYH11	P-loop containing nucleoside triphosphate hydrolase||Myosin head, motor domain||IQ motif, EF-hand binding site||t-SNARE||Myosin tail||Prefoldin
ENSGALG00000006521	111.329858464951	207.881122996626	-0.90092	0.0063871	0.015752	TRPM5	Ankyrin repeat-containing domain
ENSGALG00000006524	1409.2655082629	2654.77012174038	-0.91364	0.001421	0.0043365	NOC3L	Nucleolar complex-associated protein 3||Armadillo-type fold||CCAAT-binding factor||Nucleolar complex-associated
ENSGALG00000006525	1053.4300794919	3135.27383837708	-1.5735	5.326e-08	5.7325e-07	NCAPG2	Condensin-2 complex subunit G2||Armadillo-type fold
ENSGALG00000006538	740.226874894473	1408.06681275077	-0.92768	0.0017037	0.005067	TBC1D12	Rab-GTPase-TBC domain
ENSGALG00000006542	440.547764231475	2237.66653205486	-2.3446	0.00012186	0.00052453	ESYT2	-
ENSGALG00000006558	127.572803087751	429.302176510346	-1.7507	9.2752e-08	9.4034e-07	WDR60	WD40-repeat-containing domain||WD40 repeat
ENSGALG00000006569	5814.98458665196	12439.9430631396	-1.0971	0.0011238	0.0035287	-	Cyclic nucleotide-binding domain||PDZ domain||Ubiquitin-related domain||Ras guanine nucleotide exchange factor domain||Ras guanine-nucleotide exchange factors catalytic domain||Ras-like guanine nucleotide exchange factor, N-terminal||Ras-association||Cyclic nucleotide-binding-like
ENSGALG00000006594	1088.23796734108	1727.2247837549	-0.66646	0.022416	0.046755	POFUT1	GDP-fucose protein O-fucosyltransferase
ENSGALG00000006599	973.817428033882	1905.74470088278	-0.96863	0.00093164	0.0030004	ZMYND11	PWWP domain||Zinc finger, PHD-finger||Zinc finger, PHD-type||Zinc finger, MYND-type||Bromodomain||Zinc finger, FYVE/PHD-type
ENSGALG00000006607	112.906898743127	260.938011681573	-1.2086	0.0024179	0.0068737	GUCD1	Guanylyl cyclase
ENSGALG00000006619	1383.36438404944	2200.47027623776	-0.66963	0.023504	0.048692	FBXO3	SMI1/KNR4 like domain||ApaG domain||F-box domain
ENSGALG00000006622	499.73211083751	1151.46712284441	-1.2042	5.9568e-05	0.00028344	FRA10AC1	Folate-sensitive fragile site protein Fra10Ac1
ENSGALG00000006623	760.98576797959	2234.92871568227	-1.5543	0.016144	0.035185	ATP11C	HAD-like domain||P-type ATPase, A domain||P-type ATPase, subfamily IV||P-type ATPase||P-type ATPase, cytoplasmic domain N
ENSGALG00000006626	21.7733563011653	48.8300920989772	-1.1652	0.013174	0.029396	PDE6C	HD/PDEase domain||3'5'-cyclic nucleotide phosphodiesterase||3'5'-cyclic nucleotide phosphodiesterase, catalytic domain||GAF domain||GAF domain-like
ENSGALG00000006628	763.195321265288	1517.86517754315	-0.99192	0.00044425	0.001589	DMTF1	Homeodomain-like||Myb-like domain||SANT/Myb domain
ENSGALG00000006631	1920.21296924098	3957.88032957839	-1.0435	0.0002708	0.0010399	TICRR	-
ENSGALG00000006639	496.101697066654	1467.92191633369	-1.5651	1.8386e-06	1.3182e-05	CEP55	TSG101 and ALIX binding domain of CEP55
ENSGALG00000006642	95.8835324872881	248.212978203253	-1.3722	0.0016407	0.0049073	ADORA2A	G protein-coupled receptor, rhodopsin-like||Adenosine receptor||7TM GPCR, olfactory receptor/chemoreceptor Srsx||GPCR, rhodopsin-like, 7TM||Adenosine A2A receptor
ENSGALG00000006646	7523.54138596199	24914.329654689	-1.7275	2.2266e-09	3.2501e-08	ABCC1	ABC transporter-like||AAA+ ATPase domain||P-loop containing nucleoside triphosphate hydrolase||Multi drug resistance-associated protein||ABC transporter type 1, transmembrane domain
ENSGALG00000006648	1103.17625143981	4054.47233237352	-1.8779	0.01015	0.023435	SPECC1L	Calponin homology domain||Calmodulin-regulated spectrin-associated protein, CH domain||Myc-type, basic helix-loop-helix (bHLH) domain
ENSGALG00000006663	964.655490998084	3911.19050933596	-2.0195	0.00041689	0.0015053	ARHGEF12	Pleckstrin homology domain||Dbl homology (DH) domain||Regulator of G protein signalling-like domain||PDZ domain||RGS domain
ENSGALG00000006672	408.656829437822	1617.64447586024	-1.9849	0.00069287	0.0023289	LARP4B	RNA-binding protein Lupus La
ENSGALG00000006681	159.170615627806	362.995795719927	-1.1894	0.0003953	0.0014377	BRSK2	Serine-threonine/tyrosine-protein kinase catalytic domain||Protein kinase-like domain||Serine/threonine/dual specificity protein kinase, catalytic domain||Protein kinase domain||Tyrosine-protein kinase, catalytic domain
ENSGALG00000006682	1046.12597080626	2428.96468172646	-1.2153	3.2791e-05	0.00016804	BEND7	BEN domain
ENSGALG00000006689	69.6359047385602	489.222226606759	-2.8126	0.002966	0.0081878	ABHD2	Alpha/beta hydrolase fold-1||AB-hydrolase YheT, putative||Alpha/Beta hydrolase fold
ENSGALG00000006694	4866.04760896918	8722.89309227485	-0.84206	0.0034036	0.0092482	UPF2	Armadillo-type fold||MIF4G-like, type 3||Up-frameshift suppressor 2
ENSGALG00000006695	577.538360011308	3764.99807887343	-2.7047	0.0016013	0.0048075	BCR	Pleckstrin homology domain||Rho GTPase activation protein||C2 domain||Dbl homology (DH) domain||Rho GTPase-activating protein domain||Bcr-Abl oncoprotein oligomerisation
ENSGALG00000006697	985.644392015893	2255.77148471485	-1.1945	2.9612e-05	0.00015372	TOLLIP	C2 domain||UBA-like||Ubiquitin system component Cue
ENSGALG00000006706	165.907847724007	388.304699792458	-1.2268	7.7017e-05	0.00035458	USP6NL	Rab-GTPase-TBC domain
ENSGALG00000006708	611.198492501993	1231.1352247545	-1.0103	0.00048653	0.0017177	COL23A1	Collagen triple helix repeat
ENSGALG00000006713	754.525543452626	1705.15530493451	-1.1763	9.2762e-05	0.00041503	CELF2	RNA recognition motif domain
ENSGALG00000006749	156.571363273179	581.956076380294	-1.8941	0.00025512	0.00098865	WDR37	WD40 repeat||G-protein beta WD-40 repeat||WD40-repeat-containing domain
ENSGALG00000006763	1154.83233252076	4417.74093505391	-1.9356	3.2751e-09	4.5919e-08	EXOC6	Exocyst complex subunit Sec15-like
ENSGALG00000006769	402.188586890929	1116.82510031317	-1.4735	1.4352e-06	1.0546e-05	KIN	KOW||DNA/RNA-binding protein Kin17, conserved domain||Translation protein SH3-like domain
ENSGALG00000006780	3271.58161074845	6568.08890561334	-1.0055	0.013424	0.029895	ARL6IP1	Reticulon
ENSGALG00000006787	160.772867550518	729.487814650144	-2.1819	0.0043391	0.011379	CCDC71	-
ENSGALG00000006788	4161.18020345728	8579.96806645611	-1.044	0.0003091	0.0011688	CREPT	ENTH/VHS||RNA polymerase II-binding domain||CID domain
ENSGALG00000006790	6068.19778426139	18646.5439122228	-1.6196	1.3842e-08	1.7006e-07	KIF11	Kinesin motor domain||P-loop containing nucleoside triphosphate hydrolase
ENSGALG00000006794	1285.01104187134	2886.13557807002	-1.1674	4.2929e-05	0.00021279	RAD50	P-loop containing nucleoside triphosphate hydrolase||RAD50, zinc hook||DNA repair protein Rad50, eukaryotes||Metal-dependent hydrolase, composite domain
ENSGALG00000006799	4456.2513692785	7091.68878530785	-0.6703	0.017362	0.037537	AP2A2	Adaptor protein complex AP-2, alpha subunit||Clathrin/coatomer adaptor, adaptin-like, N-terminal||Clathrin adaptor, alpha/beta/gamma-adaptin, appendage, Ig-like subdomain||Armadillo-type fold||Clathrin adaptor, alpha-adaptin, appendage, C-terminal subdomain||Coatomer/clathrin adaptor appendage, Ig-like subdomain||Coatomer/calthrin adaptor appendage, C-terminal subdomain
ENSGALG00000006804	154.275556692967	523.513158965203	-1.7627	4.4295e-08	4.8483e-07	ODF2L	-
ENSGALG00000006818	920.487182272464	3456.53946525459	-1.9089	1.9235e-06	1.3723e-05	KMT2A	Zinc finger, PHD-finger||SET domain||Methyltransferase, trithorax||FY-rich, N-terminal||Zinc finger, PHD-type||FY-rich, C-terminal||Bromodomain||Zinc finger, FYVE/PHD-type||Post-SET domain||Zinc finger, CXXC-type
ENSGALG00000006829	1754.86775442487	4958.30981168329	-1.4985	0.012823	0.028719	-	PIK-related kinase, FATC||Armadillo-type fold||Protein kinase-like domain||Phosphatidylinositol 3-/4-kinase, catalytic domain||PIK-related kinase
ENSGALG00000006833	24.4878748158991	64.2489910569718	-1.3916	0.012258	0.027623	ITIH2	Inter-alpha-trypsin inhibitor heavy chain, C-terminal||von Willebrand factor, type A||VIT domain
ENSGALG00000006837	612.328778911999	1383.21994025863	-1.1757	0.0051609	0.013194	TSPAN4	Tetraspanin/Peripherin||Tetraspanin, EC2 domain||Tetraspanin
ENSGALG00000006839	537.458801652503	3254.58490227452	-2.5982	5.7789e-08	6.1705e-07	DIAPH1	Armadillo-type fold||Formin Homology 1||Formin, FH3 domain||Formin, GTPase-binding domain
ENSGALG00000006860	655.187170585819	1483.75781075576	-1.1793	5.8187e-05	0.00027732	KIF3A	Kinesin motor domain||P-loop containing nucleoside triphosphate hydrolase
ENSGALG00000006865	648.405686814449	2900.02661179293	-2.1611	0.00013831	0.00058338	IDE	Peptidase M16, C-terminal domain||Peptidase M16, N-terminal||Metalloenzyme, LuxS/M16 peptidase-like
ENSGALG00000006868	58.1179713465132	117.085460667363	-1.0105	0.0045504	0.011841	CRACR2B	EF-hand domain
ENSGALG00000006872	624.629085469584	1012.84767504365	-0.69735	0.015084	0.033142	PISD	Phosphatidylserine decarboxylase-related
ENSGALG00000006884	1046.00167337934	1893.52261998136	-0.85619	0.0034144	0.0092732	MARCH5	Zinc finger, C3HC4 RING-type||Zinc finger, RING-CH-type
ENSGALG00000006887	241.948175633605	645.59470307701	-1.4159	4.7342e-05	0.00023132	FAM174B	Protein of unknown function DUF1180
ENSGALG00000006889	273.443560665783	432.178428656033	-0.66038	0.023324	0.048405	TMC7	TMC
ENSGALG00000006898	760.029861447311	1678.24920847743	-1.1428	0.0069213	0.016885	EIF4ENIF1	Eukaryotic translation initiation factor 4E transporter
ENSGALG00000006906	1111.53729758653	3781.00671077554	-1.7662	1.8279e-09	2.7299e-08	CHM	Rab escort (choroideraemia) protein||Rab protein geranylgeranyltransferase component A, eukaryota||GDP dissociation inhibitor
ENSGALG00000006908	720.544850608125	1346.74825120786	-0.90232	0.023566	0.04881	DLG1	L27-1||L27||SH3 domain||PDZ-associated domain of NMDA receptors||Variant SH3 domain||P-loop containing nucleoside triphosphate hydrolase||Membrane-associated guanylate kinase (MAGUK), PEST domain, N-terminal||Guanylate kinase/L-type calcium channel beta subunit||PDZ domain||Guanylate kinase-like||Disks large 1
ENSGALG00000006925	333.043080579747	1119.96817183381	-1.7497	0.00027756	0.0010626	CCP110	-
ENSGALG00000006929	691.385519945512	2059.41469479109	-1.5747	0.00022407	0.00088322	ZNF6	Zinc finger, C2H2||Transcriptional activator, Zfx / Zfy domain||Zinc finger, double-stranded RNA binding||Zinc finger, C2H2-like
ENSGALG00000006933	24.009790252528	78.1579291110666	-1.7028	0.0056619	0.014252	C16orf52	Lipoma HMGIC fusion partner-like protein||Cytochrome d ubiquinol oxidase, subunit I
ENSGALG00000006935	4038.38924940253	11585.2803071662	-1.5204	0.00014092	0.00059223	BTAF1	Helicase superfamily 1/2, ATP-binding domain||HEAT||HEAT, type 2||Domain of unknown function DUF3535||P-loop containing nucleoside triphosphate hydrolase||Helicase, C-terminal||SNF2-related||Armadillo-type fold
ENSGALG00000006949	230.726260076927	1032.88033307972	-2.1624	1.2777e-12	3.6351e-11	CHD2	P-loop containing nucleoside triphosphate hydrolase||SNF2-related||Helicase, C-terminal||Helicase superfamily 1/2, ATP-binding domain||Chromo/chromo shadow domain||Chromo domain||Chromo domain-like
ENSGALG00000006951	58.6518903128426	114.988409786683	-0.97124	0.012	0.027143	-//-
ENSGALG00000006955	39.2985267279766	108.085314875371	-1.4596	0.00017116	0.00069958	CCNJ	Cyclin, N-terminal||Cyclin, C-terminal domain||Cyclin-like
ENSGALG00000006957	25.0408631766602	186.005332733595	-2.893	7.7504e-14	2.8912e-12	VWA3A	von Willebrand factor, type A
ENSGALG00000006966	359.998856269603	1441.32225041476	-2.0013	4.4304e-11	9.0651e-10	ZNF518A	Zinc finger, C2H2||Zinc finger, C2H2-like
ENSGALG00000006971	1978.11941525088	6470.63987178203	-1.7098	2.9976e-09	4.2305e-08	CDK5RAP2	Spindle associated
ENSGALG00000006973	7521.11310256198	18215.2923381162	-1.2761	7.2389e-06	4.4719e-05	BLNK	SH2 domain||Sterile alpha motif/pointed domain
ENSGALG00000006975	855.431544479735	2851.76540994065	-1.7371	3.494e-09	4.8489e-08	TBC1D22A	Rab-GTPase-TBC domain
ENSGALG00000006978	309.283154636327	895.150815416554	-1.5332	3.7055e-07	3.1899e-06	APOOL	Apolipoprotein O
ENSGALG00000006982	655.246572979169	3938.96797240761	-2.5877	3.5243e-06	2.3538e-05	EEF2K	Sel1-like||Elongation factor 2 kinase||MHCK/EF2 kinase||Protein kinase-like domain
ENSGALG00000006983	35.7560030271366	160.388364673189	-2.1653	1.3662e-08	1.6808e-07	DNTT	DNA nucleotidylexotransferase (TdT) / DNA-directed DNA/RNA polymerase mu||DNA polymerase family X||Nucleotidyl transferase domain||DNA polymerase beta-like, N-terminal domain||DNA polymerase family X, beta-like||BRCT domain||DNA polymerase lambda, fingers domain||DNA-directed DNA polymerase X
ENSGALG00000007005	3419.08844944143	6355.46321721261	-0.89439	0.0065462	0.016069	PPP1R2	Protein phosphatase inhibitor 2 (IPP-2)
ENSGALG00000007021	2036.57891243307	6526.68818287431	-1.6802	4.3237e-09	5.8972e-08	PCNT	Pericentrin/AKAP-450 centrosomal targeting domain
ENSGALG00000007025	793.407260497875	3011.52626005303	-1.9244	7.4961e-11	1.4754e-09	CPNE8	Copine||C2 domain||von Willebrand factor, type A
ENSGALG00000007030	268.45262956986	1272.53932530979	-2.245	1.8686e-13	6.4599e-12	-	Major facilitator superfamily domain
ENSGALG00000007036	804.843560643374	1453.8896537125	-0.85314	0.0028643	0.0079478	PITRM1	Peptidase M16, C-terminal domain||Metalloenzyme, LuxS/M16 peptidase-like||Peptidase M16C associated
ENSGALG00000007037	2295.08576584593	6428.71064348433	-1.486	2.2248e-07	2.0389e-06	PPP6R3	Armadillo-type fold||SIT4 phosphatase-associated protein family
ENSGALG00000007040	3078.52198597903	5269.12364146069	-0.77533	0.0064273	0.015831	ACAP2	Arf GTPase activating protein||Ankyrin repeat-containing domain||Pleckstrin homology domain||Ankyrin repeat
ENSGALG00000007041	262.968955334278	743.355957423604	-1.4992	2.3284e-06	1.6318e-05	HDX	Homeodomain-like||Homeobox domain
ENSGALG00000007044	1354.63172052974	2577.62739573387	-0.92814	0.0019124	0.0056	METTL9	S-adenosyl-L-methionine-dependent methyltransferase||Methyltransferase type 12||Methyltransferase type 11||DREV methyltransferase
ENSGALG00000007052	288.228708975063	520.463062349569	-0.85258	0.0038428	0.010263	PXK	Protein kinase-like domain||Serine/threonine/dual specificity protein kinase, catalytic domain||Serine-threonine/tyrosine-protein kinase catalytic domain||WH2 domain||Protein kinase domain||Phox homologous domain
ENSGALG00000007054	826.526419968481	1351.2471720786	-0.70916	0.014546	0.032087	TBC1D16	Rab-GTPase-TBC domain
ENSGALG00000007056	257.52505954489	632.817534401677	-1.2971	0.00023041	0.00090552	KLF6	Zinc finger, C2H2-like||Zinc finger, C2H2
ENSGALG00000007070	166.97515758591	562.136837232115	-1.7513	0.00064323	0.0021847	OTOA	-
ENSGALG00000007075	656.703319716241	2703.36425290605	-2.0414	0.0058777	0.014701	ATP13A3	Cation-transporting P-type ATPase, N-terminal||P-type ATPase, A domain||P-type ATPase||P-type ATPase, cytoplasmic domain N||P-type ATPase, subfamily V||HAD-like domain
ENSGALG00000007076	1383.86084896425	4725.39864999779	-1.7717	1.6723e-09	2.5234e-08	CCNY	Cyclin, N-terminal||Cyclin PHO80-like||Cyclin Y||Cyclin-like
ENSGALG00000007082	260.383800838853	582.859773730946	-1.1625	0.00019733	0.00079176	CREM	cAMP response element binding (CREB) protein||Coactivator CBP, pKID||Basic-leucine zipper domain
ENSGALG00000007095	1440.8335833662	3084.28135488659	-1.098	0.0001328	0.00056312	CUL2	Cullin, N-terminal||Cullin protein, neddylation domain||Cullin repeat-like-containing domain||Cullin homology
ENSGALG00000007097	98.3298781991994	780.102307741546	-2.988	0.00030853	0.0011669	RPS6KA6	Lipopolysaccharide kinase||Serine/threonine/dual specificity protein kinase, catalytic domain||Protein kinase-like domain||Serine-threonine/tyrosine-protein kinase catalytic domain||Protein kinase domain||Tyrosine-protein kinase, catalytic domain||Ribosomal protein S6 kinase II||Protein kinase, C-terminal||AGC-kinase, C-terminal
ENSGALG00000007100	1834.52375848383	4580.79952524923	-1.3202	4.7973e-06	3.1192e-05	MEF2A	Holliday junction regulator protein family C-terminal||Transcription factor, MADS-box
ENSGALG00000007112	42.2189200704108	143.095114363253	-1.761	3.1799e-06	2.1443e-05	LINS	-
ENSGALG00000007115	70.2933374323563	190.008976091789	-1.4346	2.7767e-05	0.0001454	ASB7	Ankyrin repeat||SOCS protein, C-terminal||Ankyrin repeat-containing domain
ENSGALG00000007119	401.901898845697	803.623771641709	-0.99968	0.00067456	0.0022759	DAGLB	Fungal lipase-like domain||Alpha/Beta hydrolase fold
ENSGALG00000007125	116.996180062527	213.025698250807	-0.86457	0.0084273	0.020028	PARD3	Protein of unknown function DUF3534||PDZ domain
ENSGALG00000007126	147.875901590994	623.055198590584	-2.075	0.0027808	0.0077472	AFF4	Transcription factor AF4/FMR2
ENSGALG00000007128	5922.96628249188	14286.0830865845	-1.2702	1.1582e-05	6.7257e-05	SH3BGRL	SH3-binding, glutamic acid-rich protein||Thioredoxin-like fold
ENSGALG00000007142	1226.1432517333	2001.75499539418	-0.70714	0.01195	0.027048	ABCD2	P-loop containing nucleoside triphosphate hydrolase||ABC transporter type 1, transmembrane domain||AAA+ ATPase domain||ABC transporter-like
ENSGALG00000007143	4235.1934494821	6842.91880049533	-0.69218	0.012949	0.028978	RNF10	Zinc finger, C3HC4 RING-type||Zinc finger, RING-type
ENSGALG00000007145	2917.87457055835	4730.97082879572	-0.69722	0.012651	0.028389	ITGB1	Integrin beta subunit, cytoplasmic domain||EGF-like domain, extracellular||Integrin beta subunit, N-terminal||Integrin beta subunit||Integrin beta subunit, tail||Plexin-like fold||von Willebrand factor, type A
ENSGALG00000007149	169.035755551473	596.723840895167	-1.8197	5.0384e-09	6.7923e-08	CYTH3	Pleckstrin homology domain||Sec7 domain
ENSGALG00000007150	1728.63846781618	4174.39939256608	-1.2719	8.6612e-06	5.2267e-05	OPA1	Dynamin superfamily||P-loop containing nucleoside triphosphate hydrolase||Dynamin, GTPase domain
ENSGALG00000007151	381.869812881281	1186.84304704376	-1.636	3.4203e-08	3.835e-07	BRWD3	WD40 repeat||Quinoprotein amine dehydrogenase, beta chain-like||WD40-repeat-containing domain||Bromodomain
ENSGALG00000007161	397.938033104857	1653.67538026702	-2.0551	0.0030729	0.0084537	LRRK2	Armadillo-type fold||Mitochondrial Rho-like||Leucine-rich repeat, typical subtype||Leucine-rich repeat||Small GTPase superfamily||WD40-repeat-containing domain||P-loop containing nucleoside triphosphate hydrolase||Tyrosine-protein kinase, catalytic domain||Serine/threonine/dual specificity protein kinase, catalytic domain||Protein kinase-like domain||Serine-threonine/tyrosine-protein kinase catal…
ENSGALG00000007167	313.338481319406	1158.02506698817	-1.8859	0.00022355	0.00088158	CLEC16A	Uncharacterised protein family FPL
ENSGALG00000007169	978.268307760966	1802.74977982206	-0.8819	0.020814	0.043801	EPC1	Enhancer of polycomb-like, N-terminal||Enhancer of polycomb, C-terminal
ENSGALG00000007171	418.905260704022	925.911967615017	-1.1443	0.011533	0.026186	CIITA	NACHT nucleoside triphosphatase||Leucine-rich repeat, ribonuclease inhibitor subtype||P-loop containing nucleoside triphosphate hydrolase||MHC class II transactivator||Leucine-rich repeat
ENSGALG00000007182	40.5402131850759	93.3771792754401	-1.2037	0.0033685	0.00916	C3orf14	-
ENSGALG00000007206	64.2691656842146	220.436353750197	-1.7782	0.024058	0.049652	-//-
ENSGALG00000007215	1005.41029880321	2881.65404012597	-1.5191	1.3051e-07	1.2722e-06	KIF5B	Kinesin motor domain||tRNA-binding arm||P-loop containing nucleoside triphosphate hydrolase
ENSGALG00000007254	126.954650533895	225.492351700969	-0.82877	0.0087491	0.020674	ARHGAP12	Rho GTPase-activating protein domain||WW domain||Rho GTPase activation protein||SH3 domain||Pleckstrin homology domain
ENSGALG00000007260	1274.28205012175	3071.77409882133	-1.2694	1.3971e-05	7.9628e-05	ZEB1	Zinc finger, C2H2||Zinc finger, C2H2-like||Homeodomain-like||Homeobox domain
ENSGALG00000007266	267.421700983593	645.99900267277	-1.2724	1.9152e-05	0.00010507	ZNF438	Zinc finger, C2H2||Zinc finger, C2H2-like
ENSGALG00000007273	3174.01737775011	5589.20263557739	-0.81633	0.0040715	0.010768	HSPA4	Heat shock protein 70kD, C-terminal domain||Cell shape determining protein MreB/Mrl||Heat shock protein 70 family||Heat shock protein 70kD, peptide-binding domain
ENSGALG00000007276	3467.29001825171	5985.44283718125	-0.78765	0.0039803	0.010572	GCN1L1	Armadillo-type fold||Domain of unknown function DUF3554||HEAT||HEAT, type 2
ENSGALG00000007302	1691.999445229	3729.89429647452	-1.1404	5.0761e-05	0.00024603	ATXN7	SCA7 domain
ENSGALG00000007307	5607.32983342924	12912.3605865779	-1.2034	2.0732e-05	0.00011251	USP7	Peptidase C19, ubiquitin carboxyl-terminal hydrolase||TRAF-like||MATH||ICP0-binding domain of Ubiquitin-specific protease 7||Ubiquitin specific protease domain
ENSGALG00000007310	219.387028888654	615.272390849511	-1.4877	2.4694e-06	1.7162e-05	CEP164	WW domain||P-loop containing nucleoside triphosphate hydrolase
ENSGALG00000007319	14.0052841107949	108.553804934325	-2.9544	0.0014742	0.0044766	CCDC64	-
ENSGALG00000007326	1377.77963657011	2222.93822374446	-0.69012	0.020336	0.042909	PMM2	Eukaryotic phosphomannomutase||HAD-superfamily hydrolase, subfamily IIB||HAD-like domain
ENSGALG00000007351	1625.76207095948	3282.54885133366	-1.0137	0.00044956	0.0016053	MTPAP	PAP/25A-associated
ENSGALG00000007352	758.79680300793	2006.70938052667	-1.403	0.0021048	0.0060933	SPAG9	WD40-repeat-containing domain||JNK/Rab-associated protein-1, N-terminal
ENSGALG00000007354	573.575662103513	1925.91285964105	-1.7475	0.0085588	0.020299	CIT	Protein kinase-like domain||Serine/threonine/dual specificity protein kinase, catalytic domain||Serine-threonine/tyrosine-protein kinase catalytic domain||HR1 rho-binding repeat||Protein kinase domain||Pleckstrin homology domain||Citron-like||Protein kinase, C-terminal||AGC-kinase, C-terminal||Protein kinase C-like, phorbol ester/diacylglycerol-binding domain||Tyrosine-protein kinase, catalytic d…
ENSGALG00000007379	1608.35014986762	3488.26347186405	-1.1169	0.00143	0.0043616	WAC	WW domain
ENSGALG00000007386	5243.91771151604	11775.6195908089	-1.1671	7.7049e-05	0.00035463	LUC7L3	Luc7-related
ENSGALG00000007387	1449.88864326529	2345.66651258565	-0.69406	0.012561	0.028205	GTF3C1	B-block binding subunit of TFIIIC
ENSGALG00000007393	1861.82984940003	2933.34068767576	-0.65582	0.024209	0.049931	SUDS3	Sds3-like
ENSGALG00000007408	454.016177948401	904.649539140294	-0.99462	0.00064424	0.0021865	MPP7	Guanylate kinase/L-type calcium channel beta subunit||L27, C-terminal||PDZ domain||Guanylate kinase-like||P-loop containing nucleoside triphosphate hydrolase||Variant SH3 domain||SH3 domain||L27
ENSGALG00000007410	218.79751163186	370.597024225001	-0.76025	0.018608	0.039743	IGDCC4	Immunoglobulin subtype||Fibronectin type III||Immunoglobulin subtype 2||Immunoglobulin-like domain||Immunoglobulin I-set||Immunoglobulin
ENSGALG00000007435	1334.09478431036	2295.34950595114	-0.78285	0.008196	0.019547	RAB18	Mitochondrial Rho-like||Small GTPase superfamily||Gtr1/RagA G protein||Ran GTPase||Small GTPase superfamily, Ras type||P-loop containing nucleoside triphosphate hydrolase||Small GTPase superfamily, ARF type||Small GTPase superfamily, Rho type||Small GTPase superfamily, ARF/SAR type||Elongation factor, GTP-binding domain||Small GTPase superfamily, Rab type||Small GTP-binding protein domain
ENSGALG00000007437	657.476337010375	1105.75428886462	-0.75002	0.0093056	0.021782	DPP8	Xaa-Pro dipeptidyl-peptidase-like domain||Alpha/Beta hydrolase fold||Peptidase S9B, dipeptidylpeptidase IV N-terminal||Peptidase S9, prolyl oligopeptidase, catalytic domain
ENSGALG00000007439	3434.71068326262	7038.51111901033	-1.0351	0.00042513	0.0015303	SLMO2	PRELI/MSF1
ENSGALG00000007476	1302.53071965793	2511.82079290687	-0.94742	0.0011217	0.0035226	VAMP7	Longin domain||Longin-like domain||Synaptobrevin
ENSGALG00000007477	2665.88872769374	5234.00477357753	-0.9733	0.00082109	0.002694	TH1L	TH1 protein
ENSGALG00000007481	741.20328084799	1235.19304484118	-0.7368	0.008023	0.019211	PTPLAD1	Protein-tyrosine phosphatase-like, PTPLA||CS domain||HSP20-like chaperone
ENSGALG00000007483	156.823040941282	471.26434207647	-1.5874	0.0041698	0.010996	LRIG1	Immunoglobulin subtype||Immunoglobulin subtype 2||Immunoglobulin I-set||Cysteine-rich flanking region, C-terminal||Leucine-rich repeat||Leucine-rich repeat, typical subtype||Immunoglobulin-like domain||Immunoglobulin
ENSGALG00000007492	4282.70680372663	11050.0068479571	-1.3675	2.0472e-06	1.4523e-05	YME1L1	Peptidase M41||AAA+ ATPase domain||Peptidase, FtsH||P-loop containing nucleoside triphosphate hydrolase||ATPase, AAA-type, core
ENSGALG00000007500	185.320643066022	1401.76596527941	-2.9192	0.0025876	0.0072744	DENND4A	Pentatricopeptide repeat||dDENN domain||uDENN domain||DENN domain
ENSGALG00000007507	152.969640645153	344.113306638979	-1.1696	0.005686	0.0143	MASTL	Serine-threonine/tyrosine-protein kinase catalytic domain||Protein kinase-like domain||Serine/threonine/dual specificity protein kinase, catalytic domain||Tyrosine-protein kinase, catalytic domain||Protein kinase domain
ENSGALG00000007516	2418.62114093016	3950.36716582163	-0.7078	0.011786	0.026718	-	PWI domain||Zinc finger, CCCH-type||RNA recognition motif domain||RGS domain
ENSGALG00000007527	1743.19320246255	4610.79209313438	-1.4033	1.057e-06	8.0374e-06	ADARB1	Adenosine deaminase/editase||Double-stranded RNA-binding domain||Cytokine, IL-1-like
ENSGALG00000007528	6696.08512914406	19919.8995407653	-1.5728	7.5463e-08	7.8232e-07	TCERG1	FF domain||WW domain
ENSGALG00000007537	6855.31992938753	12185.715786811	-0.8299	0.0043714	0.011445	INCENP	Chromosome passenger complex (CPC) protein INCENP N-terminal||Inner centromere protein, ARK-binding domain||Secretoglobin
ENSGALG00000007541	2013.57065785157	3588.60182280454	-0.83367	0.003925	0.010452	STX16	Target SNARE coiled-coil domain||Syntaxin, N-terminal domain||t-SNARE
ENSGALG00000007546	4396.9760998703	8870.21973957789	-1.0125	0.00026396	0.0010179	-	Exocyst complex, component 1/SEC3
ENSGALG00000007550	75.6830351935853	211.115060506991	-1.48	0.0049893	0.012823	TPCN2	Ion transport domain
ENSGALG00000007552	796.979616291919	3425.23601512779	-2.1036	0.0005742	0.001985	GLS	Ankyrin repeat||Beta-lactamase/transpeptidase-like||Ankyrin repeat-containing domain||Glutaminase
ENSGALG00000007554	174.328292580847	1219.29994571387	-2.8062	0.00019626	0.00078802	RAB22A	Small GTPase superfamily, ARF/SAR type||Small GTP-binding protein domain||Small GTPase superfamily, Rab type||Elongation factor, GTP-binding domain||Small GTPase superfamily||Mitochondrial Rho-like||Small GTPase superfamily, Rho type||Gtr1/RagA G protein||Ran GTPase||P-loop containing nucleoside triphosphate hydrolase||Small GTPase superfamily, Ras type
ENSGALG00000007569	529.01937917586	1236.21042063386	-1.2245	2.8967e-05	0.00015069	KBTBD8	Kelch-like protein, gigaxonin type||BTB/Kelch-associated||Kelch repeat type 2||Kelch repeat type 1||BTB/POZ||BTB/POZ fold||BTB/POZ-like
ENSGALG00000007575	270.3607832701	1391.14037773847	-2.3633	0.00067318	0.0022727	-	Armadillo-type fold||HEAT, type 2||HEAT
ENSGALG00000007581	4314.9358080571	8979.11820392262	-1.0572	0.00025482	0.00098772	FYTTD1	Protein of unknown function DUF1346
ENSGALG00000007588	33.6078395961493	180.133023781693	-2.4222	3.4796e-09	4.8329e-08	GAD2	Pyridoxal phosphate-dependent transferase||Pyridoxal phosphate-dependent decarboxylase
ENSGALG00000007590	1506.9832445499	4338.55075231018	-1.5255	1.1694e-07	1.1569e-06	MTMR8	Myotubularin-like phosphatase domain||Protein-tyrosine phosphatase-like||Protein-tyrosine phosphatase, catalytic
ENSGALG00000007593	72.7763298961963	138.538458626666	-0.92875	0.0076917	0.018531	JAKMIP2	-
ENSGALG00000007595	311.020620870191	1267.47032239283	-2.0269	0.0049715	0.012782	LRCH3	Leucine-rich repeat||Leucine-rich repeat, typical subtype||Calponin homology domain
ENSGALG00000007599	109.97272886355	188.849492426023	-0.78009	0.018153	0.03891	AMER1	Uncharacterised protein family FAM123
ENSGALG00000007625	474.528129188853	1481.9098508245	-1.6429	6.0749e-07	4.9168e-06	FADD	Death domain||Death-like domain||Death effector domain
ENSGALG00000007642	8522.30819959591	17367.2171534408	-1.0271	0.00026936	0.001036	-	D-isomer specific 2-hydroxyacid dehydrogenase, NAD-binding domain||6-phosphogluconate dehydrogenase, NADP-binding||D-isomer specific 2-hydroxyacid dehydrogenase, catalytic domain
ENSGALG00000007643	1679.44996668783	3904.58018403028	-1.2172	1.4879e-05	8.4366e-05	DIS3L	-
ENSGALG00000007644	4869.7445342315	8616.94459856308	-0.82333	0.0027011	0.0075545	SLX4	BTB/POZ-like||BTB/POZ fold||BTB/POZ
ENSGALG00000007651	942.250031503554	2367.08856941911	-1.3289	0.010883	0.024887	STAT1	STAT transcription factor, coiled coil||STAT transcription factor, all-alpha||SH2 domain||STAT transcription factor, protein interaction||STAT transcription factor, DNA-binding||p53-like transcription factor, DNA-binding
ENSGALG00000007660	136.651936562828	450.70330670846	-1.7217	6.1586e-08	6.5201e-07	CHIC1	Golgin subfamily A member 7/ERF4
ENSGALG00000007663	1554.5369266521	3458.00809065529	-1.1535	4.2799e-05	0.00021233	KDM3B	JmjC domain
ENSGALG00000007672	1086.50479038623	3261.0065279085	-1.5856	5.421e-08	5.8276e-07	PPFIA1	Sterile alpha motif/pointed domain||Sterile alpha motif, type 1||Sterile alpha motif, type 2||Sterile alpha motif domain
ENSGALG00000007677	276.51595541235	571.043167464938	-1.0462	0.0023227	0.0066377	THNSL1	P-loop containing nucleoside triphosphate hydrolase||ATPase, AAA-type, core||Threonine synthase-like||Shikimate kinase/Threonine synthase-like 1||Tryptophan synthase beta subunit-like PLP-dependent enzyme
ENSGALG00000007679	836.320227367681	1379.60166204818	-0.72212	0.010863	0.024851	MITF	Basic helix-loop-helix leucine zipper transcrition factor MiT/TFE||Myc-type, basic helix-loop-helix (bHLH) domain
ENSGALG00000007687	1425.68034371328	2444.27024689562	-0.77775	0.0086519	0.020492	MAP2K1	Tyrosine-protein kinase, catalytic domain||Protein kinase domain||Serine-threonine/tyrosine-protein kinase catalytic domain||Serine/threonine/dual specificity protein kinase, catalytic domain||Protein kinase-like domain
ENSGALG00000007694	298.475887599353	917.16838684928	-1.6196	7.0195e-08	7.3337e-07	PRTFDC1	Hypoxanthine phosphoribosyl transferase||Phosphoribosyltransferase-like||Phosphoribosyltransferase domain
ENSGALG00000007697	2669.84867005198	6147.41605422706	-1.2032	0.00068533	0.002308	MGEA5	Beta-N-acetylglucosaminidase||Acyl-CoA N-acyltransferase||Glycoside hydrolase superfamily
ENSGALG00000007717	23.1352804536008	62.217106177153	-1.4272	0.0018808	0.0055193	GCNT7	Glycosyl transferase, family 14
ENSGALG00000007721	217.180456794997	380.345018119164	-0.80841	0.011589	0.0263	ARHGAP21	Pleckstrin homology domain||Rho GTPase activation protein||PDZ domain||Rho GTPase-activating protein domain
ENSGALG00000007726	900.183293504705	1947.6956438105	-1.1135	0.00011568	0.00050252	USP12P1	Ubiquitin specific protease domain||Peptidase C19, ubiquitin carboxyl-terminal hydrolase
ENSGALG00000007744	248.965248469983	779.898234318744	-1.6473	3.0356e-06	2.0629e-05	CASS4	Serine rich protein interaction||SH3 domain||CAS family, DUF3513||Variant SH3 domain
ENSGALG00000007750	1198.48302051367	2284.20319158473	-0.93048	0.0012356	0.003833	RLIM	Zinc finger, C3HC4 RING-type||Zinc finger, RING-type
ENSGALG00000007768	2010.18918385675	3668.40109737051	-0.86782	0.0035095	0.0094888	AURKA	Serine-threonine/tyrosine-protein kinase catalytic domain||Protein kinase-like domain||Serine/threonine/dual specificity protein kinase, catalytic domain||Protein kinase domain||Tyrosine-protein kinase, catalytic domain
ENSGALG00000007769	821.548127341155	2930.38366305198	-1.8347	0.0028615	0.0079422	FOXP1	Transcription factor, fork head
ENSGALG00000007772	112.679701583343	232.262374260775	-1.0435	0.0031907	0.0087378	CBLN4	Tumour necrosis factor-like domain||Complement C1q protein
ENSGALG00000007777	258.72088731582	1080.09608238785	-2.0617	0.00052786	0.0018429	SLC39A10	Zinc/iron permease
ENSGALG00000007779	826.717967389548	1518.59592458315	-0.87727	0.0025019	0.0070813	ADCY9	Nucleotide cyclase||Adenylyl cyclase class-3/4/guanylyl cyclase
ENSGALG00000007788	500.370647838538	1367.00706673621	-1.45	0.0032263	0.0088201	ABCB7	P-loop containing nucleoside triphosphate hydrolase||ABC transporter type 1, transmembrane domain||ABC transporter-like||AAA+ ATPase domain
ENSGALG00000007798	223.118696169981	425.314764201387	-0.93072	0.0032274	0.0088215	SHQ1	HSP20-like chaperone||CS domain||SHQ1 protein
ENSGALG00000007799	2320.74435760904	9351.67130825968	-2.0106	4.5021e-12	1.1525e-10	ZNF217	Zinc finger, C2H2||Zinc finger, C2H2-like
ENSGALG00000007800	19.3896890147349	120.344676501782	-2.6338	0.0028947	0.008014	ZDHHC15	Zinc finger, DHHC-type, palmitoyltransferase
ENSGALG00000007808	362.965285282402	638.433967427963	-0.81471	0.0048901	0.012608	HID1	Dymeclin
ENSGALG00000007810	3418.4062087529	6811.88232847774	-0.99473	0.00046437	0.0016521	PPP4R2	Protein phosphatase 4 core regulatory subunit R2
ENSGALG00000007820	346.115357736847	860.05148540415	-1.3132	0.0016453	0.0049201	BTRC	WD40 repeat||D domain of beta-TrCP||WD40-repeat-containing domain||G-protein beta WD-40 repeat||F-box domain
ENSGALG00000007832	866.000933585186	2174.11932394094	-1.328	5.1129e-06	3.2986e-05	PEX13	SH3 domain||Peroxin 13, N-terminal
ENSGALG00000007842	974.190340410532	2097.60378460193	-1.1065	0.00014083	0.00059201	PDHX	2-oxoacid dehydrogenase acyltransferase, catalytic domain||Biotin/lipoyl attachment||Single hybrid motif||E3-binding domain
ENSGALG00000007843	4346.17922386362	28074.2131902914	-2.6914	5.8755e-06	3.7259e-05	ATRX	Helicase superfamily 1/2, ATP-binding domain||tRNA-binding arm||SNF2-related||Zinc finger, FYVE/PHD-type||Helicase, C-terminal||P-loop containing nucleoside triphosphate hydrolase
ENSGALG00000007845	1712.22980438041	3198.74764000544	-0.90163	0.0010648	0.0033694	REL	Rel homology domain||Immunoglobulin E-set||NF-kappa-B/Rel/Dorsal||p53-like transcription factor, DNA-binding||IPT domain
ENSGALG00000007849	4851.68258540716	9063.2166506875	-0.90154	0.0016073	0.0048239	CD44	C-type lectin fold||CD44 antigen||Link
ENSGALG00000007861	1679.56449226483	3423.80704106681	-1.0275	0.00039155	0.0014256	MAGT1	Thioredoxin domain||Oligosaccharyl transferase complex, subunit OST3/OST6||Thioredoxin-like fold
ENSGALG00000007866	9521.47116679056	16871.9458897445	-0.82537	0.0048961	0.012613	BCL11A	Zinc finger, C2H2-like||Zinc finger, C2H2
ENSGALG00000007870	1175.27783059664	1924.49057067806	-0.71147	0.0092994	0.021771	SMAD3	SMAD/FHA domain||MAD homology, MH1||SMAD domain, Dwarfin-type||MAD homology 1, Dwarfin-type||Interferon regulatory factor-3
ENSGALG00000007871	32.4604182891328	94.2364970261543	-1.5376	0.00016867	0.00069043	SLC1A2	Sodium:dicarboxylate symporter
ENSGALG00000007877	1822.49989221333	3315.03172383078	-0.8631	0.0025992	0.0073024	PIP4K2A	Phosphatidylinositol-4-phosphate 5-kinase, core||Phosphatidylinositol-4-phosphate 5-kinase, core, subgroup
ENSGALG00000007902	149.519450478804	690.574342094854	-2.2075	0.0025379	0.0071635	ATP7A	HAD-like domain||P-type ATPase, subfamily IB||Heavy metal-associated domain, HMA||P-type ATPase, A domain||P-type ATPase||Heavy metal-associated domain, copper ion-binding
ENSGALG00000007904	3119.63053474345	5102.97933579774	-0.70996	0.015205	0.033368	DLAT	Biotin/lipoyl attachment||Dihydrolipoyllysine-residue acetyltransferase component of pyruvate dehydrogenase complex||2-oxoacid dehydrogenase acyltransferase, catalytic domain||Single hybrid motif||E3-binding domain
ENSGALG00000007917	20.3995280988806	72.0365486450844	-1.8202	0.0009364	0.003014	LAMB4	Concanavalin A-like lectin/glucanase domain||Laminin, N-terminal||Laminin IV||t-SNARE||EGF-like, laminin||Epidermal growth factor-like domain
ENSGALG00000007924	1405.33443260786	4695.38848546101	-1.7403	2.6806e-09	3.8422e-08	STK17B	Protein kinase-like domain||Serine/threonine/dual specificity protein kinase, catalytic domain||Serine-threonine/tyrosine-protein kinase catalytic domain||Protein kinase domain||Tyrosine-protein kinase, catalytic domain
ENSGALG00000007928	1772.9316738972	3209.54087637846	-0.85623	0.0021022	0.0060883	MLLT10	Zinc finger, PHD-type||Zinc finger, PHD-finger||Zinc finger, FYVE/PHD-type
ENSGALG00000007932	419.970383321635	777.360873964035	-0.8883	0.018039	0.038727	TRAF6	TRAF-like||Zinc finger, C3HC4 RING-type||Zinc finger, TRAF-type||Zinc finger, RING-type||MATH||TNF receptor-associated factor TRAF
ENSGALG00000007935	2382.71999653337	4417.07581713587	-0.89048	0.0019236	0.0056242	PNPT1	Exoribonuclease, phosphorolytic domain 2||Polyribonucleotide nucleotidyltransferase||Ribosomal protein S1, RNA-binding domain||Ribosomal protein S5 domain 2-type fold||RNA-binding domain, S1||Polyribonucleotide nucleotidyltransferase, RNA-binding domain||Nucleic acid-binding, OB-fold||K Homology domain, type 1||Exoribonuclease, phosphorolytic domain 1
ENSGALG00000007938	38.1652624084615	197.607647629076	-2.3723	0.0056897	0.014307	-//-
ENSGALG00000007940	830.893564414293	1566.03834990684	-0.91438	0.0014189	0.004332	RAG2	Zinc finger, FYVE/PHD-type||V-D-J recombination activating protein 2||Galactose oxidase/kelch, beta-propeller
ENSGALG00000007957	806.639229191914	1488.498773685	-0.88386	0.0014981	0.0045383	TTC17	Tetratricopeptide repeat-containing domain||Tetratricopeptide repeat||Tetratricopeptide TPR1
ENSGALG00000007958	368.499701247286	728.542094319713	-0.98335	0.00071766	0.0023993	GTF3C3	Tetratricopeptide TPR2||Tetratricopeptide repeat||Tetratricopeptide repeat-containing domain
ENSGALG00000007966	694.477830196795	2447.82110053344	-1.8175	7.1733e-10	1.1553e-08	PGAP1	Alpha/Beta hydrolase fold||GPI inositol-deacylase PGAP1-like
ENSGALG00000007970	243.085125799408	747.580377108434	-1.6208	8.2586e-06	5.0202e-05	PIAS1	SAP domain||Zinc finger, MIZ-type
ENSGALG00000007977	4285.99302314633	10393.3370665525	-1.278	9.988e-06	5.921e-05	API5	Armadillo-type fold||Apoptosis inhibitory 5
ENSGALG00000007989	1994.5897572171	6105.59482769093	-1.614	1.6917e-07	1.599e-06	ADNP	Zinc finger, C2H2||Homeobox domain||Homeodomain-like||Zinc finger, C2H2-like
ENSGALG00000007992	1814.8905939926	3166.47556128883	-0.803	0.0034489	0.009348	GGA3	Clathrin adaptor, alpha/beta/gamma-adaptin, appendage, Ig-like subdomain||VHS subgroup||Clathrin adaptor, gamma-adaptin, appendage||Coatomer/clathrin adaptor appendage, Ig-like subdomain||ENTH/VHS||GAT domain||VHS
ENSGALG00000007994	26.8024001046849	62.7751643515284	-1.2278	0.0051166	0.013096	PARD6B	PDZ domain||Phox/Bem1p
ENSGALG00000007996	1223.93130445462	6564.50073477482	-2.4232	0.00014992	0.00062482	ANKRD44	Ankyrin repeat-containing domain||Ankyrin repeat
ENSGALG00000008000	364.482165549042	888.474120647085	-1.2855	0.0020348	0.0059118	EXT2	Exostosin , C-terminal||Nucleotide-diphospho-sugar transferases||Exostosin-like
ENSGALG00000008005	222.407918123373	516.838011556059	-1.2165	0.00087746	0.0028548	FAM65C	Armadillo-type fold
ENSGALG00000008009	1976.46609082992	3193.82416748569	-0.69236	0.022305	0.046573	BCAP29	-
ENSGALG00000008010	349.277866127284	1144.02050541521	-1.7117	0.0046158	0.011984	PTPN1	Protein-tyrosine phosphatase, receptor/non-receptor type||Protein-tyrosine phosphatase-like||Protein-tyrosine phosphatase, catalytic||Protein-tyrosine/Dual specificity phosphatase||Protein-tyrosine phosphatase, non-receptor type-1/2
ENSGALG00000008021	2020.48024683597	5824.35427166108	-1.5274	2.1778e-07	2.001e-06	RNF114	Zinc finger, RING-type||Zinc finger, C3HC4 RING-type||Drought induced 19 protein-like, zinc-binding domain
ENSGALG00000008025	1460.24447685713	3201.11904692082	-1.1324	5.5767e-05	0.00026725	FAM178A	-
ENSGALG00000008026	395.076576495848	979.473427052241	-1.3099	7.5407e-06	4.6338e-05	SPATA2	-
ENSGALG00000008038	10705.5972249127	20485.7769293182	-0.93626	0.00075363	0.0025024	SF3B1	Armadillo-type fold||Splicing factor 3B subunit 1
ENSGALG00000008045	1195.67414507422	2925.06601209294	-1.2906	4.4129e-06	2.8952e-05	SLC9A8	Na+/H+ exchanger||Cation/H+ exchanger
ENSGALG00000008050	474.732600471716	1015.96988518732	-1.0977	0.00016361	0.00067269	HBP1	Ataxin, AXH domain||Ataxin-1/HBP1 module (AXH)||High mobility group box domain
ENSGALG00000008051	1097.49977425942	2098.60953552674	-0.93521	0.00079941	0.0026297	MTMR3	Zinc finger, FYVE-related||Protein-tyrosine phosphatase, catalytic||Protein-tyrosine phosphatase-like||Myotubularin-like phosphatase domain||Zinc finger, FYVE/PHD-type||FYVE zinc finger
ENSGALG00000008056	393.466775495664	738.348071080209	-0.90806	0.0020865	0.0060498	B4GALT5	Beta-1,4-galactosyltransferase||Galactosyltransferase, C-terminal||Nucleotide-diphospho-sugar transferases
ENSGALG00000008057	488.97549375521	940.002070832547	-0.9429	0.017109	0.037048	LLGL2	WD40-repeat-containing domain||Lethal(2) giant larvae protein||WD40 repeat||Lethal giant larvae homologue 2
ENSGALG00000008058	464.752840314594	1695.58959197587	-1.8673	0.0027093	0.007573	PAK3	Serine/threonine/dual specificity protein kinase, catalytic domain||Wiscott-Aldrich syndrome protein, C-terminal||Protein kinase-like domain||Serine-threonine/tyrosine-protein kinase catalytic domain||CRIB domain||Tyrosine-protein kinase, catalytic domain||Protein kinase domain
ENSGALG00000008074	26.8099458996261	101.838449547305	-1.9254	0.0084781	0.020132	AMMECR1	AMMECR1||AMMECR1 domain
ENSGALG00000008076	266.35532572407	915.495564551239	-1.7812	0.0036918	0.0099127	TMEM164	-
ENSGALG00000008078	1769.80106450724	4568.57905076994	-1.3682	2.563e-06	1.7699e-05	FUT8	Alpha-(1,6)-fucosyltransferase, eukaryotic type||SH3 domain
ENSGALG00000008081	974.355820229185	5234.79938967958	-2.4256	1.1628e-05	6.7454e-05	PIK3CG	C2 domain||Protein kinase-like domain||Phosphatidylinositol 3-kinase Ras-binding (PI3K RBD) domain||Phosphatidylinositol 3-/4-kinase, catalytic domain||Phosphatidylinositol 3-kinase, C2 domain||Armadillo-type fold||Phosphoinositide 3-kinase, accessory (PIK) domain||Ubiquitin-related domain
ENSGALG00000008088	1887.42391633163	5528.13346276266	-1.5504	5.4646e-08	5.8636e-07	ACSL4	AMP-dependent synthetase/ligase
ENSGALG00000008092	1145.56913869196	2190.21015817169	-0.935	0.0011265	0.0035345	NXT2	Nuclear transport factor 2||Nuclear transport factor 2, eukaryote
ENSGALG00000008095	2714.04536275162	4594.01932828013	-0.75931	0.00722	0.017536	KIF23	P-loop containing nucleoside triphosphate hydrolase||Kinesin motor domain
ENSGALG00000008097	515.791119527546	1918.54210293182	-1.8952	1.426e-10	2.6769e-09	CELF1	RNA recognition motif domain
ENSGALG00000008098	752.884388557802	1697.22110024161	-1.1727	5.5096e-05	0.00026418	PBEF1	Nicotinate phosphoribosyltransferase family||Nicotinamide phosphoribosyl transferase||Quinolinate phosphoribosyl transferase, C-terminal
ENSGALG00000008104	690.939989355454	4028.88069785965	-2.5437	4.2338e-17	2.9787e-15	CCDC88A	Hook-related protein family||Prefoldin
ENSGALG00000008107	326.393036781144	1131.36481660202	-1.7934	0.00041336	0.0014935	IRS4	Insulin receptor substrate-1, PTB||Pleckstrin homology domain
ENSGALG00000008115	357.03061389781	653.454547857485	-0.87204	0.01881	0.040106	ATXN7L1	SCA7 domain
ENSGALG00000008117	934.02481703224	1495.59784380442	-0.67919	0.022877	0.047614	MTIF2	Mitochondrial Rho-like||Translation elongation factor EFTu/EF1A, domain 2||Translation initiation factor IF- 2, domain 3||Translation protein, beta-barrel domain||P-loop containing nucleoside triphosphate hydrolase||GTP binding domain||Elongation factor, GTP-binding domain||Small GTP-binding protein domain
ENSGALG00000008122	416.203669734318	772.097213904411	-0.89149	0.0025228	0.0071267	SLC39A13	Zinc/iron permease
ENSGALG00000008127	6580.83706894857	12069.2814205262	-0.875	0.002598	0.0073003	SPI1	Ets domain
ENSGALG00000008132	1223.93990639107	2639.28268822273	-1.1086	0.00013495	0.00057113	PUS7	Pseudouridine synthase, TruD||Pseudouridine synthase TruD, eukaryotic||Pseudouridine synthase, TruD, insertion domain||Pseudouridine synthase, catalytic domain
ENSGALG00000008136	164.080884409126	289.32896170736	-0.8183	0.011482	0.026102	C7H2ORF69	Uncharacterised protein family UPF0565
ENSGALG00000008143	71.4204595017673	136.853723538192	-0.93823	0.0068213	0.016681	UACA	t-SNARE||tRNA-binding arm||Ankyrin repeat-containing domain||Ankyrin repeat||Prefoldin
ENSGALG00000008152	973.951560522958	2901.36324194928	-1.5748	4.9695e-08	5.3872e-07	SPATS2L	UBA-like||Protein of unknown function DUF1387
ENSGALG00000008154	1841.79686107886	5487.33967253851	-1.575	1.1132e-07	1.1067e-06	SRPK2	Protein kinase-like domain||Serine-threonine/tyrosine-protein kinase catalytic domain||Serine/threonine/dual specificity protein kinase, catalytic domain||Protein kinase domain||Tyrosine-protein kinase, catalytic domain
ENSGALG00000008157	19.5772847125197	73.5419112554737	-1.9094	0.00018719	0.00075595	-//-
ENSGALG00000008162	487.818388689666	908.765435224917	-0.89756	0.011972	0.027085	FBXO18	P-loop containing nucleoside triphosphate hydrolase||F-box domain||UvrD-like Helicase, ATP-binding domain
ENSGALG00000008163	749.978853975288	2372.14436519243	-1.6613	0.00023718	0.00092926	PSME4	Protein of unknown function DUF3437||Armadillo-type fold||HEAT
ENSGALG00000008167	2137.73802794187	6841.20449283184	-1.6782	8.7845e-05	0.00039597	KMT2E	Zinc finger, PHD-type||Zinc finger, PHD-finger||SET domain||Zinc finger, FYVE/PHD-type
ENSGALG00000008176	452.833713617925	746.706716800902	-0.72156	0.021977	0.045981	ASB3	Ankyrin repeat-containing domain||SOCS protein, C-terminal||Ankyrin repeat
ENSGALG00000008180	1688.33246046889	2952.4085253853	-0.80629	0.0036256	0.0097587	SPG11	-
ENSGALG00000008199	1763.12654964721	4210.50158919222	-1.2559	1.2987e-05	7.4543e-05	CTDSPL2	NLI interacting factor||HAD-like domain||Dullard phosphatase domain, eukaryotic
ENSGALG00000008204	98.3518138116044	387.998419412151	-1.98	5.0452e-05	0.00024473	FEM1C	Ankyrin repeat-containing domain||Ankyrin repeat
ENSGALG00000008208	3196.33303076958	5691.62640571686	-0.83242	0.0039581	0.010522	CASC4	-
ENSGALG00000008217	127.033735601998	223.592815156581	-0.81566	0.020544	0.043316	RNFT2	Zinc finger, C3HC4 RING-type||Zinc finger, RING-type
ENSGALG00000008222	1063.21555371347	3943.00830566693	-1.8909	2.101e-05	0.00011377	SLC26A5	Sulphate anion transporter||Sulphate transporter||STAS domain
ENSGALG00000008230	816.664939809835	1434.65845776221	-0.81289	0.0060589	0.015087	PCGF6	Zinc finger, C3HC4 RING-type||Ubiquitin-related domain||Zinc finger, RING-type
ENSGALG00000008233	2721.4064373437	5558.94431911198	-1.0305	0.00029063	0.0011054	BUB1	Protein kinase domain||Protein kinase-like domain||Serine/threonine/dual specificity protein kinase, catalytic domain||Serine-threonine/tyrosine-protein kinase catalytic domain||Mad3/BUB1 homology region 1
ENSGALG00000008234	1142.66913307923	1877.60921954649	-0.71649	0.013446	0.029926	ORC2	Origin recognition complex, subunit 2
ENSGALG00000008237	135.241550100712	289.53834772208	-1.0982	0.00071821	0.0024006	GRAMD3	GRAM domain
ENSGALG00000008238	989.511663505623	3752.92425396863	-1.9232	0.013354	0.02976	MED13L	Mediator complex, subunit Med13, N-terminal, metazoa/fungi||Mediator complex, subunit Med13
ENSGALG00000008240	293.228943779857	894.77903078451	-1.6095	0.00018207	0.00073852	CFLAR	Death-like domain||Peptidase C14, caspase domain||Death effector domain||Peptidase C14, ICE, catalytic subunit p20||Peptidase C14A, caspase precursor p45, core
ENSGALG00000008241	1222.69215672907	2982.05518496706	-1.2862	7.9783e-06	4.8735e-05	TAF5	WD40-repeat-containing domain||G-protein beta WD-40 repeat||LisH dimerisation motif||WD40 repeat||TFIID subunit, WD40-associated region
ENSGALG00000008254	3738.88275205784	5906.8876080212	-0.65979	0.016005	0.034927	ANAPC1	-
ENSGALG00000008265	2636.29333728654	4648.89827056903	-0.81838	0.0042642	0.011212	PDCD11	HAT (Half-A-TPR) repeat||Nucleic acid-binding, OB-fold||Ribosomal protein S1||Ribosomal protein S1, RNA-binding domain||Suppressor of forked||Tetratricopeptide repeat-containing domain||RNA-binding domain, S1
ENSGALG00000008269	1974.07119478409	5035.3961013642	-1.3509	4.211e-06	2.771e-05	ZC3H6	Zinc finger, CCCH-type
ENSGALG00000008274	201.19837201004	680.537438353945	-1.7581	1.7511e-05	9.7142e-05	CRBN	PUA-like domain||Peptidase S16, lon N-terminal
ENSGALG00000008279	413.539958241545	982.659485681369	-1.2487	2.0834e-05	0.00011299	Lrrn1	Immunoglobulin V-set domain||Immunoglobulin-like domain||Fibronectin type III||Leucine-rich repeat, typical subtype||Leucine-rich repeat||Immunoglobulin subtype 2||Immunoglobulin I-set||Cysteine-rich flanking region, C-terminal||Immunoglobulin subtype
ENSGALG00000008285	788.675897386493	2453.20161920526	-1.6372	5.1425e-08	5.5487e-07	NAPEPLD	Beta-lactamase-like
ENSGALG00000008288	128.967865130023	339.046297099283	-1.3945	2.0105e-05	0.00010958	-	Armadillo repeat-containing domain||Armadillo||Armadillo-type fold
ENSGALG00000008294	2055.76154893947	4891.91208097707	-1.2507	0.0019057	0.0055832	ITPR1	Inositol 1,4,5-trisphosphate-binding protein receptor||Inositol 1,4,5-trisphosphate/ryanodine receptor||RyR/IP3R Homology associated domain||MIR motif||Ion transport domain||RIH (RyR and IP3R Homology) domain
ENSGALG00000008304	360.228421341106	1027.5871352933	-1.5123	3.6031e-07	3.1187e-06	OBFC1	Nucleic acid-binding, OB-fold||CST complex subunit Stn1, C-terminal||CST complex subunit Stn1||OB-fold nucleic acid binding domain, AA-tRNA synthetase-type
ENSGALG00000008306	191.432380279589	631.332186867565	-1.7216	5.6199e-07	4.6126e-06	FGL2	Fibrinogen, alpha/beta/gamma chain, C-terminal globular domain
ENSGALG00000008312	267.32410067308	851.08594524574	-1.6707	0.00025699	0.00099435	GSAP	-
ENSGALG00000008313	411.508107264581	734.115576342876	-0.83509	0.0041523	0.010957	NAPB	NSF attachment protein
ENSGALG00000008318	1374.64810450579	11667.5395328654	-3.0854	1.1053e-16	7.1731e-15	SLK	Serine-threonine/tyrosine-protein kinase catalytic domain||Protein kinase-like domain||Serine/threonine/dual specificity protein kinase, catalytic domain||UVR domain||Polo kinase kinase||Tyrosine-protein kinase, catalytic domain||Protein kinase domain
ENSGALG00000008320	568.267708879665	1400.28016960294	-1.3011	4.2028e-05	0.00020904	EDEM1	Glycoside hydrolase, family 47
ENSGALG00000008322	775.36083277277	1263.8327925429	-0.70487	0.016337	0.035568	PTPN12	Protein-tyrosine phosphatase-like||Protein-tyrosine phosphatase, catalytic||Protein-tyrosine/Dual specificity phosphatase||Protein-tyrosine phosphatase, receptor/non-receptor type||Protein-tyrosine phosphatase, non-receptor type-12
ENSGALG00000008325	2914.76006826456	9367.4051816658	-1.6843	7.7698e-05	0.00035715	CKAP5	Armadillo-type fold||CLASP N-terminal domain
ENSGALG00000008328	738.091579479514	2055.50083487469	-1.4776	2.2392e-06	1.5744e-05	RSBN1L	-
ENSGALG00000008335	462.798503323592	1010.79101220749	-1.127	0.00032054	0.0012064	PHTF2	Transcription factor homeodomain, male germ-cell
ENSGALG00000008350	723.020156221691	1539.95402859635	-1.0908	0.00021223	0.00084151	-	Zinc finger, C2H2||Zinc finger, C2H2-like
ENSGALG00000008357	202.415168144664	469.763077597628	-1.2146	0.0067946	0.016628	TPCN1	Ion transport domain
ENSGALG00000008365	279.854916351441	478.922477942151	-0.77511	0.0088019	0.020782	CHRM4	GPCR, rhodopsin-like, 7TM||Muscarinic acetylcholine receptor M4||Muscarinic acetylcholine receptor family||G protein-coupled receptor, rhodopsin-like||7TM GPCR, olfactory receptor/chemoreceptor Srsx
ENSGALG00000008370	147.867185081178	521.216472529675	-1.8176	0.0039317	0.010462	TRAK2	HAP1, N-terminal||Trafficking kinesin-binding protein domain
ENSGALG00000008376	1394.25398570468	2186.85013342789	-0.64936	0.020995	0.044144	EIF2B5	Trimeric LpxA-like||Nucleotide-diphospho-sugar transferases||W2 domain||Armadillo-type fold
ENSGALG00000008381	399.695415244137	802.404326161048	-1.0054	0.00076775	0.0025438	TMEM237	-
ENSGALG00000008382	1373.02318583445	3300.91356594995	-1.2655	5.7386e-05	0.0002741	GNAI1	G-protein alpha subunit, group I||Fungal G-protein, alpha subunit||Small GTPase superfamily, ARF/SAR type||G protein alpha subunit, helical insertion||Guanine nucleotide binding protein (G-protein), alpha subunit||P-loop containing nucleoside triphosphate hydrolase
ENSGALG00000008383	210.431789591403	395.475088608778	-0.91023	0.0036164	0.0097386	SFR1	Double-strand recombination repair protein, Mei5-like
ENSGALG00000008399	1615.54183581239	6249.00872214224	-1.9516	4.8511e-07	4.0639e-06	ANKRD12	Ankyrin repeat||Ankyrin repeat-containing domain
ENSGALG00000008400	843.789976221794	1507.45928773615	-0.83716	0.0040681	0.010764	TWSG1	Twisted gastrulation (Tsg) protein
ENSGALG00000008403	906.393621476933	1470.91893136765	-0.69851	0.014967	0.032918	PHF21A	AT hook, DNA-binding motif||Zinc finger, PHD-finger||Zinc finger, PHD-type||Zinc finger, FYVE/PHD-type
ENSGALG00000008404	449.255916945493	976.319709516747	-1.1198	0.016762	0.036401	-	AP180 N-terminal homology (ANTH) domain||ENTH/VHS||ENTH domain
ENSGALG00000008405	4364.26974659731	8006.64521257573	-0.87546	0.0029788	0.0082167	RALBP1	Rho GTPase-activating protein domain||Rho GTPase activation protein
ENSGALG00000008407	1852.84706279215	4007.34242653724	-1.1129	9.6046e-05	0.00042753	IRAK2	Serine/threonine/dual specificity protein kinase, catalytic domain||Death-like domain||Protein kinase-like domain||Serine-threonine/tyrosine-protein kinase catalytic domain||Death domain||Protein kinase domain||Tyrosine-protein kinase, catalytic domain
ENSGALG00000008413	1218.04254760196	2096.763059733	-0.7836	0.0048949	0.012613	PPP4R1	HEAT||HEAT, type 2||Armadillo-type fold
ENSGALG00000008415	300.015693926546	562.695892415068	-0.90732	0.0022643	0.0064966	ALS2	MORN motif||Dbl homology (DH) domain||Regulator of chromosome condensation 1/beta-lactamase-inhibitor protein II||Pleckstrin homology domain||Regulator of chromosome condensation, RCC1||Vacuolar sorting protein 9
ENSGALG00000008420	351.551474901331	634.062488051316	-0.85089	0.0032257	0.0088201	CAND2	HEAT||Armadillo-type fold||TATA-binding protein interacting (TIP20)
ENSGALG00000008429	1617.7571178508	3268.62685704956	-1.0147	0.00056536	0.0019576	CRNKL1	HAT (Half-A-TPR) repeat||Suppressor of forked||Tetratricopeptide repeat-containing domain
ENSGALG00000008431	1133.01360967532	2714.51096330537	-1.2605	1.156e-05	6.7241e-05	SMARCA1	P-loop containing nucleoside triphosphate hydrolase||ISWI, HAND domain||SNF2-related||Helicase, C-terminal||Helicase/UvrB domain||Homeodomain-like||SLIDE domain||SANT/Myb domain||Helicase superfamily 1/2, ATP-binding domain||DEAD/DEAH box helicase domain
ENSGALG00000008439	24.00543199762	102.802118430522	-2.0984	6.0106e-07	4.8738e-06	CD36	CD36 antigen||Adhesion molecule CD36
ENSGALG00000008459	240.608039473178	928.464732793498	-1.9482	0.01789	0.038459	BMPR-II	Serine/threonine/dual specificity protein kinase, catalytic domain||Protein kinase-like domain||Serine-threonine/tyrosine-protein kinase catalytic domain||Tyrosine-protein kinase, catalytic domain||Protein kinase domain||TGF-beta receptor/activin receptor, type I/II
ENSGALG00000008461	48.6823060561412	222.841465097648	-2.1945	8.9343e-10	1.4115e-08	HGF/SF	Peptidase S1||Trypsin-like cysteine/serine peptidase domain||Peptidase S1A, chymotrypsin-type||Kringle-like fold||Apple-like||PAN-1 domain||Kringle
ENSGALG00000008466	288.600276534474	550.154478858582	-0.93076	0.010183	0.023503	FAM117B	-
ENSGALG00000008482	4326.63203281564	14470.2950869331	-1.7418	2.0645e-09	3.0389e-08	STAG2	STAG||Armadillo-type fold
ENSGALG00000008485	1614.72936467665	2973.80398361399	-0.88102	0.0023052	0.0065934	CCNYL1	Cyclin, N-terminal||Cyclin PHO80-like||Cyclin Y||Cyclin-like
ENSGALG00000008491	177.674973016542	294.611241676353	-0.72957	0.019456	0.041262	IAP3	Zinc finger, RING-type||Baculoviral inhibition of apoptosis protein repeat
ENSGALG00000008494	1121.61312680584	3346.51326637263	-1.5771	0.00034193	0.0012745	CREB1	Transcription factor, Skn-1-like, DNA-binding domain||Basic-leucine zipper domain||cAMP response element binding (CREB) protein||Coactivator CBP, pKID
ENSGALG00000008496	513.557666367522	1490.80347343576	-1.5375	1.3307e-07	1.2943e-06	VPS18	Clathrin, heavy chain/VPS, 7-fold repeat||Pep3/Vps18/deep orange||UVR domain
ENSGALG00000008497	1033.70723046544	2460.99133505278	-1.2514	7.7808e-05	0.00035756	SLC38A2	Amino acid transporter, transmembrane
ENSGALG00000008500	311.348399532527	817.914185725909	-1.3934	0.0008813	0.0028658	RBSN	FYVE zinc finger||Zinc finger, C2H2||FYVE-finger-containing Rab5 effector protein rabenosyn-5||Zinc finger, FYVE/PHD-type||Zinc finger, FYVE-related
ENSGALG00000008507	2978.22716537906	12199.6428698103	-2.0343	6.6162e-12	1.6238e-10	THOC2	THO complex, subunitTHOC2, C-terminal||THO complex, subunitTHOC2, N-terminal
ENSGALG00000008515	3700.97496792792	6316.56080504035	-0.77123	0.0074623	0.018056	ATL2	Guanylate-binding protein, C-terminal||P-loop containing nucleoside triphosphate hydrolase||Guanylate-binding protein, N-terminal
ENSGALG00000008519	240.413134092946	710.261273173964	-1.5628	0.0014004	0.0042787	NR2C2	Zinc finger, nuclear hormone receptor-type||Steroid hormone receptor||Transcription factor COUP||Nuclear hormone receptor, ligand-binding, core||Nuclear hormone receptor, ligand-binding
ENSGALG00000008526	816.09002200103	3525.70205247588	-2.1111	1.7489e-12	4.8372e-11	BRD1	Bromodomain||Zinc finger, PHD-type||Zinc finger, PHD-finger||Zinc finger, FYVE/PHD-type||PWWP domain||Enhancer of polycomb-like, N-terminal
ENSGALG00000008529	1782.87179706417	3016.39315877808	-0.75862	0.01815	0.038907	FASTKD2	FAST kinase leucine-rich||RAP domain||FAST kinase-like protein, subdomain 2
ENSGALG00000008547	1023.21642812184	3980.04488241154	-1.9597	4.2077e-11	8.6869e-10	ZBED4	HAT dimerisation domain, C-terminal||Ribonuclease H-like domain||Zinc finger, BED-type
ENSGALG00000008553	842.365226023481	3148.55608768433	-1.9022	9.8447e-11	1.9075e-09	INO80	Helicase superfamily 1/2, ATP-binding domain||SNF2-related||Helicase, C-terminal||P-loop containing nucleoside triphosphate hydrolase
ENSGALG00000008559	3427.02081081868	9031.02964868716	-1.3979	6.227e-05	0.00029437	CUL4B	Cullin protein, neddylation domain||Cullin, N-terminal||Cullin homology||Cullin repeat-like-containing domain
ENSGALG00000008562	6.26140047048174	34.1012702719379	-2.4453	0.018607	0.039743	DYTN	EF-hand domain, type 2||EF-hand domain, type 1||Zinc finger, ZZ-type
ENSGALG00000008564	89.1720368238468	169.175685076614	-0.92386	0.0064343	0.015843	NSUN6	SAM-dependent methyltransferase RsmB/NOP2-type||PUA domain||RNA (C5-cytosine) methyltransferase||Ribosomal RNA methyltransferase FtsJ domain||PUA-like domain||S-adenosyl-L-methionine-dependent methyltransferase
ENSGALG00000008572	406.50290420709	1216.46189696559	-1.5814	1.2825e-05	7.3774e-05	LAMP2	Lysosome-associated membrane glycoprotein
ENSGALG00000008582	274.178619037078	651.936173238698	-1.2496	0.020541	0.043315	ADAM23	Peptidase M12B, propeptide||Blood coagulation inhibitor, Disintegrin||Peptidase M12B, ADAM/reprolysin||Epidermal growth factor-like domain||ADAM, cysteine-rich
ENSGALG00000008584	3172.32773406363	8397.58278271326	-1.4044	1.58e-06	1.1488e-05	NUSAP1	-
ENSGALG00000008585	5771.96323645526	15114.2610413498	-1.3888	2.1628e-06	1.5268e-05	SMC3	SMCs flexible hinge||RecF/RecN/SMC, N-terminal||P-loop containing nucleoside triphosphate hydrolase
ENSGALG00000008595	6464.6467771699	11227.6629587526	-0.79641	0.0077422	0.01863	RTF1	Plus-3 domain, subgroup||Plus-3
ENSGALG00000008600	2785.94850366528	7409.25066225107	-1.4112	0.0019123	0.0056	IQGAP1	P-loop containing nucleoside triphosphate hydrolase||IQ motif, EF-hand binding site||Calponin homology domain||RasGAP protein, C-terminal||Ras GTPase-activating protein||Rho GTPase activation protein||WW domain
ENSGALG00000008604	124.555803165485	214.055744919794	-0.78119	0.014319	0.031671	TMEM255A	-
ENSGALG00000008611	502.055641311842	2256.15791981165	-2.1679	4.6042e-06	3.0082e-05	ZBTB33	BTB/POZ-like||Zinc finger, C2H2-like||BTB/POZ fold||BTB/POZ||Zinc finger, C2H2
ENSGALG00000008612	765.583438581255	1279.80528830084	-0.74129	0.0091579	0.021489	MAPK11	Mitogen-activated protein (MAP) kinase, p38||Protein kinase domain||Serine/threonine/dual specificity protein kinase, catalytic domain||Protein kinase-like domain||Serine-threonine/tyrosine-protein kinase catalytic domain||Lipopolysaccharide kinase||Mitogen-activated protein (MAP) kinase, JNK||Tyrosine-protein kinase, catalytic domain
ENSGALG00000008624	765.973016511757	1519.02458047044	-0.98778	0.00045824	0.0016316	RPAP1	RNA polymerase II-associated protein 1, N-terminal||RNA polymerase II-associated protein 1, C-terminal||Armadillo-type fold
ENSGALG00000008627	70.6263824700129	280.136409957974	-1.9879	0.018318	0.03922	TTBK1	Protein kinase domain||Tyrosine-protein kinase, catalytic domain||Serine-threonine/tyrosine-protein kinase catalytic domain||Serine/threonine/dual specificity protein kinase, catalytic domain||Protein kinase-like domain
ENSGALG00000008641	238.402405264433	497.774736034669	-1.0621	0.0004445	0.0015892	HDAC10	Histone deacetylase superfamily||Histone deacetylase domain
ENSGALG00000008653	255.352592589779	1995.68054742478	-2.9663	0.00023045	0.00090552	MGA	Transcription factor, T-box||Myc-type, basic helix-loop-helix (bHLH) domain||p53-like transcription factor, DNA-binding
ENSGALG00000008654	343.01196306403	645.184204962169	-0.91145	0.0016012	0.0048075	STAM	Ubiquitin interacting motif||SH3 domain||ENTH/VHS||VHS subgroup||VHS||Variant SH3 domain
ENSGALG00000008657	522.188780603096	1137.43259504339	-1.1231	9.4105e-05	0.00041985	TUBGCP6	Gamma-tubulin complex component protein
ENSGALG00000008681	141.355189165371	238.532038802368	-0.75486	0.024132	0.049786	NSMF	P-loop containing nucleoside triphosphate hydrolase||IQ motif, EF-hand binding site
ENSGALG00000008682	106.772871948766	193.806949322713	-0.86008	0.012059	0.027249	SLC25A43	Mitochondrial carrier domain||Mitochondrial substrate/solute carrier||Mitochondrial carrier protein
ENSGALG00000008684	30918.4276127274	50678.2812017982	-0.7129	0.013256	0.029556	EIF4A2	Helicase/UvrB domain||P-loop containing nucleoside triphosphate hydrolase||Helicase superfamily 1/2, ATP-binding domain||DEAD/DEAH box helicase domain||RNA helicase, DEAD-box type, Q motif||Helicase, C-terminal
ENSGALG00000008686	874.827431590341	1608.94733705694	-0.87905	0.003274	0.0089308	TRDMT1	S-adenosyl-L-methionine-dependent methyltransferase||C-5 cytosine methyltransferase
ENSGALG00000008689	102.828892348841	407.088859074551	-1.9851	4.0245e-09	5.5192e-08	-//-
ENSGALG00000008692	107.844336599413	340.690679058671	-1.6595	0.01313	0.029318	MAPKBP1	Translation initiation factor, beta propellor-like domain||WD40-repeat-containing domain||WD40 repeat
ENSGALG00000008694	234.505835515912	657.34759777663	-1.487	9.6535e-07	7.4177e-06	SELO	Uncharacterised protein family UPF0061
ENSGALG00000008698	1033.25184241519	1770.83766875413	-0.77724	0.0081591	0.01948	C3H20ORF72	Restriction endonuclease type II-like
ENSGALG00000008700	4690.0930067226	12863.5776780891	-1.4556	6.0218e-07	4.8806e-06	PDCD4	Initiation factor eIF-4 gamma, MA3||Armadillo-type fold
ENSGALG00000008707	1924.51141805459	3048.57564052186	-0.66364	0.018299	0.039189	CSRP2BP	Acyl-CoA N-acyltransferase||GNAT domain
ENSGALG00000008708	1334.93293563238	2899.20421347004	-1.1189	0.011282	0.025696	ESF1	NUC153
ENSGALG00000008725	237.14235118532	536.178644061303	-1.177	0.00014669	0.00061335	KIF16B	P-loop containing nucleoside triphosphate hydrolase||Phox homologous domain||SMAD/FHA domain||Kinesin motor domain
ENSGALG00000008731	91.63713060813	166.169986856368	-0.85866	0.016921	0.036697	DZANK1	Ankyrin repeat||Ankyrin repeat-containing domain
ENSGALG00000008739	610.855976618865	1006.95056229775	-0.72109	0.01928	0.040962	FAM188A	-
ENSGALG00000008740	311.315527118984	1148.04189802996	-1.8827	5.7703e-10	9.5126e-09	POT1	Nucleic acid-binding, OB-fold||Telomeric single stranded DNA binding POT1/Cdc13
ENSGALG00000008745	378.33460214542	711.491620352065	-0.91118	0.0024905	0.0070525	APLF	Zinc finger, C2H2, APLF-like||SMAD/FHA domain
ENSGALG00000008750	645.892245694552	1060.34156729474	-0.71516	0.013752	0.030549	DPH7	WD40-repeat-containing domain||WD40 repeat
ENSGALG00000008755	199.921967134073	426.881968041309	-1.0944	0.0028728	0.0079634	-	Small GTPase superfamily, Rab type||Small GTP-binding protein domain||Small GTPase superfamily, ARF/SAR type||P-loop containing nucleoside triphosphate hydrolase||Guanine nucleotide binding protein (G-protein), alpha subunit||Gtr1/RagA G protein||Small GTPase superfamily, ARF type||Small GTPase superfamily, SAR1-type||Mitochondrial Rho-like||Small GTPase superfamily
ENSGALG00000008763	83.6106252192315	212.966336131801	-1.3489	7.8562e-05	0.00036045	SSX2IP	Afadin/alpha-actinin-binding
ENSGALG00000008771	742.636544089955	2234.39421332176	-1.5892	4.1307e-08	4.5441e-07	SHOC2	Leucine-rich repeat, typical subtype||Leucine-rich repeat
ENSGALG00000008780	300.11358619532	716.509029985869	-1.2555	2.4923e-05	0.00013216	CTBS	Glycoside hydrolase, family 18, catalytic domain||Glycoside hydrolase superfamily||Chitinase II
ENSGALG00000008784	65.3866366414287	232.875280314472	-1.8325	6.173e-05	0.00029213	-	Ribosome recycling factor domain
ENSGALG00000008785	1036.05804565593	2396.56955783758	-1.2099	2.4266e-05	0.00012908	MCCC1	ATP-grasp fold, DUF201-type||ATP-grasp fold, RimK-type||Pre-ATP-grasp domain||Biotin carboxylation domain||ATP-grasp fold||Biotin/lipoyl attachment||Biotin carboxylase, C-terminal||Carbamoyl-phosphate synthase, large subunit, N-terminal||D-alanine--D-alanine ligase, C-terminal||Carbamoyl-phosphate synthetase large subunit-like, ATP-binding domain||Single hybrid motif||ATP-grasp fold, ATP-dependen…
ENSGALG00000008786	48.4162385705745	322.033722987853	-2.7336	0.0053527	0.013602	NBEAL1	Armadillo-type fold||WD40 repeat||BEACH domain||Concanavalin A-like lectin/glucanase domain||WD40-repeat-containing domain
ENSGALG00000008791	549.069331173503	1577.39399122616	-1.5225	4.0298e-07	3.4453e-06	NMT2	Myristoyl-CoA:protein N-myristoyltransferase, N-terminal||Myristoyl-CoA:protein N-myristoyltransferase||Myristoyl-CoA:protein N-myristoyltransferase, C-terminal||Acyl-CoA N-acyltransferase
ENSGALG00000008795	92.349256353808	309.656308274261	-1.7455	0.0034196	0.0092858	GPAM	Phospholipid/glycerol acyltransferase
ENSGALG00000008797	326.65419185978	583.923248318401	-0.83801	0.006975	0.017002	WASL	WH2 domain||CRIB domain||WH1/EVH1 domain||Wiscott-Aldrich syndrome protein, C-terminal
ENSGALG00000008803	640.589201995805	1231.7016187865	-0.94318	0.0013625	0.0041784	-//-
ENSGALG00000008807	1209.61323245055	2493.56059625096	-1.0437	0.0002866	0.0010915	DCUN1D1	Potentiating neddylation domain||UBA-like
ENSGALG00000008823	16.6064089527152	43.9584283684466	-1.4044	0.0047531	0.012288	IQUB	IQ motif, EF-hand binding site
ENSGALG00000008828	684.15069103032	2380.83165891872	-1.7991	2.5263e-06	1.7474e-05	AFTPH	-
ENSGALG00000008836	2278.348740232	3868.25912778743	-0.7637	0.010759	0.02464	ATP6AP1	BIG/ATPase V1 complex, subunit S1
ENSGALG00000008837	2216.18409590069	5216.93842645262	-1.2351	2.1921e-05	0.00011786	PELI1	Pellino family
ENSGALG00000008838	2695.76141106338	4793.08305559942	-0.83026	0.0032363	0.0088418	FKBP15	Peptidyl-prolyl cis-trans isomerase, FKBP-type, domain
ENSGALG00000008839	1217.15993129101	3162.33274062579	-1.3775	0.0001968	0.00079	ATP11B	HAD-like domain||P-type ATPase, A domain||P-type ATPase, subfamily IV||P-type ATPase||P-type ATPase, cytoplasmic domain N
ENSGALG00000008840	843.725569646884	1745.17525594562	-1.0485	0.00052639	0.0018387	ACSL5	AMP-dependent synthetase/ligase
ENSGALG00000008842	330.759528735242	1400.17276465603	-2.0818	0.00087065	0.0028358	PIKFYVE	Chaperonin Cpn60/TCP-1||DEP domain||FYVE zinc finger||GroEL-like apical domain||Phosphatidylinositol-4-phosphate 5-kinase, core||Zinc finger, FYVE/PHD-type||Zinc finger, FYVE-related||Phosphatidylinositol-4-phosphate 5-kinase, core, subgroup
ENSGALG00000008847	1514.3448537778	2832.84105112473	-0.90356	0.0016095	0.0048295	VPS54	Vps54-like||Vacuolar protein sorting-associated protein 54
ENSGALG00000008855	1015.89145331714	1658.54213095965	-0.70717	0.011373	0.025882	UGP2	Nucleotide-diphospho-sugar transferases||UTP--glucose-1-phosphate uridylyltransferase||UTP--glucose-1-phosphate uridylyltransferase family
ENSGALG00000008862	788.190470093643	1695.32540411062	-1.1049	0.00011238	0.00049061	DNAJC10	DnaJ domain||Thioredoxin-like fold||Thioredoxin domain
ENSGALG00000008864	2249.19959513842	3822.67427410599	-0.76517	0.0087325	0.020638	FXR1	K Homology domain||K Homology domain, type 1||Agenet-like domain||Fragile X mental retardation protein family
ENSGALG00000008872	98.4321580866797	413.320932307754	-2.0701	0.004001	0.010617	FAM199X	-
ENSGALG00000008887	526.618419925131	1190.9466078275	-1.1773	6.044e-05	0.00028673	PIK3C3	Phosphatidylinositol 3-kinase, C2 domain||Phosphatidylinositol 3-/4-kinase, catalytic domain||Phosphatidylinositol 3-kinase, Vps34 type||Protein kinase-like domain||C2 domain||Armadillo-type fold||Phosphoinositide 3-kinase, accessory (PIK) domain
ENSGALG00000008889	726.870100218963	2186.22700611112	-1.5887	3.4881e-08	3.896e-07	TTC14	Ribosomal protein S1, RNA-binding domain||Nucleic acid-binding, OB-fold||Tetratricopeptide repeat-containing domain||Tetratricopeptide repeat||RNA-binding domain, S1
ENSGALG00000008903	745.474953499983	1283.9673073266	-0.78438	0.0053595	0.013617	SSFA2	-
ENSGALG00000008906	2845.26404836793	6958.3816896404	-1.2902	6.949e-06	4.3157e-05	EHBP1	Domain of unknown function DUF3585||Calponin homology domain||Calmodulin-regulated spectrin-associated protein, CH domain
ENSGALG00000008916	44.3830244840956	152.122051769828	-1.7771	0.00082812	0.002714	DNAJB4	Chaperone DnaJ, C-terminal||DnaJ domain||HSP40/DnaJ peptide-binding
ENSGALG00000008930	1087.17700607727	2699.85283336191	-1.3123	8.3932e-06	5.0913e-05	B3GNT2	Glycosyl transferase, family 31
ENSGALG00000008933	102.104482102955	213.641235608448	-1.0651	0.0015511	0.0046752	CASP7	Peptidase C14, caspase domain||Peptidase C14A, caspase precursor p45, core||Peptidase C14, ICE, catalytic subunit p20||Peptidase C14, caspase non-catalytic subunit p10
ENSGALG00000008934	259.414645439485	1060.29368925914	-2.0311	5.3217e-05	0.00025658	PIK3CA	Armadillo-type fold||Ubiquitin-related domain||Phosphoinositide 3-kinase, accessory (PIK) domain||Phosphatidylinositol 3-kinase, C2 domain||Phosphatidylinositol 3-/4-kinase, catalytic domain||Phosphatidylinositol 3-kinase Ras-binding (PI3K RBD) domain||C2 domain||Protein kinase-like domain||Phosphatidylinositol 3-kinase adaptor-binding (PI3K ABD) domain
ENSGALG00000008937	809.643390461951	2640.49914535312	-1.7055	5.6114e-09	7.4724e-08	PPP1R21	Uncharacterised domain KLRAQ/TTKRSYEDQ, C-terminal||Ferritin-like superfamily||Uncharacterised domain KLRAQ/TTKRSYEDQ, N-terminal
ENSGALG00000008938	1066.95722647608	2542.29387451707	-1.2526	1.4762e-05	8.3754e-05	DCLRE1A	Beta-lactamase-like||DNA repair metallo-beta-lactamase
ENSGALG00000008942	253.847472035124	744.475025377368	-1.5523	2.6373e-07	2.3682e-06	FOXN2	Transcription factor, fork head
ENSGALG00000008944	601.004459046883	1650.62118776117	-1.4576	9.9151e-05	0.00044045	FBXO11	Parallel beta-helix repeat-2||Zinc finger, N-recognin||Parallel beta-helix repeat||Zinc finger, N-recognin, metazoa||F-box domain||Pectin lyase fold/virulence factor||Carbohydrate-binding/sugar hydrolysis domain
ENSGALG00000008946	262.70920708301	961.465166580381	-1.8718	0.00088289	0.0028703	NHLRC2	NHL repeat||Thioredoxin-like fold
ENSGALG00000008951	37.0631749993913	132.551402563462	-1.8385	0.002587	0.0072739	FAM73A	Protein of unknown function DUF2217
ENSGALG00000008956	181.250634607218	1836.80697691647	-3.3411	7.5085e-26	1.9565e-23	CCDC186	-
ENSGALG00000008962	4034.20108616761	6451.24696130843	-0.6773	0.019785	0.041872	MSH2	DNA mismatch repair protein MutS, core||DNA mismatch repair protein, MSH2||DNA mismatch repair protein MutS, clamp||P-loop containing nucleoside triphosphate hydrolase||DNA mismatch repair protein MutS, C-terminal||DNA mismatch repair protein MutS, connector domain
ENSGALG00000008963	2348.76202300073	4250.02957006236	-0.85557	0.002968	0.0081921	DBF4	BRCT domain||Zinc finger, DBF-type
ENSGALG00000008970	2075.34298844073	7729.67590518599	-1.8971	0.00088677	0.0028802	NRK	Citron-like||Protein kinase-like domain||Serine-threonine/tyrosine-protein kinase catalytic domain||Serine/threonine/dual specificity protein kinase, catalytic domain||Tyrosine-protein kinase, catalytic domain||Protein kinase domain
ENSGALG00000008972	1533.54053936835	2843.11119552439	-0.8906	0.0022392	0.0064369	MFN1	Fzo/mitofusin HR2 domain||P-loop containing nucleoside triphosphate hydrolase
ENSGALG00000008974	641.892490819969	2071.09112919075	-1.69	7.0422e-09	9.2161e-08	USP33	Peptidase C19, ubiquitin-specific peptidase, DUSP domain||Peptidase C19, ubiquitin carboxyl-terminal hydrolase||Zinc finger, UBP-type||Ubiquitin specific protease domain
ENSGALG00000008978	1033.13734332016	3235.55338694632	-1.647	0.0013571	0.0041646	ITGA4	Integrin alpha chain, C-terminal cytoplasmic region, conserved site||Integrin alpha beta-propellor||Integrin alpha chain||FG-GAP repeat||Integrin alpha-2
ENSGALG00000008983	631.619024492727	2088.45091343511	-1.7253	0.0027234	0.0076036	GNB4	G-protein, beta subunit||WD40-repeat-containing domain||G-protein beta WD-40 repeat||Guanine nucleotide-binding protein, beta subunit||WD40 repeat
ENSGALG00000008984	1442.1627141503	2738.65641833866	-0.92523	0.0017193	0.0051029	RABL6	Mitochondrial Rho-like||Small GTPase superfamily||Small GTPase superfamily, ARF/SAR type||P-loop containing nucleoside triphosphate hydrolase||Small GTPase superfamily, Rab type
ENSGALG00000008988	1378.13748631998	3227.4087791549	-1.2277	1.6623e-05	9.2799e-05	ZZZ3	Zinc finger, ZZ-type||Homeodomain-like||Myb-like domain||SANT/Myb domain
ENSGALG00000008990	560.173848770849	1752.02064514409	-1.6451	0.00041503	0.0014992	CXorf57	Nucleic acid-binding, OB-fold
ENSGALG00000008991	776.541129375159	2101.74933717686	-1.4365	5.5846e-07	4.5881e-06	VPS39	WD40-repeat-containing domain||Clathrin, heavy chain/VPS, 7-fold repeat||Citron-like||Vacuolar sorting protein 39/Transforming growth factor beta receptor-associated domain 2||Vacuolar sorting protein 39/Transforming growth factor beta receptor-associated domain 1
ENSGALG00000009001	1447.64141685066	3983.42938733291	-1.4603	6.6475e-07	5.3382e-06	CWC22	MIF4G-like, type 3||Initiation factor eIF-4 gamma, MA3||Armadillo-type fold
ENSGALG00000009013	1764.51529285588	3155.49387367873	-0.83859	0.0046571	0.012079	MKKS	Chaperonin Cpn60/TCP-1||GroEL-like apical domain
ENSGALG00000009015	1174.68662151998	2077.5510546691	-0.82261	0.0058818	0.014705	PIGK	Peptidase C13, legumain
ENSGALG00000009016	294.102023551978	634.994163809446	-1.1104	0.00035561	0.001315	C3H20ORF94	-
ENSGALG00000009018	6028.52736000645	11093.7352161587	-0.87987	0.002682	0.0075067	TMEM87A	Transmembrane receptor, eukaryota
ENSGALG00000009023	970.825649603745	1711.37862407653	-0.81787	0.0062039	0.015398	ING3	Zinc finger, PHD-finger||Zinc finger, PHD-type||Zinc finger, FYVE/PHD-type
ENSGALG00000009036	774.088671177644	1666.94349516308	-1.1066	0.00010548	0.0004648	GANC	Glycoside hydrolase superfamily||Glycoside hydrolase family 31||Galactose mutarotase-like domain
ENSGALG00000009040	269.615900084945	567.615046586175	-1.074	0.00029301	0.001112	TBC1D8B	Rab-GTPase-TBC domain||GRAM domain||EF-hand domain
ENSGALG00000009044	1650.05948097779	2982.00290868999	-0.85376	0.003762	0.010078	-//-
ENSGALG00000009052	5361.7650876791	9364.06046116389	-0.80443	0.0055472	0.014015	LBH	Limb-bud-and-heart
ENSGALG00000009056	1345.60762791058	2110.35075699852	-0.64923	0.021053	0.044261	LCLAT1	Phospholipid/glycerol acyltransferase
ENSGALG00000009057	465.656188876747	975.983324503771	-1.0676	0.00043123	0.001549	TASP1	Nucleophile aminohydrolases, N-terminal||Peptidase T2, asparaginase 2
ENSGALG00000009061	4065.12263233123	6336.20508438063	-0.64032	0.024075	0.049675	ACTL6A	Actin family
ENSGALG00000009062	462.148708199366	2407.54006513385	-2.3811	0.00077164	0.0025543	CDK14	Serine-threonine/tyrosine-protein kinase catalytic domain||Protein kinase-like domain||Serine/threonine/dual specificity protein kinase, catalytic domain||Protein kinase domain||Tyrosine-protein kinase, catalytic domain
ENSGALG00000009065	900.552460906768	2611.86764776391	-1.5362	2.7665e-07	2.4692e-06	VMA21	Vacuolar ATPase assembly integral membrane protein VMA21-like domain
ENSGALG00000009079	1677.19116122864	3089.74177471774	-0.88144	0.0015218	0.0046004	MAN1B1	Glycoside hydrolase, family 47
ENSGALG00000009081	341.62903790157	1363.82479833069	-1.9972	1.878e-07	1.7579e-06	ZNF106	WD40 repeat||Zinc finger, C2H2-like||Zinc finger, U1-type||WD40-repeat-containing domain
ENSGALG00000009082	761.43162317424	1202.07016740773	-0.65873	0.018603	0.039741	ADCK3	Protein kinase-like domain||UbiB domain
ENSGALG00000009083	857.272458434124	2190.48700035912	-1.3534	2.4653e-06	1.7141e-05	FAM160B1	Retinoic acid induced 16-like protein
ENSGALG00000009085	2145.1080904627	4296.58956932393	-1.0021	0.0003653	0.0013457	MTMR1	GRAM domain||Myotubularin-like phosphatase domain||Protein-tyrosine phosphatase-like||Protein-tyrosine phosphatase, catalytic||Protein-tyrosine/Dual specificity phosphatase
ENSGALG00000009096	404.463484235747	1079.78529332453	-1.4167	8.8963e-06	5.35e-05	MTM1	Protein-tyrosine phosphatase-like||Protein-tyrosine phosphatase, catalytic||Protein-tyrosine/Dual specificity phosphatase||Myotubularin-like phosphatase domain||GRAM domain
ENSGALG00000009097	246.205747143864	416.643722995244	-0.75895	0.011519	0.026161	SNAP23	SNAP-25||Target SNARE coiled-coil domain||t-SNARE
ENSGALG00000009104	57.051888045252	286.65561498703	-2.329	4.1438e-05	0.00020646	-	Ankyrin repeat||Type VII secretion system ESAT-6-like||Ankyrin repeat-containing domain
ENSGALG00000009111	1123.64550913609	1923.65381728932	-0.77566	0.009911	0.022969	HAUS2	-
ENSGALG00000009130	360.107363616754	789.262500241738	-1.1321	0.00073519	0.0024504	-	Carbohydrate binding module family 20||Carbohydrate-binding-like fold||Glycerophosphodiester phosphodiesterase domain||PLC-like phosphodiesterase, TIM beta/alpha-barrel domain
ENSGALG00000009135	680.602408812266	1177.59441063813	-0.79096	0.0056612	0.014252	PLEKHA3	Pleckstrin homology domain
ENSGALG00000009139	956.941849665835	1958.14015248316	-1.033	0.00041122	0.001487	-	Transmembrane Fragile-X-F-associated protein
ENSGALG00000009145	85.7860762482119	256.475081253765	-1.58	0.0016159	0.0048431	-	P-loop containing nucleoside triphosphate hydrolase||Forkhead-associated (FHA) domain||SMAD/FHA domain||START domain||Kinesin motor domain
ENSGALG00000009156	837.325619704821	1591.86905095964	-0.92686	0.0010152	0.0032329	CDAN1	-
ENSGALG00000009157	546.201846887755	1993.51352655118	-1.8678	6.0104e-06	3.7903e-05	ECT2	BRCT domain||Dbl homology (DH) domain
ENSGALG00000009168	574.390451469561	1472.31424245284	-1.358	0.021647	0.045399	AFF2	Transcription factor AF4/FMR2
ENSGALG00000009169	469.013746985282	974.162124358624	-1.0545	0.00049603	0.001747	TRMT6	tRNA (adenine-N(1)-)-methyltransferase, non-catalytic TRM6 subunit||Eukaryotic initiation factor 3, gamma subunit
ENSGALG00000009170	161.568059451379	509.444923211	-1.6568	0.0031735	0.0087017	NCEH1	Carboxylesterase, type B||Arylacetamide deacetylase||Alpha/Beta hydrolase fold||Alpha/beta hydrolase fold-3||Steryl acetyl hydrolase
ENSGALG00000009176	17.0539298859627	87.4334905292498	-2.3581	0.00029734	0.0011267	TTBK2	Tyrosine-protein kinase, catalytic domain||Protein kinase domain||Serine-threonine/tyrosine-protein kinase catalytic domain||Protein kinase-like domain||Serine/threonine/dual specificity protein kinase, catalytic domain
ENSGALG00000009177	967.120296106637	2107.96574766239	-1.1241	8.4039e-05	0.00038151	FMR1	K Homology domain||Agenet-like domain||K Homology domain, type 1||Fragile X mental retardation protein family
ENSGALG00000009179	1549.59291366639	3078.99585427532	-0.99057	0.0031331	0.008599	TNFSF10	Tumour necrosis factor-like domain||Tumour necrosis factor ligand 10/11||Tumour necrosis factor domain
ENSGALG00000009185	0.673226056097147	16.2268519906985	-4.5911	4.9355e-05	0.00024001	CRDS2	Tetraspanin, EC2 domain||Tetraspanin/Peripherin||Peripherin/rom-1
ENSGALG00000009195	392.975760505434	864.390857053193	-1.1372	9.0453e-05	0.00040605	MCM8	P-loop containing nucleoside triphosphate hydrolase||Mini-chromosome maintenance, DNA-dependent ATPase||Nucleic acid-binding, OB-fold
ENSGALG00000009201	1738.86692156754	3731.39832341395	-1.1016	8.7471e-05	0.00039459	CCNF	Cyclin, N-terminal||Cyclin, C-terminal domain||Cyclin-like||F-box domain
ENSGALG00000009217	166.35387662032	311.901229797875	-0.90683	0.016121	0.035152	TBC1D24	TLDc domain||Rab-GTPase-TBC domain
ENSGALG00000009228	12414.85523224	28309.3569907658	-1.1892	5.3728e-05	0.00025847	PARP1	NAD+ ADP-ribosyltransferase||PADR1||WGR domain||Poly(ADP-ribose) polymerase, catalytic domain||Zinc finger, PARP-type||BRCT domain||Poly(ADP-ribose) polymerase, regulatory domain
ENSGALG00000009230	1648.26205163349	4520.78561610178	-1.4556	1.7071e-06	1.2341e-05	KIAA0922	Protein of unknown function DUF3651, TMEM131
ENSGALG00000009233	388.709003542902	957.408504773472	-1.3004	1.6048e-05	8.994e-05	LIN9	Protein LIN-9/Protein ALWAYS EARLY
ENSGALG00000009236	2112.12091567	3466.75887433518	-0.7149	0.012655	0.028393	AGPS	FAD-binding, type 2||FAD linked oxidase, N-terminal||FAD-linked oxidase-like, C-terminal||FAD-linked oxidase, C-terminal
ENSGALG00000009239	168.457640755742	655.995002932844	-1.9613	0.0013894	0.004251	TLR2-2	Leucine-rich repeat||Leucine-rich repeat, typical subtype
ENSGALG00000009249	335.378606878557	1652.81749815533	-2.3011	0.0026131	0.007339	UBR1	Ribosomal protein L7/L12, C-terminal/adaptor protein ClpS-like||Zinc finger, N-recognin, metazoa||Adaptor protein ClpS, core||Zinc finger, N-recognin
ENSGALG00000009257	3108.92370527186	5171.17200775812	-0.73408	0.013555	0.030142	PLRG1	WD40-repeat-containing domain||G-protein beta WD-40 repeat||WD40 repeat
ENSGALG00000009269	814.539764850232	1429.72929049629	-0.81168	0.0046904	0.012151	PTGR2	Polyketide synthase, enoylreductase domain||Alcohol dehydrogenase, C-terminal||GroES (chaperonin 10)-like
ENSGALG00000009272	426.885848679153	873.622637721685	-1.0332	0.00042037	0.001515	-	Protein of unknown function DUF1446
ENSGALG00000009275	264.972692519872	446.902652189562	-0.75412	0.01019	0.023513	TMEM63A	Domain of unknown function DUF221
ENSGALG00000009282	62.5080092065487	320.553881145326	-2.3585	0.016927	0.036705	ELMSAN1	Homeodomain-like||Zinc finger, C2H2||SANT/Myb domain||ELM2 domain
ENSGALG00000009283	663.757069069049	1194.79948735967	-0.84804	0.0045492	0.011839	KIAA1715	Domain of unknown function DUF2296
ENSGALG00000009287	733.328659007329	1664.23465400079	-1.1823	4.1421e-05	0.00020643	ATF2	Basic-leucine zipper domain||Zinc finger, C2H2||Transcription factor cyclic AMP-dependent, CRE-BP1-type
ENSGALG00000009303	483.659063416571	974.307171237836	-1.0104	0.00055255	0.0019197	avenaII	WH1/EVH1 domain||VASP tetramerisation
ENSGALG00000009304	48.6373526085537	203.911109734348	-2.0678	8.1533e-09	1.0497e-07	RAB11FIP2	Rab-binding domain FIP-RBD||C2 domain
ENSGALG00000009305	8443.20329583335	25014.7319595951	-1.5669	6.2741e-08	6.6384e-07	LBR	Tudor domain||Ergosterol biosynthesis ERG4/ERG24||Lamin-B receptor of TUDOR domain||Protein of unknown function DUF1295
ENSGALG00000009313	1045.58254178306	2051.9424272672	-0.97268	0.00061501	0.002102	WDR26	WD40 repeat||WD40-repeat-containing domain||LisH dimerisation motif||CTLH, C-terminal LisH motif
ENSGALG00000009320	224.441517166672	816.179776395387	-1.8625	0.0088153	0.020811	PSEN1	Presenilin/signal peptide peptidase||Peptidase A22A, presenilin 1||Peptidase A22A, presenilin
ENSGALG00000009321	6199.56063455176	15470.8198830249	-1.3193	3.0915e-06	2.0976e-05	WIPF1	WH2 domain
ENSGALG00000009327	4711.14932464944	15347.5673636464	-1.7039	2.722e-06	1.8672e-05	SP3	Zinc finger, C2H2-like||Zinc finger, C2H2
ENSGALG00000009332	3857.12999374336	9349.97748789742	-1.2774	0.00067032	0.0022644	RBM25	RNA recognition motif domain||PWI domain
ENSGALG00000009338	415.193830650172	721.857044257279	-0.79793	0.0070199	0.01709	ZFYVE1	Zinc finger, FYVE/PHD-type||FYVE zinc finger||Zinc finger, B-box||P-loop containing nucleoside triphosphate hydrolase||Zinc finger, FYVE-related
ENSGALG00000009341	549.222680276706	1584.13835470335	-1.5282	0.00063798	0.0021686	-	SANT/Myb domain||Homeodomain-like
ENSGALG00000009348	909.849838919319	5008.33437128062	-2.4606	2.0878e-16	1.2789e-14	AKAP9	Immunoglobulin/albumin-binding domain||Pericentrin/AKAP-450 centrosomal targeting domain||Type VII secretion system ESAT-6-like
ENSGALG00000009354	24.6361903737443	113.449535204	-2.2032	2.3859e-07	2.1649e-06	GUCY1A3	Heme-NO binding||Nucleotide cyclase||Haem NO binding associated||Adenylyl cyclase class-3/4/guanylyl cyclase||NO signalling/Golgi transport ligand-binding domain
ENSGALG00000009356	437.351973613336	1896.17327801953	-2.1162	3.7303e-06	2.479e-05	SKIL	c-SKI SMAD4-binding domain||SAND domain-like||Transforming protein Ski||DNA binding domain, putative
ENSGALG00000009361	144.620357893648	914.633876095951	-2.6609	1.5515e-05	8.7488e-05	GUCY1B3	Haem NO binding associated||Adenylyl cyclase class-3/4/guanylyl cyclase||NO signalling/Golgi transport ligand-binding domain||Heme-NO binding||Nucleotide cyclase
ENSGALG00000009362	304.166719069046	1039.37200432256	-1.7728	1.7994e-06	1.2949e-05	ITGA6	Integrin alpha chain||Integrin alpha chain, C-terminal cytoplasmic region, conserved site||Integrin alpha beta-propellor||FG-GAP repeat||Integrin alpha-2
ENSGALG00000009364	1492.65696378916	6074.23754146638	-2.0248	7.6773e-12	1.8564e-10	PRKCI	Protein kinase domain||Protein kinase-like domain||Serine-threonine/tyrosine-protein kinase catalytic domain||Serine/threonine/dual specificity protein kinase, catalytic domain||Protein kinase C-like, phorbol ester/diacylglycerol-binding domain||Tyrosine-protein kinase, catalytic domain||Protein kinase, C-terminal||AGC-kinase, C-terminal||Phox/Bem1p||Protein kinase C||Diacylglycerol/phorbol-ester…
ENSGALG00000009368	151.727632865994	314.998158096385	-1.0539	0.0014256	0.0043496	RGS6	G-protein gamma-like domain||DEP domain||RGS domain
ENSGALG00000009372	239.58741120829	988.250050611135	-2.0443	0.0011617	0.0036372	PHC3	Zinc finger, FCS-type||Sterile alpha motif/pointed domain||Sterile alpha motif, type 1||Sterile alpha motif domain||Sterile alpha motif, type 2
ENSGALG00000009373	524.486489435102	2315.95455564062	-2.1426	7.894e-13	2.3679e-11	CTSO	Peptidase C1A, papain C-terminal
ENSGALG00000009374	203.396785028435	602.678907354388	-1.5671	4.0724e-07	3.4732e-06	GPR160	GPCR, rhodopsin-like, 7TM
ENSGALG00000009379	2658.48134250811	5227.8398342963	-0.97561	0.0059892	0.014931	SEC62	Translocation protein Sec62||ABC transporter type 1, transmembrane domain
ENSGALG00000009384	921.962057637225	4109.93414870569	-2.1563	4.1123e-13	1.327e-11	KRIT1	Band 4.1 domain||Ankyrin repeat||FERM central domain||FERM domain||Ubiquitin-related domain||Ankyrin repeat-containing domain
ENSGALG00000009385	4709.5589186714	10751.1168891843	-1.1908	4.9368e-05	0.00024001	CAPZA2	F-actin-capping protein subunit alpha
ENSGALG00000009394	278.209990000061	986.790453895564	-1.8266	0.001463	0.004448	ANKIB1	Ubiquitin interacting motif||Ankyrin repeat||Zinc finger, C6HC-type||Zinc finger, RING-type||Ankyrin repeat-containing domain
ENSGALG00000009402	105.138446102398	256.213982346734	-1.2851	0.00013992	0.00058861	LRRC34	Leucine-rich repeat, ribonuclease inhibitor subtype||Leucine-rich repeat
ENSGALG00000009404	198.808854431767	396.754902934692	-0.99687	0.0023717	0.0067567	DISP1	Sterol-sensing domain||Patched||Membrane transport protein, MMPL domain
ENSGALG00000009409	151.594349769732	474.355793196514	-1.6458	0.021453	0.045026	MYNN	BTB/POZ||BTB/POZ fold||BTB/POZ-like||Zinc finger, C2H2-like||Zinc finger, C2H2
ENSGALG00000009410	488.893982047791	1121.33996460619	-1.1976	4.2636e-05	0.00021158	PEX1	Peroxisome biogenesis factor 1, N-terminal||P-loop containing nucleoside triphosphate hydrolase||Peroxisome biogenesis factor 1, alpha/beta||CDC48 domain 2-like||ATPase, AAA-type, core||Domain of unknown function DUF815||AAA+ ATPase domain||Aspartate decarboxylase-like domain
ENSGALG00000009413	120.39076865588	446.3004686123	-1.8903	1.1757e-07	1.1623e-06	BROX	BRO1 domain
ENSGALG00000009426	221.505507446131	406.54720561374	-0.87608	0.0045031	0.011741	AIDA	Axin interactor, dorsalization-associated protein, N-terminal
ENSGALG00000009428	1859.97338684132	8049.88666920739	-2.1137	0.00036726	0.0013515	SUSD6	Sushi/SCR/CCP domain
ENSGALG00000009431	46.3926710898312	129.188599878978	-1.4775	0.00085543	0.0027935	PLEKHD1	Pleckstrin homology domain||PsbQ-like domain
ENSGALG00000009440	88.8554310751423	248.319634781953	-1.4827	0.0001534	0.00063704	C1H7ORF60	S-adenosyl-L-methionine-dependent methyltransferase||25S rRNA (adenine(2142)-N(1))-methyltransferase, Bmt2
ENSGALG00000009443	957.272241398574	3142.54702252769	-1.7149	4.034e-07	3.4472e-06	TMEM168	-
ENSGALG00000009464	361.140748606837	776.764972319791	-1.1049	0.00023316	0.00091533	GOLIM4	-
ENSGALG00000009466	521.210498879754	1381.04535421215	-1.4058	1.6752e-06	1.212e-05	SEC23IP	Sterile alpha motif, type 2||WWE domain||Sterile alpha motif domain||DDHD||Sterile alpha motif, type 1||Sterile alpha motif/pointed domain
ENSGALG00000009476	636.172148579132	1405.86140989864	-1.144	0.00074157	0.0024679	cdk6	Protein kinase-like domain||Serine/threonine/dual specificity protein kinase, catalytic domain||Serine-threonine/tyrosine-protein kinase catalytic domain||Tyrosine-protein kinase, catalytic domain||Protein kinase domain
ENSGALG00000009477	2052.26980946186	3643.29172332809	-0.82802	0.0053105	0.013513	PDCD10	Protein of unknown function DUF1241
ENSGALG00000009486	890.710276407454	2200.76028326689	-1.305	5.6544e-06	3.6067e-05	WDR11	WD40 repeat||WD40-repeat-containing domain
ENSGALG00000009492	263.216451731668	548.37574482894	-1.0589	0.00043296	0.0015537	DNAJB9	DnaJ domain
ENSGALG00000009494	1160.44536789382	2087.26895161269	-0.84694	0.0042805	0.011248	THAP5	Zinc finger, C2CH-type
ENSGALG00000009500	680.175036213696	1582.59162167431	-1.2183	3.2303e-05	0.00016594	CCDC132	Vacuolar protein sorting-associated protein 54||Protein of unknown function DUF2451, C-terminal
ENSGALG00000009502	945.793988513732	2143.90319643755	-1.1806	4.9616e-05	0.00024108	ATE1	Arginine-tRNA-protein transferase 1, eukaryotic||Arginine-tRNA-protein transferase, C-terminal||Arginine-tRNA-protein transferase, N-terminal||Acyl-CoA N-acyltransferase
ENSGALG00000009503	308.007100446218	1299.94906225447	-2.0774	0.00031317	0.0011816	RAB3GAP2	-
ENSGALG00000009505	471.679599724171	1270.63412447808	-1.4297	1.648e-06	1.1948e-05	PNPLA8	Patatin/Phospholipase A2-related||Armadillo-type fold||Acyl transferase/acyl hydrolase/lysophospholipase
ENSGALG00000009520	24.2984951229183	70.2154199548788	-1.5309	0.022345	0.046634	MARCH1	Zinc finger, RING-CH-type||Zinc finger, RING-type||Zinc finger, C3HC4 RING-type
ENSGALG00000009528	743.245980133995	1745.55657498143	-1.2318	3.472e-05	0.00017682	TMEM192	-
ENSGALG00000009532	961.49690784896	2303.74141276243	-1.2606	1.889e-05	0.00010384	GXYLT1	Nucleotide-diphospho-sugar transferases||Glycosyl transferase, family 8
ENSGALG00000009533	891.583759829371	1688.44573781177	-0.92125	0.0021822	0.0062919	NMD3	NMD3
ENSGALG00000009534	437.749773029931	800.273185928739	-0.87039	0.010173	0.023485	-	Pleckstrin homology domain
ENSGALG00000009537	159.341247248415	579.817013083146	-1.8635	0.0099063	0.022961	PPM1L	Protein phosphatase 2C (PP2C)-like domain
ENSGALG00000009539	76.2795734570965	276.382524539037	-1.8573	1.9993e-07	1.8586e-06	B3GALNT1	Fringe-like||Glycosyl transferase, family 31
ENSGALG00000009542	6.85179648388899	22.2469913191744	-1.6991	0.011244	0.025617	ARL14	Mitochondrial Rho-like||Small GTPase superfamily, SAR1-type||Small GTPase superfamily||Guanine nucleotide binding protein (G-protein), alpha subunit||Gtr1/RagA G protein||P-loop containing nucleoside triphosphate hydrolase||Small GTPase superfamily, ARF type||Signal recognition particle receptor, beta subunit||Small GTPase superfamily, ARF/SAR type||Small GTPase superfamily, Rab type||Elongation …
ENSGALG00000009545	788.398745479392	1501.38694507107	-0.9293	0.0013035	0.0040219	-	Mitochondrial carrier protein||Mitochondrial carrier domain||Mitochondrial substrate/solute carrier||EF-hand domain
ENSGALG00000009547	253.654727817915	511.476580921356	-1.0118	0.0010035	0.0032012	PPHLN1	-
ENSGALG00000009549	2335.33092844435	5482.18555860367	-1.2311	1.6168e-05	9.047e-05	KPNA4	HEAT||Armadillo-type fold||Importin-alpha, importin-beta-binding domain||Armadillo
ENSGALG00000009551	1211.21745191771	3107.70685969248	-1.3594	3.382e-06	2.2657e-05	DYNC1I2	WD40-repeat-containing domain||WD40 repeat||Cytoplasmic dynein 1 intermediate chain 1/2
ENSGALG00000009553	5248.48223255575	12833.1851355649	-1.2899	7.3725e-06	4.5448e-05	SMC4	P-loop containing nucleoside triphosphate hydrolase||Prefoldin||RecF/RecN/SMC, N-terminal||SMCs flexible hinge
ENSGALG00000009554	874.72049820716	1796.69989930956	-1.0385	0.00034872	0.0012942	KLHL2	BTB/Kelch-associated||Kelch-like protein, gigaxonin type||Kelch repeat type 2||Kelch repeat type 1||BTB/POZ||BTB/POZ fold||BTB/POZ-like
ENSGALG00000009558	466.290488761295	939.076560713633	-1.01	0.0027064	0.007567	DCAF17	-
ENSGALG00000009559	677.482918971292	1681.34357916827	-1.3114	6.6756e-06	4.1682e-05	IFT80	WD40 repeat||WD40-repeat-containing domain
ENSGALG00000009560	1806.53127063235	5528.97808166603	-1.6138	4.9967e-08	5.408e-07	MSMO1	Fatty acid hydroxylase
ENSGALG00000009566	2761.4935281456	4403.49168356438	-0.6732	0.019492	0.041328	IARS2	Methionyl/Leucyl tRNA synthetase||Valyl/Leucyl/Isoleucyl-tRNA synthetase, editing domain||Isoleucine-tRNA ligase||Aminoacyl-tRNA synthetase, class 1a, anticodon-binding||Methionyl/Valyl/Leucyl/Isoleucyl-tRNA synthetase, anticodon-binding||Aminoacyl-tRNA synthetase, class Ia
ENSGALG00000009569	1548.07582008599	4342.37990812659	-1.488	1.9058e-07	1.7811e-06	TLK1	Tyrosine-protein kinase, catalytic domain||Protein kinase domain||Protein kinase-like domain||Serine-threonine/tyrosine-protein kinase catalytic domain||Serine/threonine/dual specificity protein kinase, catalytic domain
ENSGALG00000009577	411.959786269104	721.100253765138	-0.8077	0.0072715	0.017653	PUS7L	Pseudouridine synthase, TruD||Pseudouridine synthase TruD, eukaryotic||Pseudouridine synthase, TruD, insertion domain||Pseudouridine synthase, catalytic domain
ENSGALG00000009581	44.2865063963605	158.106762120475	-1.836	0.00017716	0.0007208	MPP5	P-loop containing nucleoside triphosphate hydrolase||Variant SH3 domain||Guanylate kinase/L-type calcium channel beta subunit||Guanylate kinase-like||L27, C-terminal||PDZ domain||L27||SH3 domain||L27-N
ENSGALG00000009586	587.771231145871	1166.14159779974	-0.98842	0.0006944	0.0023322	IRAK4	Death domain||Tyrosine-protein kinase, catalytic domain||Interleukin-1 receptor-associated kinase 4||Death-like domain||Serine-threonine/tyrosine-protein kinase catalytic domain||Protein kinase-like domain||Serine/threonine/dual specificity protein kinase, catalytic domain||Protein kinase domain
ENSGALG00000009589	17.8243758022136	76.315759822887	-2.0981	4.7522e-06	3.0992e-05	GAD67	Aromatic amino acid beta-eliminating lyase/threonine aldolase||Pyridoxal phosphate-dependent decarboxylase||Pyridoxal phosphate-dependent transferase
ENSGALG00000009593	1031.83674661161	1610.85771152592	-0.64261	0.023882	0.049329	MFSD1	Major facilitator superfamily domain||Major facilitator superfamily
ENSGALG00000009598	6731.41443052325	11326.4210346184	-0.75071	0.0075659	0.018264	EPRS	Aminoacyl-tRNA synthetase, class II (G/ H/ P/ S), conserved domain||WHEP-TRS||S15/NS1, RNA-binding||Prolyl-tRNA synthetase, class II||Glutamyl/glutaminyl-tRNA synthetase||Glutamyl-tRNA synthetase, archaeal/eukaryotic cytosolic||Anticodon-binding||Aminoacyl-tRNA synthetase, class II||Proline-tRNA ligase, class IIa, archaeal-type||Proline-tRNA ligase, class IIa||Glutamyl/glutaminyl-tRNA synthetase,…
ENSGALG00000009602	74.6559992023013	139.935465104613	-0.90643	0.01077	0.024659	MYO3B	Serine-threonine/tyrosine-protein kinase catalytic domain||Protein kinase-like domain||Serine/threonine/dual specificity protein kinase, catalytic domain||IQ motif, EF-hand binding site||Protein kinase domain||Myosin head, motor domain||P-loop containing nucleoside triphosphate hydrolase||Tyrosine-protein kinase, catalytic domain
ENSGALG00000009608	394.183256213718	1353.17285823975	-1.7794	0.0075828	0.018295	UBR3	Zinc finger, RING-type
ENSGALG00000009611	1183.28138056119	2974.32940335011	-1.3298	4.0868e-06	2.6934e-05	EIF2AK4	Tyrosine-protein kinase, catalytic domain||RWD domain||Protein kinase domain||Anticodon-binding||Ubiquitin-conjugating enzyme/RWD-like||Serine-threonine/tyrosine-protein kinase catalytic domain||Serine/threonine/dual specificity protein kinase, catalytic domain||Protein kinase-like domain||Serine/threonine-protein kinase, GCN2
ENSGALG00000009622	704.814617593637	1506.85936314216	-1.0962	0.0001722	0.00070339	-//-
ENSGALG00000009627	1443.03072054325	3688.86843946397	-1.3541	2.4633e-06	1.7133e-05	GPATCH2	G-patch domain
ENSGALG00000009633	782.215206798902	1829.06490434282	-1.2255	4.3233e-05	0.00021406	C5H15ORF29	-
ENSGALG00000009639	37.7605896055457	136.168244700747	-1.8504	1.6722e-06	1.2104e-05	-	P-loop containing nucleoside triphosphate hydrolase||Helicase, C-terminal||DEAD/DEAH box helicase domain||Helicase superfamily 1/2, ATP-binding domain
ENSGALG00000009645	222.339654882341	500.154569058066	-1.1696	0.00013805	0.00058257	ESRRG	Zinc finger, nuclear hormone receptor-type||Steroid hormone receptor||Nuclear hormone receptor, ligand-binding||Nuclear hormone receptor, ligand-binding, core
ENSGALG00000009653	286.471064642022	753.672958498152	-1.3955	4.2394e-06	2.7887e-05	CASD1	Cas1p 10 TM acyl transferase domain
ENSGALG00000009656	306.826921699725	598.75633166744	-0.96454	0.0013145	0.0040482	ACADSB	Acyl-CoA dehydrogenase/oxidase C-terminal||Acyl-CoA oxidase/dehydrogenase, central domain||Acyl-CoA dehydrogenase/oxidase, N-terminal||Acyl-CoA dehydrogenase, C-terminal domain||Acyl-CoA dehydrogenase/oxidase, N-terminal and middle domain
ENSGALG00000009665	813.336482658288	1916.77355426564	-1.2368	0.00010206	0.00045164	ARID2	ARID DNA-binding domain||Armadillo-type fold||DNA-binding RFX-type winged-helix domain
ENSGALG00000009674	1566.22914486472	3929.74108138645	-1.3271	7.4673e-05	0.00034552	CLCN3	Chloride channel, voltage gated||Chloride channel ClC-3||Chloride channel, core||CBS domain
ENSGALG00000009677	4799.75192109415	13316.4982345905	-1.4722	0.0038311	0.010241	SSB	Lupus La protein||RNA-binding motif||RNA recognition motif domain||RNA-binding protein Lupus La
ENSGALG00000009683	470.415069133553	1020.95322277941	-1.1179	0.00020926	0.0008319	NEK1	Serine-threonine/tyrosine-protein kinase catalytic domain||Protein kinase-like domain||Serine/threonine/dual specificity protein kinase, catalytic domain||Tyrosine-protein kinase, catalytic domain||Protein kinase domain
ENSGALG00000009690	1345.00552803095	10119.8689867649	-2.9115	2.3688e-21	3.3897e-19	CENPF	Centromere protein Cenp-F, leucine-rich repeat-containing domain||t-SNARE||Centromere protein Cenp-F, N-terminal||Kinetochore protein Cenp-F/LEK1, Rb protein-binding domain
ENSGALG00000009692	163.896184293113	354.373459414731	-1.1125	0.0039298	0.01046	SH3RF1	Zinc finger, RING-type||Variant SH3 domain||SH3 domain||Zinc finger, C3HC4 RING-type
ENSGALG00000009698	430.463002306764	1918.84157130834	-2.1563	0.0061283	0.015236	SLC38A1	Amino acid transporter, transmembrane
ENSGALG00000009704	2328.75584100637	11723.5863666827	-2.3318	3.4658e-15	1.6807e-13	CHST15	P-loop containing nucleoside triphosphate hydrolase||Sulfotransferase domain
ENSGALG00000009705	22.9945106906969	88.2084784203044	-1.9396	5.0409e-06	3.2558e-05	RYR3	Ryanodine receptor Ryr||Concanavalin A-like lectin/glucanase domain||RIH (RyR and IP3R Homology) domain||Ryanodine Receptor TM 4-6||Ryanodine receptor||EF-hand domain||MIR motif||SPRY domain||Ion transport domain||RyR/IP3R Homology associated domain||Inositol 1,4,5-trisphosphate/ryanodine receptor||B30.2/SPRY domain
ENSGALG00000009712	796.968299441124	1445.86150006246	-0.85934	0.0034785	0.0094124	FAM175B	FAM175 family, BRISC complex, Abro1 subunit||FAM175 family, BRCA1-A complex, Abraxas subunit||FAM175 family
ENSGALG00000009731	2599.37050231899	7603.17857604831	-1.5484	1.0645e-07	1.0631e-06	ARHGAP11A	Rho GTPase-activating protein domain||Rho GTPase activation protein
ENSGALG00000009740	331.191111968323	1278.81525714995	-1.9491	2.639e-05	0.00013885	RASGRP1	Protein kinase C-like, phorbol ester/diacylglycerol-binding domain||EF-hand domain||Ras guanine-nucleotide exchange factors catalytic domain||Diacylglycerol/phorbol-ester binding||Ras guanine nucleotide exchange factor domain
ENSGALG00000009743	735.261968907039	2056.2945926272	-1.4837	6.8141e-07	5.4619e-06	RPAP3	Tetratricopeptide TPR2||Tetratricopeptide TPR1||Tetratricopeptide repeat||Tetratricopeptide repeat-containing domain
ENSGALG00000009748	5184.90735284424	9293.17857319131	-0.84185	0.0038409	0.010261	ASNS	Class II glutamine amidotransferase domain||Asparagine synthase||Asparagine synthase, glutamine-hydrolyzing||Nucleophile aminohydrolases, N-terminal
ENSGALG00000009752	1154.8451029985	2105.34717384533	-0.86636	0.0022925	0.0065654	C1GALT1	Fringe-like||Glycosyl transferase, family 31
ENSGALG00000009773	3034.58512816405	8040.27441990099	-1.4057	1.0255e-06	7.8267e-06	USP15	Peptidase C19, ubiquitin-specific peptidase, DUSP domain||Peptidase C19, ubiquitin carboxyl-terminal hydrolase||RNA 3'-terminal phosphate cyclase/enolpyruvate transferase, alpha/beta||Ubiquitin-related domain||Ubiquitin specific protease domain
ENSGALG00000009774	783.002672638096	1262.22853802867	-0.68888	0.014859	0.032712	ELF2	Ets domain||Transcription factor Elf, N-terminal
ENSGALG00000009782	7220.12143817664	15185.2695626307	-1.0726	0.00020287	0.00081007	NAA15	N-terminal acetyltransferase A, auxiliary subunit||Tetratricopeptide repeat-containing domain||Tetratricopeptide repeat
ENSGALG00000009783	1167.51203494406	2237.52982743559	-0.93847	0.0024046	0.0068394	GOLGB1	GAD-like domain||Prefoldin
ENSGALG00000009790	1154.68085262232	3014.86969606138	-1.3846	2.4709e-06	1.7166e-05	RAB33B	Signal recognition particle receptor, beta subunit||Small GTPase superfamily, ARF/SAR type||Small GTPase superfamily, Rab type||Elongation factor, GTP-binding domain||Small GTP-binding protein domain||Mitochondrial Rho-like||Small GTPase superfamily||P-loop containing nucleoside triphosphate hydrolase||Small GTPase superfamily, Ras type||Ran GTPase||Gtr1/RagA G protein||Small GTPase superfamily, …
ENSGALG00000009795	686.040332770681	2128.88203595323	-1.6337	1.7169e-08	2.0601e-07	MON2	Domain of unknown function DUF1981, Sec7 associated||Armadillo-type fold
ENSGALG00000009800	391.238031677107	838.092505405673	-1.0991	0.0059911	0.014933	SETD7	MORN motif||Histone-lysine N-methyltransferase, SET||SET domain
ENSGALG00000009801	769.077208014153	1348.30191703976	-0.80994	0.0058262	0.014587	C5H15ORF41	-
ENSGALG00000009802	1054.12468700838	1850.6198459848	-0.81196	0.0059808	0.014912	ANGEL2	Endonuclease/exonuclease/phosphatase
ENSGALG00000009807	452.825203456103	1390.87253988403	-1.619	0.0014544	0.0044279	FLVCR1	Major facilitator superfamily domain||Major facilitator superfamily
ENSGALG00000009817	199.336339189731	708.445786454526	-1.8295	2.8286e-09	4.0344e-08	ZNF770	Zinc finger, C2H2||Zinc finger, C2H2-like
ENSGALG00000009823	523.324763520188	1051.43639886279	-1.0066	0.00069845	0.0023431	PTPRE	Protein-tyrosine phosphatase, catalytic||Protein-tyrosine phosphatase-like||Protein-tyrosine/Dual specificity phosphatase||Receptor tyrosine-protein phosphatase, alpha/epsilon-type||Protein-tyrosine phosphatase, receptor/non-receptor type
ENSGALG00000009835	2679.76900604014	5146.77864513704	-0.94156	0.00086021	0.0028044	XPOT	Exportin-1/Importin-beta-like||Armadillo-type fold||Importin-beta, N-terminal domain
ENSGALG00000009836	132.964373336274	266.436832926585	-1.0028	0.0084474	0.020067	ELMOD2	Engulfment/cell motility, ELMO
ENSGALG00000009838	1863.10795882528	4158.98112513244	-1.1585	4.1172e-05	0.00020537	AQR	P-loop containing nucleoside triphosphate hydrolase
ENSGALG00000009840	885.278573343645	2242.47815236375	-1.3409	3.0264e-06	2.0575e-05	TBK1	Serine/threonine/dual specificity protein kinase, catalytic domain||Serine-threonine/tyrosine-protein kinase catalytic domain||Protein kinase-like domain||Tyrosine-protein kinase, catalytic domain||Protein kinase domain
ENSGALG00000009841	264.964943258767	667.868436026738	-1.3338	9.0028e-06	5.4029e-05	FASTKD1	FAST kinase leucine-rich||FAST kinase-like protein, subdomain 2||RAP domain
ENSGALG00000009842	3450.83310191506	7145.84588515006	-1.0502	0.00022775	0.00089651	RASSF3	Ubiquitin-related domain||SARAH domain||Ras-association
ENSGALG00000009843	1463.55793091089	2309.17162595727	-0.6579	0.022707	0.047289	INTS7	Armadillo-type fold
ENSGALG00000009846	242.724471841698	579.828598530303	-1.2563	3.5334e-05	0.00017963	BBS5	Bardet-Biedl syndrome 5 protein||DM16 repeat
ENSGALG00000009848	110.837761251944	329.115037654151	-1.5701	0.0030902	0.0084986	LPGAT1	Phospholipid/glycerol acyltransferase
ENSGALG00000009856	7899.58607062973	30835.8136948354	-1.9648	9.7172e-12	2.3018e-10	GNS	Alkaline-phosphatase-like, core domain||N-acetylglucosamine-6-sulfatase||Type I phosphodiesterase/nucleotide pyrophosphatase/phosphate transferase||Sulfatase
ENSGALG00000009859	1123.18359182031	2074.62130195238	-0.88525	0.0017759	0.0052486	TBC1D30	Rab-GTPase-TBC domain
ENSGALG00000009864	3193.05057047771	6499.95072338587	-1.0255	0.00024456	0.00095367	TRAF-5	MATH||Zinc finger, RING-type||TNF receptor-associated factor TRAF||Zinc finger, C3HC4 RING-type||Zinc finger, TRAF-type||TRAF-like
ENSGALG00000009871	1077.81582532324	2005.69385851672	-0.89599	0.0012919	0.0039882	RCOR3	ELM2 domain||SANT/Myb domain||Homeodomain-like
ENSGALG00000009873	673.614987802365	1220.97910281018	-0.85804	0.0032588	0.0088963	LEMD3	Inner nuclear membrane protein MAN1
ENSGALG00000009877	28.9535182457431	142.998160935857	-2.3042	0.0011517	0.003608	KCNH1	PAS-associated, C-terminal||Cyclic nucleotide-binding domain||Ion transport domain||PAC motif||Potassium channel, voltage-dependent, EAG||PAS domain||Cyclic nucleotide-binding-like||Two pore domain potassium channel domain||Potassium channel, voltage-dependent, ERG||Potassium channel, voltage-dependent, EAG/ELK/ERG
ENSGALG00000009880	81.6730753212113	281.001671185076	-1.7826	0.00011153	0.00048749	INPP4B	C2 domain
ENSGALG00000009884	12.0061380100713	55.1260354943054	-2.199	0.016342	0.035573	SYT14	C2 domain
ENSGALG00000009885	231.38570631335	427.321330490791	-0.88502	0.0081602	0.01948	HELB	P-loop containing nucleoside triphosphate hydrolase
ENSGALG00000009886	1070.49075155644	1983.34794305372	-0.88967	0.0019477	0.0056822	USP38	Ubiquitin specific protease domain||Peptidase C19, ubiquitin carboxyl-terminal hydrolase
ENSGALG00000009899	3618.04128357417	6971.2576694811	-0.94621	0.00087129	0.0028373	CAND1	TATA-binding protein interacting (TIP20)||Armadillo-type fold||HEAT
ENSGALG00000009900	471.277120730609	1441.04080993382	-1.6125	4.9798e-08	5.3931e-07	PRKD1	Protein kinase C-like, phorbol ester/diacylglycerol-binding domain||Tyrosine-protein kinase, catalytic domain||Diacylglycerol/phorbol-ester binding||Pleckstrin homology domain||Protein kinase domain||Serine/threonine/dual specificity protein kinase, catalytic domain||Protein kinase-like domain||Serine-threonine/tyrosine-protein kinase catalytic domain
ENSGALG00000009905	511.770563826571	1292.88348030526	-1.337	6.6815e-06	4.1704e-05	MDM1	-
ENSGALG00000009906	1130.06358402261	3173.8492152523	-1.4898	1.8586e-07	1.7407e-06	UBR2	Ribosomal protein L7/L12, C-terminal/adaptor protein ClpS-like||Zinc finger, N-recognin, metazoa||Adaptor protein ClpS, core||Zinc finger, N-recognin
ENSGALG00000009907	674.478705138019	3292.78368700452	-2.2875	4.0038e-08	4.4156e-07	G2E3	HECT||Zinc finger, PHD-type||Zinc finger, FYVE/PHD-type
ENSGALG00000009911	90.6564809730691	635.594720133549	-2.8096	0.00012573	0.00053825	GLTSCR1L	-
ENSGALG00000009913	10688.0761667379	22163.8575942617	-1.0522	0.00027634	0.0010584	SMARCA5	SANT/Myb domain||Helicase superfamily 1/2, ATP-binding domain||DEAD/DEAH box helicase domain||Helicase/UvrB domain||Homeodomain-like||Histone deacetylase complex, subunit 2/3||SLIDE domain||P-loop containing nucleoside triphosphate hydrolase||ISWI, HAND domain||SNF2-related||Helicase, C-terminal
ENSGALG00000009927	4033.04483337672	7502.84058782673	-0.89557	0.0023439	0.0066895	RAP1B	Mitochondrial Rho-like||Small GTPase superfamily||P-loop containing nucleoside triphosphate hydrolase||Small GTPase superfamily, Ras type||Ran GTPase||Small GTPase superfamily, Rho type||Small GTPase superfamily, ARF/SAR type||Small GTPase superfamily, Rab type||Elongation factor, GTP-binding domain||Small GTP-binding protein domain
ENSGALG00000009930	1768.65064209127	4148.81509369838	-1.2301	2.0953e-05	0.00011354	STRN3	WD40-repeat-containing domain||G-protein beta WD-40 repeat||Striatin, N-terminal||WD40 repeat
ENSGALG00000009936	146.237937518735	281.749637410869	-0.9461	0.0042111	0.011095	AP4S1	Longin-like domain||Adaptor protein complex, sigma subunit||AP complex, mu/sigma subunit
ENSGALG00000009942	554.423060755784	1624.42402726713	-1.5509	2.9968e-06	2.0389e-05	MDM2	p53 negative regulator Mdm2/Mdm4||SWIB/MDM2 domain||Zinc finger, RanBP2-type||Zinc finger, RING-type
ENSGALG00000009946	1537.37331870412	3373.5258180766	-1.1338	0.0055468	0.014015	HECTD1	Mib-herc2||Armadillo-type fold||Ankyrin repeat||HECT||Ankyrin repeat-containing domain||Galactose-binding domain-like||SUN domain
ENSGALG00000009948	14.5593546943333	53.0247218955307	-1.8647	0.0012634	0.0039094	HHIP	Soluble quinoprotein glucose/sorbosone dehydrogenase||Epidermal growth factor-like domain
ENSGALG00000009954	33.9058742566768	65.9510849257648	-0.95986	0.020171	0.042612	DYNC2LI1	P-loop containing nucleoside triphosphate hydrolase||Dynein family light intermediate chain
ENSGALG00000009961	2672.15461084009	5877.28217480696	-1.1371	8.0501e-05	0.000368	ABCE1	P-loop containing nucleoside triphosphate hydrolase||RNase L inhibitor RLI, possible metal-binding domain||AAA+ ATPase domain||4Fe-4S binding domain||ABC transporter-like||ABC transporter ABCE
ENSGALG00000009966	20.9748325224054	208.282514774838	-3.3118	0.00089285	0.0028973	FRS2	Insulin receptor substrate-1, PTB
ENSGALG00000009967	6875.12091472647	15400.4998146416	-1.1635	5.1278e-05	0.00024819	LRPPRC	S-adenosyl-L-methionine-dependent methyltransferase||Pentatricopeptide repeat
ENSGALG00000009968	1728.7897087203	3133.22700568788	-0.85789	0.002103	0.0060896	OTUD4	Ovarian tumour, otubain||Tudor domain
ENSGALG00000009970	2797.16068618273	5133.63370218053	-0.87602	0.0018897	0.005541	PPM1B	Protein phosphatase 2C (PP2C)-like domain||Protein serine/threonine phosphatase 2C, C-terminal
ENSGALG00000009972	577.725545894936	1427.05047567527	-1.3046	8.4944e-05	0.00038518	HEATR5A	Armadillo-type fold
ENSGALG00000009981	148.385720499364	392.01392825221	-1.4016	7.072e-06	4.3797e-05	PREPL	Peptidase S9A, N-terminal domain||Alpha/Beta hydrolase fold||Peptidase S9A, prolyl oligopeptidase||Peptidase S9, prolyl oligopeptidase, catalytic domain
ENSGALG00000009982	112.684702482371	512.059206642481	-2.184	0.018805	0.040099	ZNF827	Zinc finger, C2H2||Zinc finger, C2H2-like
ENSGALG00000009990	1431.45747425394	4499.59087751009	-1.6523	1.6505e-08	1.9873e-07	SRBD1	RuvA domain 2-like||RNA-binding domain, S1||Tex-like protein, N-terminal||YqgF/RNase H-like domain||Nucleic acid-binding, OB-fold||Ribosomal protein S1, RNA-binding domain
ENSGALG00000009992	251.603636626685	967.25353059218	-1.9427	7.545e-10	1.2107e-08	ARHGAP5	Rho GTPase activation protein||Small GTPase superfamily||P-loop containing nucleoside triphosphate hydrolase||FF domain||Rho GTPase-activating protein domain
ENSGALG00000010000	173.639069696285	351.688001247625	-1.0182	0.0011246	0.0035305	PRKCE	Tyrosine-protein kinase, catalytic domain||Protein kinase C-like, phorbol ester/diacylglycerol-binding domain||AGC-kinase, C-terminal||Protein kinase, C-terminal||Diacylglycerol/phorbol-ester binding||Protein kinase C, delta/epsilon/eta/theta types||Protein kinase domain||Serine/threonine/dual specificity protein kinase, catalytic domain||C2 domain||Protein kinase-like domain||Serine-threonine/ty…
ENSGALG00000010006	1180.67309365722	2651.74428412367	-1.1673	4.5143e-05	0.00022206	SLC10A7	Putative sodium bile acid cotransporter||Bile acid:sodium symporter/arsenical resistance protein Acr3
ENSGALG00000010010	159.926760218691	649.090220221032	-2.021	1.5912e-10	2.9489e-09	chTC10	Mitochondrial Rho-like||Small GTPase superfamily||Small GTPase superfamily, Rab type||P-loop containing nucleoside triphosphate hydrolase||Small GTPase superfamily, Ras type||Small GTPase superfamily, Rho type||Small GTP-binding protein domain
ENSGALG00000010014	992.978224786436	2269.39663241445	-1.1925	5.7808e-05	0.00027582	CRIPT	PDZ-binding protein, CRIPT
ENSGALG00000010016	824.156509302287	1877.22773795971	-1.1876	3.7653e-05	0.00019009	SOCS5	SOCS protein, C-terminal||SOCS4/SOCS5 domain||SH2 domain
ENSGALG00000010019	704.215773829238	1612.85761587954	-1.1955	4.7499e-05	0.00023196	TMEM184C	Organic solute transporter subunit alpha/Transmembrane protein 184
ENSGALG00000010022	978.658319105765	1958.3240148488	-1.0007	0.00056911	0.0019701	PRMT9	S-adenosyl-L-methionine-dependent methyltransferase||Tetratricopeptide repeat||Ribosomal L11 methyltransferase, PrmA||Tetratricopeptide repeat-containing domain
ENSGALG00000010025	1728.71611381129	4160.35523382449	-1.267	1.7247e-05	9.6015e-05	SNX6	Sorting nexin-5/6/32||Phox homologous domain||BAR domain||Vps5 C-terminal
ENSGALG00000010026	4656.41278254441	8927.16796596214	-0.93898	0.0010402	0.0033007	PPP1CB	Metallo-dependent phosphatase-like||Serine/threonine-specific protein phosphatase/bis(5-nucleosyl)-tetraphosphatase||Calcineurin-like phosphoesterase domain, apaH type
ENSGALG00000010030	4302.93828861786	13129.5688046675	-1.6094	3.6788e-08	4.0804e-07	BAZ1A	Zinc finger, FYVE/PHD-type||DDT domain superfamily||Zinc finger, PHD-type||Zinc finger, PHD-finger||Bromodomain||DDT domain||DDT domain, subgroup
ENSGALG00000010035	229.497412272058	410.497281657002	-0.83889	0.023932	0.049426	NR3C2	Nuclear hormone receptor, ligand-binding, core||Nuclear hormone receptor, ligand-binding||Zinc finger, nuclear hormone receptor-type
ENSGALG00000010039	3040.08669779666	5195.16632033225	-0.77306	0.0065124	0.016006	BRE	Ubiquitin-conjugating enzyme/RWD-like||Brain/reproductive organ-expressed protein
ENSGALG00000010042	1465.86806858097	2644.42396102213	-0.8512	0.0031794	0.0087113	CNOT2	NOT2/NOT3/NOT5
ENSGALG00000010046	1054.72315688748	1686.54953575638	-0.67721	0.018135	0.038885	FAM177A1	-
ENSGALG00000010048	230.955943004326	854.360186541049	-1.8872	0.0044362	0.01159	SUPT7L	Bromodomain transcription factor
ENSGALG00000010052	630.751503454889	1186.25856957548	-0.91127	0.0025059	0.0070892	PPP2R3C	-
ENSGALG00000010054	803.480439694797	1523.97150382937	-0.9235	0.0017171	0.0050973	-	Pentatricopeptide repeat
ENSGALG00000010061	1367.31547221462	4114.11361312516	-1.5892	0.003324	0.0090501	LRBA	Concanavalin A-like lectin/glucanase domain||Domain of unknown function DUF1088||BEACH domain||Armadillo-type fold||WD40 repeat||WD40-repeat-containing domain
ENSGALG00000010068	84.8648290065013	202.553602492547	-1.2551	0.011491	0.026118	KCNK17	Two pore domain potassium channel, TASK family||Two pore domain potassium channel||Two pore domain potassium channel domain
ENSGALG00000010072	274.795630239858	948.309066883732	-1.787	0.004637	0.012034	DDI2	Ubiquitin-like||Aspartic peptidase, DDI1-type||Ubiquitin-related domain||Peptidase A2A, retrovirus RVP subgroup||Aspartic peptidase domain||UBA-like||Ubiquitin-associated/translation elongation factor EF1B, N-terminal, eukaryote||Retroviral aspartyl protease
ENSGALG00000010074	2010.6928993257	3701.61173932643	-0.88046	0.0017662	0.0052235	KDM4A	Zinc finger, PHD-type||JmjC domain||Zinc finger, FYVE/PHD-type||JmjN domain||Tudor domain
ENSGALG00000010088	1120.8861782291	2446.41901835071	-1.126	0.00080298	0.002641	RALGAPA1	Armadillo-type fold||Rap GTPase activating protein domain
ENSGALG00000010090	155.107772513585	325.938393063838	-1.0713	0.00085632	0.0027957	FAM160A1	Retinoic acid induced 16-like protein
ENSGALG00000010093	1639.39471185315	3295.15858051247	-1.0072	0.0006367	0.0021652	BRMS1L	Sds3-like
ENSGALG00000010096	454.091754154411	784.640255353945	-0.78905	0.009244	0.021659	MBIP	-
ENSGALG00000010097	325.297091622178	560.046907542937	-0.78379	0.013891	0.030827	GATB	Asn/Gln amidotransferase||Aspartyl/glutamyl-tRNA(Asn/Gln) amidotransferase, B subunit||Aspartyl/glutamyl-tRNA amidotransferase subunit B-related||Aspartyl/Glutamyl-tRNA(Gln) amidotransferase, subunit B/E, catalytic
ENSGALG00000010105	2385.49063772609	5626.59962511591	-1.238	1.5832e-05	8.8952e-05	ARFIP1	Arfaptin homology (AH) domain
ENSGALG00000010107	52.1816603045896	124.507593207956	-1.2546	0.0063065	0.01559	FHDC1	Formin, FH2 domain
ENSGALG00000010120	3131.162733532	5529.47011205876	-0.82044	0.0056684	0.014263	KIF2C	Kinesin motor domain||P-loop containing nucleoside triphosphate hydrolase
ENSGALG00000010127	2515.93219805911	5213.64045003259	-1.0512	0.00037528	0.0013755	GLO1	Glyoxalase I||Glyoxalase/Bleomycin resistance protein/Dihydroxybiphenyl dioxygenase||Glyoxalase/fosfomycin resistance/dioxygenase domain
ENSGALG00000010131	430.230043347234	1819.41240825165	-2.0803	3.4517e-06	2.3097e-05	BTBD9	BTB/POZ-like||BTB/POZ||BTB/POZ fold||Coagulation factor 5/8 C-terminal type domain||Galactose-binding domain-like||BTB/Kelch-associated
ENSGALG00000010134	149.008756096352	272.353090095941	-0.87008	0.0065322	0.016046	ZFAND3	Zinc finger, AN1-type
ENSGALG00000010149	460.087578880518	1340.99398274426	-1.5433	0.00025253	0.00097972	CMTR1	Ribosomal RNA methyltransferase FtsJ domain||S-adenosyl-L-methionine-dependent methyltransferase||WW domain||G-patch domain
ENSGALG00000010156	5935.01224166379	13761.4115482193	-1.2133	0.00083413	0.0027316	DOCK8	Dedicator of cytokinesis C/D, N-terminal||Dedicator of cytokinesis C-terminal||Armadillo-type fold
ENSGALG00000010164	5662.31538553104	13488.1952189512	-1.2522	1.577e-05	8.867e-05	SMARCA2	BRK domain||P-loop containing nucleoside triphosphate hydrolase||Bromodomain||SNF2-related||Helicase, C-terminal||HAS subgroup||Helicase superfamily 1/2, ATP-binding domain||Helicase/SANT-associated, DNA binding||Glutamine-Leucine-Glutamine, QLQ
ENSGALG00000010166	509.80431950319	827.912562247235	-0.69953	0.015489	0.033915	VLDL	Epidermal growth factor-like domain||LDLR class B repeat||Insulin-like growth factor binding protein, N-terminal||EGF-like calcium-binding domain||Low-density lipoprotein (LDL) receptor class A repeat
ENSGALG00000010170	444.878134221867	1039.81186009755	-1.2248	2.7119e-05	0.00014239	INTU	PDZ domain
ENSGALG00000010177	955.272879102263	4052.17061678941	-2.0847	7.8811e-08	8.1221e-07	ZFC3H1	HAT (Half-A-TPR) repeat||Tetratricopeptide repeat-containing domain||Putative zinc-finger domain
ENSGALG00000010178	2990.47680863013	4877.91233252264	-0.70589	0.018917	0.0403	KIAA0020	Pumilio RNA-binding repeat||Armadillo-type fold||CPL
ENSGALG00000010179	47.9770243329857	128.619651760404	-1.4227	0.013507	0.030055	RFX3	DNA-binding RFX-type winged-helix domain||RFX1 transcription activation region
ENSGALG00000010183	3283.41435582469	5652.30744345756	-0.78364	0.0067993	0.016637	RAB21	Small GTPase superfamily, ARF/SAR type||Elongation factor, GTP-binding domain||Small GTPase superfamily, Rab type||Small GTP-binding protein domain||Mitochondrial Rho-like||Small GTPase superfamily||Small GTPase superfamily, Ras type||P-loop containing nucleoside triphosphate hydrolase||Ran GTPase||Gtr1/RagA G protein||Small GTPase superfamily, Rho type
ENSGALG00000010185	3215.2105797638	5513.07803649708	-0.77794	0.0057771	0.014492	HSPA4L	Heat shock protein 70kD, C-terminal domain||Cell shape determining protein MreB/Mrl||Heat shock protein 70kD, peptide-binding domain||Heat shock protein 70 family
ENSGALG00000010189	1827.56508486323	3675.70839339505	-1.0081	0.00047458	0.0016823	-	Variant SH3 domain||tRNA-binding arm||SH3 domain
ENSGALG00000010190	763.890778174583	2261.84638370783	-1.5661	1.2705e-07	1.244e-06	TBC1D15	Domain of unknown function DUF3548||Rab-GTPase-TBC domain
ENSGALG00000010192	2118.8972864501	3808.39841630354	-0.84587	0.0037683	0.010093	FBXO33	-
ENSGALG00000010193	541.938802253481	942.576465741579	-0.79848	0.0075129	0.018154	ZNF410	Zinc finger, C2H2-like||Zinc finger, C2H2
ENSGALG00000010195	2145.16293113498	4179.03369807098	-0.96208	0.00069433	0.0023322	PLK4	Tyrosine-protein kinase, catalytic domain||Protein kinase domain||Serine-threonine/tyrosine-protein kinase catalytic domain||Protein kinase-like domain||Serine/threonine/dual specificity protein kinase, catalytic domain||POLO box duplicated domain
ENSGALG00000010199	88.7321501776379	170.706680381922	-0.94399	0.016724	0.036324	MFSD8	Major facilitator superfamily domain||General substrate transporter||Major facilitator superfamily
ENSGALG00000010201	728.746929789063	1975.41236923733	-1.4387	7.0242e-07	5.6097e-06	C4H4ORF29	Alpha/Beta hydrolase fold||Protein of unknown function DUF2048
ENSGALG00000010214	542.379101996378	1040.59942840876	-0.94004	0.0012706	0.0039286	JADE1	Enhancer of polycomb-like, N-terminal||Homeodomain-like||Zinc finger, PHD-finger||Zinc finger, PHD-type||Zinc finger, FYVE/PHD-type
ENSGALG00000010238	8253.94549891856	16877.6697732678	-1.032	0.0011927	0.0037188	NAP1L1	Nucleosome assembly protein (NAP)
ENSGALG00000010253	625.252566809591	1264.74944080457	-1.0163	0.00036879	0.0013549	ZDHHC17	Ankyrin repeat-containing domain||Zinc finger, DHHC-type, palmitoyltransferase||Ankyrin repeat
ENSGALG00000010256	1129.79871701642	2142.93605966737	-0.92352	0.0016651	0.004969	TIPARP	WWE domain||Poly(ADP-ribose) polymerase, catalytic domain||WWE domain, subgroup||Zinc finger, CCCH-type
ENSGALG00000010265	1162.8253427689	1963.07899011037	-0.75548	0.0067822	0.016602	E2F7	E2F/DP family, winged-helix DNA-binding domain
ENSGALG00000010276	4878.27087376579	7636.16956257222	-0.64648	0.022738	0.047346	GPBP1L1	-
ENSGALG00000010281	773.296348777287	1507.9044414686	-0.96345	0.00082731	0.0027118	WRN	HRDC-like||Helicase, C-terminal||RQC domain||P-loop containing nucleoside triphosphate hydrolase||HRDC domain||DNA helicase, ATP-dependent, RecQ type||DEAD/DEAH box helicase domain||3'-5' exonuclease domain||Ribonuclease H-like domain||Helicase superfamily 1/2, ATP-binding domain
ENSGALG00000010287	235.846525828361	414.777797751321	-0.81449	0.0064453	0.015862	IPP	Kelch-like protein, gigaxonin type||Kelch repeat type 2||BTB/Kelch-associated||Kelch repeat type 1||BTB/POZ fold||BTB/POZ||BTB/POZ-like
ENSGALG00000010304	558.159666926011	1440.87938045184	-1.3682	2.9249e-06	1.9962e-05	MLH3	DNA mismatch repair protein, C-terminal||Ribosomal protein S5 domain 2-type fold||Histidine kinase-like ATPase, C-terminal domain||MutL, C-terminal, dimerisation
ENSGALG00000010312	41.8024317097431	108.894091252323	-1.3813	0.00036677	0.00135	PLCH1	PLC-like phosphodiesterase, TIM beta/alpha-barrel domain||C2 domain||Phosphoinositide phospholipase C family||Phospholipase C, phosphatidylinositol-specific, Y domain||EF-hand domain||Pleckstrin homology domain||Phospholipase C, phosphatidylinositol-specific , X domain||Phospholipase C, phosphoinositol-specific, EF-hand-like
ENSGALG00000010313	4950.92498547105	10779.6310647185	-1.1225	0.00025846	0.00099916	MAST2	Microtubule-associated serine/threonine-protein kinase, pre-PK domain||Protein kinase-like domain||Serine-threonine/tyrosine-protein kinase catalytic domain||Serine/threonine/dual specificity protein kinase, catalytic domain||Microtubule-associated serine/threonine-protein kinase, domain||Protein kinase domain||Tyrosine-protein kinase, catalytic domain||PDZ domain
ENSGALG00000010314	1326.50918537962	2578.59130031429	-0.95895	0.0034952	0.0094516	NEK9	Protein kinase-like domain||Serine/threonine/dual specificity protein kinase, catalytic domain||Serine-threonine/tyrosine-protein kinase catalytic domain||Regulator of chromosome condensation 1/beta-lactamase-inhibitor protein II||Regulator of chromosome condensation, RCC1||Tyrosine-protein kinase, catalytic domain||Protein kinase domain
ENSGALG00000010325	1498.42930368374	4831.48689068558	-1.689	9.3606e-09	1.1913e-07	MBSP	Protein phosphatase 1, regulatory subunit 12A/B/C, eukaryote||Ankyrin repeat-containing domain||Ankyrin repeat
ENSGALG00000010331	1496.98940396936	4943.1686518634	-1.7234	3.7443e-09	5.1711e-08	MME	Peptidase M13, C-terminal domain||Peptidase M13, N-terminal domain
ENSGALG00000010333	397.168403935091	1368.71002773672	-1.785	0.0080967	0.01935	CNOT6L	Endonuclease/exonuclease/phosphatase||Leucine-rich repeat||Leucine-rich repeat, typical subtype
ENSGALG00000010337	74.5367846014436	233.817026193655	-1.6494	1.8934e-06	1.3525e-05	7.	GPCR, rhodopsin-like, 7TM
ENSGALG00000010347	3505.71923315987	16066.3165812903	-2.1963	1.4895e-13	5.2433e-12	CCNG2	Cyclin, N-terminal||Cyclin-like
ENSGALG00000010350	60.3942987181367	273.199079058292	-2.1775	0.011751	0.026649	GPATCH2L	-
ENSGALG00000010361	14900.9311450035	29324.93298852	-0.97673	0.00062284	0.0021233	MBNL1	Zinc finger, CCCH-type
ENSGALG00000010368	3487.8180737065	7738.98404929597	-1.1498	0.017721	0.03819	VASH1	-
ENSGALG00000010370	499.129778127924	830.80975214162	-0.7351	0.0095837	0.022344	MED12L	Mediator complex, subunit Med12, LCEWAV-domain||Mediator complex, subunit Med12
ENSGALG00000010381	228.626060649366	430.284875854394	-0.9123	0.0041411	0.010932	GPR171	GPCR, rhodopsin-like, 7TM||G protein-coupled receptor, rhodopsin-like
ENSGALG00000010390	61.2802436244569	237.768254960016	-1.9561	0.0054712	0.013859	-//-
ENSGALG00000010392	70.0899483722705	173.605703228019	-1.3085	0.0001386	0.00058432	CCSER1	-
ENSGALG00000010400	3268.53330909408	9330.19481867086	-1.5133	1.3503e-07	1.3118e-06	SMARCAD1	UBA-like||Helicase/UvrB domain||Ubiquitin system component Cue||Helicase superfamily 1/2, ATP-binding domain||Helicase, C-terminal||SNF2-related||P-loop containing nucleoside triphosphate hydrolase
ENSGALG00000010411	2396.14089261231	4799.36085233566	-1.0021	0.00057547	0.0019886	RNF13	Zinc finger, RING-type||Zinc finger, C3HC4 RING-type||Protease-associated domain, PA
ENSGALG00000010414	618.543409293368	1588.75822472557	-1.361	2.5065e-06	1.7371e-05	SEC24B	Sec23/Sec24, trunk domain||Sec23/Sec24 beta-sandwich||von Willebrand factor, type A||Sec23/Sec24, helical domain||Zinc finger, Sec23/Sec24-type||Gelsolin-like domain
ENSGALG00000010426	852.435362018234	3133.44422184159	-1.8781	1.861e-10	3.4344e-09	ZNF318	Zinc finger, U1-type||Zinc finger, C2H2
ENSGALG00000010430	125.753795381969	343.443778816061	-1.4495	9.5515e-06	5.693e-05	TM4SF1	L6 membrane
ENSGALG00000010431	246.53554879572	746.931737050184	-1.5992	0.00016673	0.00068297	TM4SF18	L6 membrane
ENSGALG00000010434	242.987496125097	962.70951721878	-1.9862	3.5816e-09	4.9586e-08	CP	Cupredoxin||Multicopper oxidase, type 2||Multicopper oxidase, type 3
ENSGALG00000010435	2545.61281250198	3949.69216498124	-0.63373	0.019749	0.041807	RASGRP3	Protein kinase C-like, phorbol ester/diacylglycerol-binding domain||Diacylglycerol/phorbol-ester binding||Ras guanine-nucleotide exchange factors catalytic domain||EF-hand domain||Ras guanine nucleotide exchange factor domain
ENSGALG00000010437	477.162680596338	1677.7404924908	-1.814	0.00068641	0.0023102	HPS3	-
ENSGALG00000010441	905.431454437951	2166.10947609578	-1.2584	2.592e-05	0.00013675	GYG1	Glycosyl transferase, family 8||Nucleotide-diphospho-sugar transferases
ENSGALG00000010446	834.57908145189	1367.8953251933	-0.71284	0.012967	0.029016	EFCAB14	EF-hand domain
ENSGALG00000010471	732.320692410476	2319.45816747824	-1.6632	3.3131e-08	3.7244e-07	PPP2R2D	Protein phosphatase 2A, regulatory subunit PR55||WD40 repeat||WD40-repeat-containing domain
ENSGALG00000010478	478.772514242852	1229.32216512598	-1.3605	7.7898e-06	4.7667e-05	STIL	-
ENSGALG00000010481	3466.74085985338	6995.55207205874	-1.0129	0.00052317	0.0018296	CMPK1	Zeta toxin domain||UMP-CMP kinase||Adenylate kinase/UMP-CMP kinase||P-loop containing nucleoside triphosphate hydrolase
ENSGALG00000010482	615.798061672218	1306.1228787832	-1.0848	0.00015682	0.00064875	SPTLC2	Pyridoxal phosphate-dependent transferase||Aminotransferase, class I/classII
ENSGALG00000010502	82.9691335081328	239.859694418619	-1.5315	2.9262e-05	0.00015209	SPATA6	-
ENSGALG00000010517	1175.22205244015	2334.5151761355	-0.99019	0.00062453	0.0021287	TCTN3	Domain of unknown function DUF1619
ENSGALG00000010522	2050.24184163298	3905.53009125712	-0.92972	0.0010737	0.0033951	ALDH18A1	Delta l-pyrroline-5-carboxylate synthetase||Glutamate 5-kinase/delta-1-pyrroline-5-carboxylate synthase||Glutamate/acetylglutamate kinase||Aldehyde dehydrogenase domain||Aspartate/glutamate/uridylate kinase||Aldehyde/histidinol dehydrogenase||Gamma-glutamyl phosphate reductase GPR
ENSGALG00000010535	93.996786328698	341.291955237859	-1.8603	0.00020372	0.00081274	SGMS2	Phosphatidic acid phosphatase type 2/haloperoxidase
ENSGALG00000010536	834.281863137146	1729.67490087572	-1.0519	0.00020406	0.00081372	FAF1	UAS||Ubiquitin-related domain||UBX domain
ENSGALG00000010541	3549.26106191766	8302.39131340864	-1.226	0.0019345	0.0056495	BIRC6	Ubiquitin E2 variant, N-terminal||Ubiquitin-conjugating enzyme/RWD-like||Baculoviral IAP repeat-containing protein 6||Baculoviral inhibition of apoptosis protein repeat||Galactose-binding domain-like||Ubiquitin-conjugating enzyme E2||Four-helical cytokine-like, core||WD40-repeat-containing domain
ENSGALG00000010543	5307.84422828487	21835.6070771897	-2.0405	1.9394e-12	5.2903e-11	EPS15	Prefoldin||EF-hand domain||EPS15 homology (EH)||Ubiquitin interacting motif
ENSGALG00000010547	1030.92199598909	2012.82083538292	-0.96528	0.001066	0.0033727	YIPF4	Yip1 domain
ENSGALG00000010555	1147.44474130071	3508.87069499745	-1.6126	1.8565e-08	2.2108e-07	OSBPL9	Oxysterol-binding protein||Pleckstrin homology domain
ENSGALG00000010560	336.171893645795	928.205799098243	-1.4652	2.4974e-06	1.7315e-05	EIF2AK2	Double-stranded RNA-binding domain||Serine/threonine/dual specificity protein kinase, catalytic domain||Serine-threonine/tyrosine-protein kinase catalytic domain||Protein kinase-like domain||Tyrosine-protein kinase, catalytic domain||Protein kinase domain
ENSGALG00000010562	170.225644538462	878.681547011109	-2.3679	3.6327e-14	1.4807e-12	CEP128	DNA binding domain, putative
ENSGALG00000010564	555.558689704487	1206.43405309839	-1.1187	0.00013549	0.00057302	TBCK	Rab-GTPase-TBC domain||Serine/threonine/dual specificity protein kinase, catalytic domain||Protein kinase-like domain||Serine-threonine/tyrosine-protein kinase catalytic domain||Protein kinase domain||Tyrosine-protein kinase, catalytic domain||Rhodanese-like domain
ENSGALG00000010571	666.926388835679	1441.67746638658	-1.1121	0.014708	0.032421	HEATR5B	Armadillo-type fold
ENSGALG00000010573	223.021331971962	433.841768775668	-0.95999	0.0025599	0.0072151	GSTCD	Glutathione S-transferase, C-terminal-like||S-adenosyl-L-methionine-dependent methyltransferase||rRNA small subunit methyltransferase G
ENSGALG00000010576	1781.61636343372	4393.32707569443	-1.3021	4.3096e-06	2.8317e-05	GTF2A1	Transcription factor IIA, helical||Transcription factor IIA, beta-barrel||Transcription factor IIA, alpha/beta subunit
ENSGALG00000010580	207.84031586168	757.119016176457	-1.865	1.3127e-09	2.0102e-08	STRN	G-protein beta WD-40 repeat||WD40-repeat-containing domain||WD40 repeat||Striatin, N-terminal
ENSGALG00000010581	229.14561916203	1491.204144719	-2.7021	9.4347e-06	5.6331e-05	SEL1L	Kringle-like fold||Fibronectin, type II, collagen-binding||Sel1-like
ENSGALG00000010595	145.929487562762	440.017686537572	-1.5923	0.00066191	0.002239	GPR65	Platelet-activating factor receptor||GPCR, rhodopsin-like, 7TM||Psychosine receptor||G protein-coupled receptor, rhodopsin-like
ENSGALG00000010610	357.754086258784	833.662673517482	-1.2205	3.2817e-05	0.00016811	SNX25	Sorting nexin, C-terminal||PX-associated, sorting nexin 13||Phox-associated domain||Phox homologous domain||RGS domain
ENSGALG00000010612	994.216664174501	5290.32792652762	-2.4117	0.0002596	0.0010029	PRKD3	Protein kinase-like domain||Serine-threonine/tyrosine-protein kinase catalytic domain||Serine/threonine/dual specificity protein kinase, catalytic domain||Lipopolysaccharide kinase||Protein kinase domain||Diacylglycerol/phorbol-ester binding||Pleckstrin homology domain||Protein kinase C-like, phorbol ester/diacylglycerol-binding domain||Tyrosine-protein kinase, catalytic domain
ENSGALG00000010613	314.408978721343	572.020215120548	-0.86342	0.0073527	0.017831	ZFYVE9	Smad anchor for receptor activation, Smad-binding domain||Zinc finger, FYVE-related||Domain of unknown function DUF3480||FYVE zinc finger||Zinc finger, FYVE/PHD-type
ENSGALG00000010616	19.3828449922123	111.738487191995	-2.5273	0.0035897	0.0096784	PTPN21	Dual specificity phosphatase, catalytic domain||Protein-tyrosine phosphatase, non-receptor type-14, -21||Protein-tyrosine phosphatase, receptor/non-receptor type||FERM domain||FERM, C-terminal PH-like domain||Protein-tyrosine phosphatase-like||Protein-tyrosine phosphatase, catalytic||Protein-tyrosine/Dual specificity phosphatase
ENSGALG00000010619	953.313862534294	1642.93518829628	-0.78525	0.012469	0.028035	CC2D1B	C2 domain||Domain of unknown function DM14
ENSGALG00000010620	1001.13906244734	2193.99706779408	-1.1319	8.4047e-05	0.00038151	SPAST	ATPase, AAA-type, core||MIT||P-loop containing nucleoside triphosphate hydrolase||DNA helicase, Holliday junction RuvB type, N-terminal||Spastin||AAA+ ATPase domain
ENSGALG00000010623	6467.37335782489	10773.4107804158	-0.73622	0.01001	0.023149	ORC1	Bromo adjacent homology (BAH) domain||AAA+ ATPase domain||CDC6, C-terminal domain||P-loop containing nucleoside triphosphate hydrolase||ATPase, AAA-type, core
ENSGALG00000010629	931.440010340844	3358.36016493021	-1.8502	2.7258e-10	4.8165e-09	ZCCHC11	Nucleotidyl transferase domain||PAP/25A-associated||Zinc finger, CCHC-type
ENSGALG00000010630	1715.92248348006	5991.4271993576	-1.8039	2.0324e-09	2.9967e-08	AHCTF1	WD40-repeat-containing domain
ENSGALG00000010636	838.706321293427	1497.02665094767	-0.83586	0.003491	0.0094418	CCDC111	DNA primase, UL52/UL70 type, Herpesviridae||DNA primase, small subunit
ENSGALG00000010638	9484.99523418135	36933.1706240005	-1.9612	1.6394e-08	1.9752e-07	CASP3	Peptidase C14A, caspase precursor p45, core||Peptidase C14, caspase non-catalytic subunit p10||Peptidase C14, ICE, catalytic subunit p20||Peptidase C14, caspase domain
ENSGALG00000010641	8531.11232298969	14525.7024209827	-0.7678	0.0078742	0.018906	SCCPDH	Saccharopine dehydrogenase / Homospermidine synthase
ENSGALG00000010643	723.328858924533	1540.80560666422	-1.091	0.00029608	0.0011225	ZYG11B	Armadillo-type fold
ENSGALG00000010646	173.901628319758	586.131209418095	-1.753	1.8687e-08	2.2238e-07	STOX2	Storkhead-box protein, winged-helix domain
ENSGALG00000010649	152.85127543711	559.237267555375	-1.8713	0.00070741	0.0023691	CNST	-
ENSGALG00000010651	677.012675443655	1164.75731689316	-0.78277	0.01031	0.023749	TFB2M	Mitochondrial transcription factor TFB2||S-adenosyl-L-methionine-dependent methyltransferase||Ribosomal RNA adenine methylase transferase, N-terminal||Ribosomal RNA adenine methyltransferase KsgA/Erm
ENSGALG00000010654	1030.928276012	2504.51798494007	-1.2806	8.6409e-06	5.2168e-05	C4H4ORF41	Foie gras liver health family 1||Domain of unknown function DUF1683, C-terminal
ENSGALG00000010665	311.586218335751	1032.67943907128	-1.7287	0.0081229	0.019407	FOXN3	Transcription factor, fork head
ENSGALG00000010669	563.364868037391	944.861921100816	-0.74603	0.012424	0.027943	TDP1	Tyrosyl-DNA phosphodiesterase I
ENSGALG00000010677	636.844085663756	1514.79492188996	-1.2501	2.0346e-05	0.00011076	NRDE2	siRNA-mediated silencing protein NRDE-2
ENSGALG00000010678	1518.82494287088	2918.45616591245	-0.94225	0.00095716	0.0030717	PPPDE1	PPPDE putative peptidase domain
ENSGALG00000010692	795.729308382164	1796.62027678925	-1.1749	4.4535e-05	0.00021957	LRP8	Low-density lipoprotein (LDL) receptor class A repeat||EGF-like calcium-binding domain||Epidermal growth factor-like domain||Insulin-like growth factor binding protein, N-terminal||LDLR class B repeat
ENSGALG00000010694	720.965172435477	1645.70753864176	-1.1907	3.8145e-05	0.00019202	SECISBP2	Ribosomal protein L7Ae/L30e/S12e/Gadd45||50S ribosomal protein L30e-like
ENSGALG00000010697	305.649143110578	833.861253641831	-1.4479	0.001878	0.0055141	SEMA4D	Immunoglobulin subtype||Plexin-like fold||Sema domain||Immunoglobulin-like domain||Plexin
ENSGALG00000010698	200.594140331191	623.51697736961	-1.6361	0.0013258	0.0040793	RPS6KA5	Tyrosine-protein kinase, catalytic domain||Ribosomal protein S6 kinase II||Protein kinase, C-terminal||AGC-kinase, C-terminal||Protein kinase domain||Lipopolysaccharide kinase||Serine-threonine/tyrosine-protein kinase catalytic domain||Protein kinase-like domain||Serine/threonine/dual specificity protein kinase, catalytic domain
ENSGALG00000010699	590.281632346131	1239.50904277857	-1.0703	0.00015438	0.00064047	MIOS	WD40 repeat||WD40-repeat-containing domain
ENSGALG00000010702	4072.44798102122	7889.52599644087	-0.95404	0.0015318	0.004626	ADSS	Adenylosuccinate synthetase||P-loop containing nucleoside triphosphate hydrolase
ENSGALG00000010704	1713.21594417456	3539.04106355839	-1.0467	0.00037274	0.0013674	GLCCI1	-
ENSGALG00000010705	489.657439603654	927.776997214109	-0.92201	0.0019276	0.0056341	ZBTB18	Zinc finger, C2H2||BTB/POZ-like||Zinc finger, C2H2-like||BTB/POZ fold||BTB/POZ
ENSGALG00000010706	167.006659100947	278.514668822131	-0.73785	0.020269	0.042798	TENM3	Epidermal growth factor-like domain||EGF-like domain, extracellular||Teneurin intracellular, N-terminal||Rhs repeat-associated core||YD repeat||Carboxypeptidase-like, regulatory domain
ENSGALG00000010707	2.94528366491006	14.7478272958551	-2.324	0.010105	0.023347	GPR68	GPCR, rhodopsin-like, 7TM||Psychosine receptor||G protein-coupled receptor, rhodopsin-like||OGR1 sphingosylphosphorylcholine receptor
ENSGALG00000010709	96.6708539886173	216.237047802873	-1.1615	0.00044057	0.0015768	AKT3	AGC-kinase, C-terminal||Protein kinase, C-terminal||Tyrosine-protein kinase, catalytic domain||Pleckstrin homology domain||Protein kinase domain||Serine/threonine/dual specificity protein kinase, catalytic domain||Protein kinase-like domain||Serine-threonine/tyrosine-protein kinase catalytic domain
ENSGALG00000010713	297.987650334999	597.939809411081	-1.0047	0.0010146	0.0032317	SDCCAG8	-
ENSGALG00000010714	1379.38621081887	3320.48465934344	-1.2674	0.0002066	0.00082237	PHF14	Zinc finger, FYVE/PHD-type||Zinc finger, PHD-finger||Zinc finger, PHD-type
ENSGALG00000010715	3751.62760740283	11408.7626104502	-1.6046	2.4216e-08	2.8146e-07	CCDC88C	Hook-related protein family
ENSGALG00000010716	778.997798607887	1395.12139138647	-0.8407	0.0047656	0.012313	AGA	Nucleophile aminohydrolases, N-terminal||Peptidase T2, asparaginase 2
ENSGALG00000010719	98.8258614421273	193.024628984928	-0.96582	0.003674	0.0098723	NEIL3	DNA glycosylase/AP lyase, catalytic domain||DNA glycosylase/AP lyase, H2TH DNA-binding||Zinc finger, GRF-type||Ribosomal protein S13-like, H2TH||Zinc finger, RanBP2-type||Zinc finger, DNA glycosylase/AP lyase-type
ENSGALG00000010725	17438.9062389043	30868.9224524585	-0.82385	0.0091316	0.021439	YWHAZ	14-3-3 domain||14-3-3 protein
ENSGALG00000010733	1088.69636266464	3058.8218842487	-1.4904	1.6832e-06	1.2173e-05	CEP170	-
ENSGALG00000010734	1769.09851082855	4112.52902007213	-1.217	1.912e-05	0.00010494	SMEK1	Armadillo-type fold||Domain of unknown function DUF625
ENSGALG00000010744	835.499856468613	1523.75480416336	-0.86692	0.0029685	0.0081923	GALNT7	Glycosyltransferase 2-like||Ricin B lectin domain||Nucleotide-diphospho-sugar transferases
ENSGALG00000010748	969.0304438333	1834.73416891472	-0.92096	0.001854	0.0054508	EXO1	Helix-hairpin-helix motif, class 2||XPG N-terminal||5'-3' exonuclease, C-terminal domain||XPG-I domain||PIN domain-like
ENSGALG00000010758	1818.37413824437	3230.17760563857	-0.82896	0.0044958	0.011729	CYB5RL	Flavoprotein pyridine nucleotide cytochrome reductase||NADH:cytochrome b5 reductase (CBR)||Oxidoreductase-like, N-terminal||Oxidoreductase, FAD-binding domain||Riboflavin synthase-like beta-barrel||Oxidoreductase FAD/NAD(P)-binding
ENSGALG00000010763	356.40465007272	2093.55816577828	-2.5544	1.1591e-16	7.4673e-15	TRIP11	GRIP||Prefoldin||t-SNARE||P-loop containing nucleoside triphosphate hydrolase
ENSGALG00000010766	290.168980753192	779.19270013866	-1.4251	0.0028825	0.0079866	ATXN3	Machado-Joseph disease protein MJD||Ubiquitin interacting motif
ENSGALG00000010783	1509.48459518886	3659.24149281297	-1.2775	1.0177e-05	6.0186e-05	CPSF2	Beta-lactamase-like||Beta-Casp domain||RNA-metabolising metallo-beta-lactamase
ENSGALG00000010793	250.623659400244	721.676811689688	-1.5258	0.0095925	0.022361	SLC24A4	Sodium/calcium exchanger membrane region||Sodium/potassium/calcium exchanger
ENSGALG00000010798	3006.89611833261	4762.69005908059	-0.6635	0.021796	0.045669	DHCR24	FAD linked oxidase, N-terminal||FAD-binding, type 2
ENSGALG00000010804	794.25641103187	1855.02151256241	-1.2238	4.3328e-05	0.0002144	ANKMY2	Ankyrin repeat-containing domain||Zinc finger, MYND-type||Ankyrin repeat
ENSGALG00000010805	574.620219606526	2599.46141323288	-2.1775	0.0060054	0.01496	USP24	Armadillo-type fold||Peptidase C19, ubiquitin carboxyl-terminal hydrolase||Ubiquitin-related domain||Ubiquitin specific protease domain||Ubiquitin-like
ENSGALG00000010813	361.5511538457	670.657244796665	-0.89138	0.002529	0.0071431	GOLGA5	Golgin subfamily A member 5||Prefoldin
ENSGALG00000010838	5088.37744870627	19088.842191275	-1.9075	7.3951e-11	1.4572e-09	ERO1LB	Endoplasmic reticulum oxidoreductin 1
ENSGALG00000010840	347.022159315326	1819.43781174154	-2.3904	0.0020331	0.0059078	SNX13	Phox homologous domain||Cytochrome c oxidase, subunit Va/VI||RGS domain||PX-associated, sorting nexin 13||Phox-associated domain||Sorting nexin, C-terminal
ENSGALG00000010842	5612.11074147378	10335.1859161778	-0.88095	0.0023767	0.0067687	UBR7	Zinc finger, N-recognin, metazoa||Zinc finger, N-recognin||Zinc finger, FYVE/PHD-type
ENSGALG00000010848	675.093289701484	1805.20208277993	-1.419	8.9642e-07	6.9586e-06	BTBD7	BTB/POZ||BTB/POZ fold||BTB/POZ-like||BTB/Kelch-associated
ENSGALG00000010869	270.094571446668	813.744793987049	-1.5911	0.00016829	0.00068919	MYSM1	JAB1/MPN/MOV34 metalloenzyme domain||Homeodomain-like||SANT/Myb domain||Myb-like domain||SWIRM domain
ENSGALG00000010884	1414.17057884339	4172.56105868466	-1.561	1.3181e-07	1.2834e-06	DDX24	Helicase, C-terminal||DEAD/DEAH box helicase domain||RNA helicase, DEAD-box type, Q motif||Helicase superfamily 1/2, ATP-binding domain||P-loop containing nucleoside triphosphate hydrolase
ENSGALG00000010885	1259.69973960236	3519.55367275104	-1.4823	0.0058157	0.014569	BMP2K	Serine/threonine/dual specificity protein kinase, catalytic domain||Protein kinase-like domain||Serine-threonine/tyrosine-protein kinase catalytic domain||Tyrosine-protein kinase, catalytic domain||Protein kinase domain
ENSGALG00000010889	200.783667644569	874.779203852233	-2.1233	6.4523e-12	1.5888e-10	HOOK1	Hook-related protein family
ENSGALG00000010891	157.358363452449	311.609859636054	-0.98569	0.0017204	0.0051052	ABCB11	AAA+ ATPase domain||ABC transporter-like||ABC transporter type 1, transmembrane domain||P-loop containing nucleoside triphosphate hydrolase
ENSGALG00000010896	131.270807691019	463.555186145975	-1.8202	0.00038438	0.0014041	TMEM161B	Transmembrane protein 161A/B
ENSGALG00000010898	48.6020502731633	466.726601558308	-3.2635	9.1706e-13	2.718e-11	BMP3	Cystine-knot cytokine||Bone morphogenetic protein 3/growth differentiation factor 10||Transforming growth factor-beta, N-terminal||Transforming growth factor-beta, C-terminal
ENSGALG00000010899	71.9616323047766	176.49432389875	-1.2943	0.00014841	0.00061957	G6PC2	Phosphatidic acid phosphatase type 2/haloperoxidase||Glucose-6-phosphatase
ENSGALG00000010905	1525.74855026858	6105.58761659333	-2.0006	1.0588e-11	2.4877e-10	SP4	Zinc finger, C2H2-like||Zinc finger, C2H2
ENSGALG00000010908	11313.8717614021	26149.424003933	-1.2087	3.4326e-05	0.00017512	CDCA7L	Zinc-finger domain of monoamine-oxidase A repressor R1
ENSGALG00000010910	251.491092346687	712.706268677118	-1.5028	8.4511e-07	6.6043e-06	RAPGEF5	Ras guanine-nucleotide exchange factors catalytic domain||Ras guanine nucleotide exchange factor domain||Ubiquitin-related domain||DEP domain||Ras-like guanine nucleotide exchange factor, N-terminal
ENSGALG00000010925	2579.98004952171	6950.54835975514	-1.4298	7.1359e-07	5.6911e-06	FAM126A	Hyccin
ENSGALG00000010929	36.3176194056163	84.5310033172921	-1.2188	0.0026636	0.0074617	SPARCL1	Kazal domain||Follistatin/Osteonectin EGF domain||EF-hand domain||SPARC-like protein 1||Follistatin-like, N-terminal||SPARC/Testican, calcium-binding domain
ENSGALG00000010938	1041.87693553909	2224.72181751263	-1.0944	0.00016645	0.00068227	KLHL7	BTB/POZ fold||BTB/POZ||BTB/POZ-like||Kelch-like protein, gigaxonin type||BTB/Kelch-associated||Kelch repeat type 2||Kelch repeat type 1
ENSGALG00000010956	185.687117951775	535.455058479158	-1.5279	0.00011462	0.0004985	TTC21B	Tetratricopeptide TPR-4||Tetratricopeptide TPR1||Tetratricopeptide TPR2||Tetratricopeptide repeat||Tetratricopeptide repeat-containing domain
ENSGALG00000010957	6314.83971308967	13206.7680402432	-1.0645	0.00027039	0.001039	USP1	Ubiquitin specific protease domain||Peptidase C19, ubiquitin carboxyl-terminal hydrolase
ENSGALG00000010961	9202.76760788394	15355.8578078871	-0.73865	0.010072	0.02328	IGF2BP3	K Homology domain||K Homology domain, type 1||RNA recognition motif domain
ENSGALG00000010967	1271.57393316905	2302.37164688707	-0.85651	0.0033847	0.0091998	DOCK7	Dedicator of cytokinesis C/D, N-terminal||Dedicator of cytokinesis C-terminal||Armadillo-type fold
ENSGALG00000010976	2149.29084666767	4657.52066861149	-1.1157	0.00011665	0.00050597	CCDC126	-
ENSGALG00000010985	545.874622778142	1064.91718471267	-0.9641	0.0013117	0.0040414	ATG4C	Peptidase C54
ENSGALG00000010987	395.306872703568	1029.83585408273	-1.3814	0.0072008	0.017491	LYST	WD40-repeat-containing domain||BEACH domain||WD40 repeat||Armadillo-type fold
ENSGALG00000010991	886.253812265521	1626.5213255084	-0.876	0.0033267	0.0090533	ALG6	Glycosyl transferase, ALG6/ALG8
ENSGALG00000010995	1166.74741940275	2059.27682667966	-0.81965	0.0056327	0.01419	ITGB3BP	Centromere protein R
ENSGALG00000010998	117.074740342406	258.983844709656	-1.1454	0.00067193	0.0022694	EFCAB7	-
ENSGALG00000010999	490.96952726537	2369.72969028821	-2.271	4.759e-06	3.1024e-05	DICER1	Helicase superfamily 1/2, ATP-binding domain||DEAD/DEAH box helicase domain||Ribonuclease III domain||P-loop containing nucleoside triphosphate hydrolase||PAZ domain||Dicer dimerisation domain||Helicase, C-terminal||Helicase/UvrB domain||Double-stranded RNA-binding domain
ENSGALG00000011005	2787.94388567592	9558.78497213715	-1.7776	1.3047e-09	1.9998e-08	KCNK1	Two pore domain potassium channel, TWIK family||Two pore domain potassium channel, TWIK-1||Two pore domain potassium channel domain||Two pore domain potassium channel||Two pore domain potassium channel, TASK family
ENSGALG00000011007	236.640779844311	1323.24319757794	-2.4833	1.1039e-07	1.0987e-06	OSBPL3	Oxysterol-binding protein||Pleckstrin homology domain
ENSGALG00000011031	5456.04922509168	18897.6932578112	-1.7923	0.00035899	0.0013258	JAK1	Tyrosine-protein kinase, non-receptor Jak1||FERM domain||Tyrosine-protein kinase, catalytic domain||Protein kinase domain||Protein kinase-like domain||Serine/threonine/dual specificity protein kinase, catalytic domain||Serine-threonine/tyrosine-protein kinase catalytic domain||SH2 domain||FERM central domain||Tyrosine-protein kinase, non-receptor Jak/Tyk2||Band 4.1 domain
ENSGALG00000011034	1224.53716962644	2091.13851033645	-0.77205	0.0080378	0.019238	TSNAX	Translin
ENSGALG00000011038	12245.405096527	22902.4397331205	-0.90326	0.0022838	0.0065491	CBX3	Chromo domain subgroup||Chromo domain||Chromo domain-like||Chromo/chromo shadow domain||Chromo shadow domain
ENSGALG00000011076	198.505411939884	921.061126824913	-2.2141	0.0012771	0.0039477	SYNE3	Spectrin/alpha-actinin||Spectrin repeat||KASH domain
ENSGALG00000011083	79.7265169551138	234.416205300659	-1.5559	6.1227e-06	3.8491e-05	RAB4A	Small GTPase superfamily||Mitochondrial Rho-like||Small GTPase superfamily, ARF type||Small GTPase superfamily, Rho type||Ran GTPase||Gtr1/RagA G protein||Small GTPase superfamily, Ras type||P-loop containing nucleoside triphosphate hydrolase||Small GTPase superfamily, ARF/SAR type||Small GTP-binding protein domain||Elongation factor, GTP-binding domain||Small GTPase superfamily, Rab type
ENSGALG00000011084	84.0674759426162	388.296037437196	-2.2075	3.1085e-11	6.602e-10	CCSAP	-
ENSGALG00000011085	565.659976127716	1872.53440387565	-1.727	0.00045766	0.0016299	ATG2B	Autophagy-related, C-terminal
ENSGALG00000011088	459.730142227342	1026.54041295382	-1.1589	0.00012578	0.00053835	C5H14ORF129	GSKIP domain||Protein of unknown function DUF727
ENSGALG00000011091	1761.89511813573	3284.76777959492	-0.89866	0.0020359	0.0059141	NUP133	Nucleoporin, Nup133/Nup155-like, N-terminal||Nucleoporin, Nup133/Nup155-like, C-terminal
ENSGALG00000011101	596.79055241344	1014.45201093625	-0.7654	0.0080944	0.019347	URB2	Nucleolar 27S pre-rRNA processing, Urb2/Npa2, C-terminal
ENSGALG00000011103	4569.12832423689	11065.5969505692	-1.2761	9.4646e-06	5.6452e-05	PAPOLA	Nucleotidyltransferase, class I, C-terminal-like||Poly(A) polymerase||Nucleotidyl transferase domain||Poly(A) polymerase, RNA-binding domain||Poly(A) polymerase, central domain
ENSGALG00000011114	527.40214407227	1097.70176716982	-1.0575	0.00041006	0.0014831	COG2	COG complex component, COG2, C-terminal||Conserved oligomeric Golgi complex, subunit 2, N-terminal
ENSGALG00000011116	2084.95567068008	4409.52274542132	-1.0806	0.00026695	0.0010286	VRK1	Serine/threonine/dual specificity protein kinase, catalytic domain||Serine-threonine/tyrosine-protein kinase catalytic domain||Protein kinase-like domain||Protein kinase domain
ENSGALG00000011118	999.138778278073	2203.54294286188	-1.1411	8.1587e-05	0.00037257	MIER1	Homeodomain-like||ELM2 domain||SANT/Myb domain
ENSGALG00000011123	1609.76945302318	3157.29022153138	-0.97183	0.00090308	0.0029248	TAX1BP1	Coiled-coil transcriptional coactivator-like
ENSGALG00000011124	6175.90646200873	11489.3088554233	-0.89557	0.0017088	0.0050762	ARHGAP24	Rho GTPase-activating protein domain||Pleckstrin homology domain||Rho GTPase activation protein
ENSGALG00000011131	449.747660190111	1233.56941105193	-1.4557	1.1387e-06	8.5837e-06	TANK	-
ENSGALG00000011133	409.565415011498	914.394753058199	-1.1587	0.0063532	0.015688	LIN54	CRC domain
ENSGALG00000011152	301.133604462418	515.386486577641	-0.77525	0.009186	0.021538	TTC13	Tetratricopeptide repeat||Tetratricopeptide TPR2||Tetratricopeptide TPR1||Tetratricopeptide repeat-containing domain
ENSGALG00000011155	313.533301490072	882.429432567309	-1.4929	7.028e-07	5.6097e-06	ARV1	Arv1 protein
ENSGALG00000011159	48.8058197836079	164.271820486872	-1.751	1.7193e-06	1.2419e-05	C12orf50	-
ENSGALG00000011168	171.609415811205	327.745714274628	-0.93345	0.0024693	0.0070004	C12orf29	-
ENSGALG00000011177	448.173574622006	2960.35559044321	-2.7236	1.0994e-18	9.9962e-17	CEP290	Nucleic acid-binding, OB-fold||Prefoldin
ENSGALG00000011180	191.851210070006	497.95205810925	-1.376	4.2965e-05	0.00021291	FAM120B	PIN domain-like
ENSGALG00000011185	255.380818072684	1034.64276524507	-2.0184	0.0028702	0.0079587	PLEKHA8	Glycolipid transfer protein domain||Pleckstrin homology domain
ENSGALG00000011186	552.276120602908	1300.77080600671	-1.2359	3.2784e-05	0.00016804	ERMARD	-
ENSGALG00000011198	282.731438469065	711.530690881189	-1.3315	1.0467e-05	6.1631e-05	TMTC3	Tetratricopeptide repeat-containing domain||Tetratricopeptide repeat||Tetratricopeptide TPR2||Tetratricopeptide TPR1||Domain of unknown function DUF1736
ENSGALG00000011208	263.548060578157	626.39821560958	-1.249	3.4794e-05	0.00017715	HELQ	Helicase superfamily 1/2, ATP-binding domain||DEAD/DEAH box helicase domain||Helicase, C-terminal||P-loop containing nucleoside triphosphate hydrolase||DNA repair Rad51/transcription factor NusA, alpha-helical
ENSGALG00000011210	1219.46258845881	2173.59755835501	-0.83384	0.0034704	0.0093931	FAM175A	FAM175 family, BRCA1-A complex, Abraxas subunit||FAM175 family, BRISC complex, Abro1 subunit||FAM175 family
ENSGALG00000011215	1062.67476464335	2079.54919196927	-0.96857	0.00094278	0.0030306	POC1B	WD40 repeat||G-protein beta WD-40 repeat||WD40-repeat-containing domain
ENSGALG00000011226	1094.6273250035	2327.91896440998	-1.0886	0.00016454	0.00067605	ANKRD28	Ankyrin repeat||Ankyrin repeat-containing domain
ENSGALG00000011228	951.222589647775	1920.55471758246	-1.0137	0.00057785	0.0019945	WARS	S15/NS1, RNA-binding||Tryptophan-tRNA ligase||WHEP-TRS||Aminoacyl-tRNA synthetase, class Ic
ENSGALG00000011241	4896.39274879131	10071.2072922742	-1.0404	0.00020313	0.00081076	RFTN1	-
ENSGALG00000011248	695.092618226423	1629.54928294799	-1.2292	1.9726e-05	0.00010776	PLCL2	Phospholipase C, phosphoinositol-specific, EF-hand-like||Phospholipase C, phosphatidylinositol-specific , X domain||Phosphoinositide phospholipase C family||C2 domain||Phospholipase C, phosphatidylinositol-specific, Y domain||PLC-like phosphodiesterase, TIM beta/alpha-barrel domain||Pleckstrin homology domain
ENSGALG00000011251	434.30294738781	1920.94180011786	-2.145	0.0017797	0.0052572	TBC1D5	Rab-GTPase-TBC domain
ENSGALG00000011258	710.771959009383	1546.96119256988	-1.122	0.0001088	0.00047689	ATP2B1	P-type ATPase||Cation-transporting P-type ATPase, C-terminal||P-type ATPase, cytoplasmic domain N||Plasma membrane calcium transporting P-type ATPase, C-terminal||Cation-transporting P-type ATPase, N-terminal||P-type ATPase, A domain||P-type ATPase, subfamily IIB||HAD-like domain
ENSGALG00000011259	55.4448089251764	108.188196504809	-0.96442	0.0089944	0.021156	RPE65	Carotenoid oxygenase
ENSGALG00000011260	2318.27193853106	7945.72208886118	-1.7771	8.9529e-10	1.4132e-08	PPP2R5C	Protein phosphatase 2A, regulatory B subunit, B56||Armadillo-type fold
ENSGALG00000011272	1332.12600165613	2918.72767790244	-1.1316	0.00013168	0.00055959	RAB5A	Small GTP-binding protein domain||Small GTPase superfamily, Rab type||Elongation factor, GTP-binding domain||Small GTPase superfamily, ARF/SAR type||Small GTPase superfamily, Rho type||Gtr1/RagA G protein||Ran GTPase||Small GTPase superfamily, Ras type||P-loop containing nucleoside triphosphate hydrolase||Small GTPase superfamily||Mitochondrial Rho-like
ENSGALG00000011275	492.895753747533	1251.19168809045	-1.3439	6.759e-06	4.2127e-05	DEPDC1	Rho GTPase activation protein||Rho GTPase-activating protein domain||DEP domain
ENSGALG00000011276	11781.9189644214	20150.8682667432	-0.77427	0.0087605	0.020693	BTG1	Anti-proliferative protein
ENSGALG00000011280	808.382053976428	3741.07539837098	-2.2103	1.8124e-13	6.2906e-12	EEA1	FYVE zinc finger||Zinc finger, FYVE/PHD-type||HR1 rho-binding repeat||Zinc finger, FYVE-related
ENSGALG00000011281	973.45291124569	2794.59115235266	-1.5215	3.1727e-07	2.7834e-06	SGOL1	Shugoshin, C-terminal
ENSGALG00000011300	4255.02772033127	10397.2609342128	-1.289	6.2294e-06	3.9119e-05	TOP2B	DNA topoisomerase II, eukaryotic-type||DTHCT||DNA topoisomerase, type IIA-like domain||DNA topoisomerase, type IIA, subunit A/C-terminal||Ribosomal protein S5 domain 2-type fold||Histidine kinase-like ATPase, C-terminal domain||DNA topoisomerase, type IIA||DNA topoisomerase, type IIA, subunit B, domain 2
ENSGALG00000011304	685.666312089987	1497.7501184062	-1.1272	0.00013262	0.00056266	NGLY1	Rad4/PNGase transglutaminase-like fold||PUB domain||Transglutaminase-like||Galactose-binding domain-like||Peptide N glycanase, PAW domain||PUG domain
ENSGALG00000011305	3795.24583359775	6971.5435002032	-0.87728	0.0028389	0.0078921	SRSF11	-
ENSGALG00000011311	1378.68394581591	2812.42522786237	-1.0285	0.00028589	0.0010898	ANKRD13C	Ankyrin repeat-containing domain||Ankyrin repeat domain-containing protein 13||Ankyrin repeat
ENSGALG00000011327	1031.66140605023	1758.18944578564	-0.76912	0.010654	0.024417	NR2C1	Transcription factor COUP||Steroid hormone receptor||Zinc finger, nuclear hormone receptor-type||Nuclear hormone receptor, ligand-binding||Nuclear hormone receptor, ligand-binding, core
ENSGALG00000011329	145.958326325988	259.021545063888	-0.82752	0.0085319	0.020254	MLLT4	Ras-association||Dilute||SMAD/FHA domain||Dil domain||Forkhead-associated (FHA) domain||PDZ domain||Ubiquitin-related domain
ENSGALG00000011340	2450.95513758133	4909.33765785593	-1.0022	0.00049539	0.0017454	ZRANB2	Uncharacterised conserved protein UCP037956, zinc finger Ran-binding||Zinc finger, RanBP2-type
ENSGALG00000011351	28984.9128558246	46884.1692325141	-0.6938	0.016682	0.036241	HSP90AA1	Heat shock protein Hsp90, N-terminal||Histidine kinase-like ATPase, C-terminal domain||Ribosomal protein S5 domain 2-type fold||Heat shock protein Hsp90 family
ENSGALG00000011357	633.749050249834	1172.41806323176	-0.8875	0.0026449	0.0074189	VEZT	-
ENSGALG00000011365	175.775063601131	651.674869478758	-1.8904	0.00022565	0.00088907	WDR20	WD40 repeat||WD40-repeat-containing domain
ENSGALG00000011368	476.293968526018	1018.80586409675	-1.097	0.00015922	0.00065697	ZNF839	Zinc finger, C2H2
ENSGALG00000011373	288.305921555873	692.588193522419	-1.2644	2.5858e-05	0.00013655	TECPR2	WD40-repeat-containing domain||Beta-propeller repeat TECPR||Regulator of chromosome condensation 1/beta-lactamase-inhibitor protein II
ENSGALG00000011379	63.3713167280452	320.609694844645	-2.3389	2.0661e-07	1.9105e-06	SLC44A5	Choline transporter-like
ENSGALG00000011384	345.68597159565	1299.42309013104	-1.9103	0.0091755	0.021522	RCOR1	SANT/Myb domain||Homeodomain-like
ENSGALG00000011387	5200.94686551233	8478.67827864988	-0.70507	0.01227	0.027647	POLR2B	RNA polymerase Rpb2, domain 4||RNA polymerase, beta subunit, protrusion||RNA polymerase Rpb2, domain 5||RNA polymerase Rpb2, domain 7||DNA-directed RNA polymerase, subunit 2, domain 6||RNA polymerase Rpb2, domain 3||RNA polymerase Rpb2, domain 2
ENSGALG00000011388	2464.2299340881	5405.89601749868	-1.1334	8.946e-05	0.00040213	RABGGTB	Terpenoid cyclases/protein prenyltransferase alpha-alpha toroid||Prenyltransferase/squalene oxidase
ENSGALG00000011389	316.424449537654	1061.58916281163	-1.7463	0.0065213	0.016026	TRAF3	Zinc finger, TRAF-type||TRAF-like||MATH||Zinc finger, RING-type||TNF receptor-associated factor TRAF
ENSGALG00000011390	209.443125218945	1166.53516584128	-2.4776	1.5681e-15	8.1744e-14	REST	Zinc finger, C2H2||Zinc finger, C2H2-like
ENSGALG00000011392	803.80600094764	2252.99854930795	-1.4869	2.3371e-07	2.1266e-06	MSH4	DNA mismatch repair protein MutS, core||DNA mismatch repair protein MutS, clamp||DNA mismatch repair protein MutS, C-terminal||P-loop containing nucleoside triphosphate hydrolase||DNA mismatch repair protein MutS, connector domain
ENSGALG00000011395	1080.91696049334	2249.0979292093	-1.0571	0.00043169	0.0015504	TMEM66	Protein of unknown function DUF1183, TMEM66
ENSGALG00000011400	552.492961595545	1506.91697988438	-1.4476	0.00020613	0.00082066	USP44	Zinc finger, FYVE/PHD-type||Zinc finger, UBP-type||Ubiquitin specific protease domain||Peptidase C19, ubiquitin carboxyl-terminal hydrolase
ENSGALG00000011405	633.80770447189	3783.43904040903	-2.5776	8.4159e-18	6.53e-16	SLC4A7	Sodium bicarbonate cotransporter||Band 3 cytoplasmic domain||Bicarbonate transporter, C-terminal||Phosphotransferase/anion transporter||Bicarbonate transporter, eukaryotic
ENSGALG00000011423	833.28296413667	1850.6226078055	-1.1511	0.00011722	0.00050828	FGFR1OP	FGFR1 oncogene partner (FOP), N-terminal dimerisation domain||LisH dimerisation motif
ENSGALG00000011426	883.040503017483	1706.51469799326	-0.9505	0.00081353	0.0026712	RNASET2	Ribonuclease T2-like
ENSGALG00000011427	965.76240888705	1513.54848058169	-0.64819	0.017441	0.037681	-	Peptidase C19, ubiquitin carboxyl-terminal hydrolase||Ubiquitin interacting motif||Ubiquitin specific protease domain
ENSGALG00000011428	1566.2519070712	2801.93834428615	-0.83911	0.0043571	0.011416	AZI2	Ribosome recycling factor domain
ENSGALG00000011432	1229.3030647256	2353.33434872142	-0.93687	0.00094434	0.0030345	CDC42BPB	Protein kinase-like domain||Serine-threonine/tyrosine-protein kinase catalytic domain||Serine/threonine/dual specificity protein kinase, catalytic domain||Myotonic dystrophy protein kinase, coiled coil||Protein kinase domain||Citron-like||Pleckstrin homology domain||Tyrosine-protein kinase, catalytic domain||Protein kinase C-like, phorbol ester/diacylglycerol-binding domain||AGC-kinase, C-termina…
ENSGALG00000011435	3441.70076108169	5717.99576751345	-0.73239	0.01175	0.026649	ELK3	Ets domain
ENSGALG00000011438	1275.8249881432	2275.25952593186	-0.8346	0.0094428	0.02206	TNKS	Sterile alpha motif domain||Sterile alpha motif, type 2||Ankyrin repeat-containing domain||Sterile alpha motif/pointed domain||Poly(ADP-ribose) polymerase, catalytic domain||Sterile alpha motif, type 1||Ankyrin repeat
ENSGALG00000011442	1537.32752242878	4652.95410207932	-1.5977	0.00033534	0.0012527	TGFBR2	Ser/Thr protein kinase, TGFB receptor||Protein kinase-like domain||Serine/threonine/dual specificity protein kinase, catalytic domain||Serine-threonine/tyrosine-protein kinase catalytic domain||Protein kinase domain||Transforming growth factor beta receptor 2 ectodomain||Transforming growth factor-beta receptor, type II||Tyrosine-protein kinase, catalytic domain
ENSGALG00000011456	510.057377516692	1354.77425075947	-1.4093	1.2561e-06	9.3756e-06	CDK17	Serine/threonine/dual specificity protein kinase, catalytic domain||Protein kinase-like domain||Serine-threonine/tyrosine-protein kinase catalytic domain||Protein kinase domain||Tyrosine-protein kinase, catalytic domain
ENSGALG00000011465	9738.623167788	17266.0441044319	-0.82615	0.0032955	0.0089796	STT3B	Oligosaccharyl transferase, STT3 subunit
ENSGALG00000011479	1472.88058914317	4004.10784885887	-1.4428	5.9428e-07	4.8322e-06	NEDD1	WD40 repeat||WD40-repeat-containing domain
ENSGALG00000011481	1496.7650783905	3146.61622503844	-1.072	0.00018918	0.00076258	GPD1L	6-phosphogluconate dehydrogenase, C-terminal-like||Glycerol-3-phosphate dehydrogenase, NAD-dependent, eukaryotic||Glycerol-3-phosphate dehydrogenase, NAD-dependent, N-terminal||Glycerol-3-phosphate dehydrogenase, NAD-dependent, C-terminal||Glycerol-3-phosphate dehydrogenase, NAD-dependent
ENSGALG00000011488	3994.88690633127	8721.28335728943	-1.1264	9.3279e-05	0.00041664	CMTM7	Marvel domain
ENSGALG00000011490	179.702285471872	527.288715866583	-1.553	0.00026914	0.0010354	CMTM6	-
ENSGALG00000011492	1159.43915264583	3383.08646763374	-1.5449	1.3954e-07	1.3511e-06	XRCC5	SPOC like C-terminal domain||Ku, C-terminal||Ku70/Ku80, N-terminal alpha/beta||Ku70/Ku80 beta-barrel domain||von Willebrand factor, type A||Ku70/Ku80 C-terminal arm
ENSGALG00000011502	307.60283745746	727.184105505644	-1.2413	0.0041174	0.010879	MAP3K2	Serine/threonine/dual specificity protein kinase, catalytic domain||Protein kinase-like domain||Serine-threonine/tyrosine-protein kinase catalytic domain||Phox/Bem1p||Tyrosine-protein kinase, catalytic domain||Protein kinase domain
ENSGALG00000011504	10641.5847431158	28619.9380582052	-1.4273	9.1348e-07	7.0564e-06	TMPO	LEM/LEM-like domain||LEM domain||LEM-like domain
ENSGALG00000011515	1345.37022220404	2564.0401777993	-0.93042	0.0013388	0.0041155	ERCC3	P-loop containing nucleoside triphosphate hydrolase||Helicase, C-terminal||Helicase superfamily 1/2, ATP-binding domain||Helicase/UvrB domain||Helicase Ercc3
ENSGALG00000011516	11.1010645810205	29.7589622922283	-1.4226	0.022404	0.046736	-//-
ENSGALG00000011525	707.797374203853	1526.99634711296	-1.1093	0.00017325	0.00070703	BAG5	BAG domain
ENSGALG00000011528	675.519137616789	1260.94393914603	-0.90044	0.0017305	0.0051319	-	Rabaptin, GTPase-Rab5 binding domain||Kinesin light chain||Tetratricopeptide repeat||Tetratricopeptide TPR1||Tetratricopeptide repeat-containing domain
ENSGALG00000011529	1654.89069117298	3016.46943857725	-0.86613	0.0049032	0.012623	NAAA	Choloylglycine hydrolase/NAAA C-terminal||Nucleophile aminohydrolases, N-terminal||Acid ceramidase-like
ENSGALG00000011531	630.661770261378	1735.91120563844	-1.4608	4.6524e-07	3.9162e-06	APAF1	WD40-repeat-containing domain||G-protein beta WD-40 repeat||P-loop containing nucleoside triphosphate hydrolase||CARD domain||Death-like domain||NB-ARC||WD40 repeat
ENSGALG00000011539	267.465427870538	483.727413037149	-0.85484	0.0078219	0.018801	EAF1	Transcription elognation factor Eaf, N-terminal
ENSGALG00000011541	506.723211128636	1548.53765002306	-1.6116	0.0010387	0.0032976	BIN1	Variant SH3 domain||Amphiphysin 2||BAR domain||Amphiphysin||SH3 domain
ENSGALG00000011543	2308.33876859703	4021.19998162792	-0.80077	0.010182	0.023503	SDAD1	SDA1 domain||Armadillo-type fold||Uncharacterised domain NUC130/133, N-terminal
ENSGALG00000011548	554.016043240587	1019.98389665108	-0.88055	0.0019339	0.0056487	PPP1R13B	SH3 domain||Ankyrin repeat||Ankyrin repeat-containing domain||Ubiquitin-related domain||Variant SH3 domain
ENSGALG00000011556	231.4672213033	603.096160536623	-1.3816	0.0074846	0.018098	CAPN7	Peptidase C2, calpain family||Peptidase C2, calpain, domain III||Peptidase C2, calpain, catalytic domain||Peptidase C2, calpain, large subunit, domain III||MIT
ENSGALG00000011557	460.340870124684	1675.73862734418	-1.864	0.00078029	0.00258	UHRF1BP1L	-
ENSGALG00000011558	67.5845807173677	160.949610699822	-1.2518	0.003651	0.0098185	LRP6	Low density lipoprotein receptor-related protein, 5/6||Low-density lipoprotein (LDL) receptor class A repeat||LDLR class B repeat||Epidermal growth factor-like domain
ENSGALG00000011559	3711.56887963491	7720.57210349492	-1.0567	0.0010284	0.0032684	ACTR6	Actin family
ENSGALG00000011564	1169.60258285872	3066.51845152689	-1.3906	0.0029083	0.0080504	RUFY3	FYVE zinc finger||Zinc finger, FYVE/PHD-type||RUN||Prefoldin||Zinc finger, FYVE-related
ENSGALG00000011569	568.722867382482	2063.7420675603	-1.8595	0.00019333	0.00077788	SCYL2	Serine/threonine/dual specificity protein kinase, catalytic domain||Serine-threonine/tyrosine-protein kinase catalytic domain||Armadillo-type fold||Protein kinase-like domain||Protein kinase domain
ENSGALG00000011573	257.034605271745	810.354044083667	-1.6566	0.0018149	0.0053439	MOB1B	Mob1/phocein
ENSGALG00000011574	330.919017206719	1620.13704318233	-2.2916	0.0020647	0.0059918	PIK3R4	Serine/threonine/dual specificity protein kinase, catalytic domain||Armadillo-type fold||Protein kinase-like domain||Serine-threonine/tyrosine-protein kinase catalytic domain||Protein kinase domain||HEAT, type 2
ENSGALG00000011580	1247.50195951476	3179.20161324664	-1.3496	2.413e-06	1.6824e-05	ATP2C1	HAD-like domain||P-type ATPase, subfamily IIA, PMR1-type||P-type ATPase, cytoplasmic domain N||Cation-transporting P-type ATPase, N-terminal||P-type ATPase, A domain||Cation-transporting P-type ATPase, C-terminal||P-type ATPase
ENSGALG00000011582	13.5333417975278	50.7013737222835	-1.9055	0.00029385	0.0011147	SLC17A8	Major facilitator superfamily domain||Major facilitator superfamily
ENSGALG00000011596	442.847663590303	735.950400585441	-0.7328	0.011439	0.026021	PTPN4	FERM central domain||Protein-tyrosine phosphatase, receptor/non-receptor type||Band 4.1 domain||Ezrin/radixin/moesin like||Protein-tyrosine phosphatase, non-receptor type-3, -4||FERM, C-terminal PH-like domain||Protein-tyrosine phosphatase-like||Protein-tyrosine/Dual specificity phosphatase||Protein-tyrosine phosphatase, catalytic||FERM, N-terminal||Ubiquitin-related domain||FERM adjacent (FA)||F…
ENSGALG00000011639	147.793684828626	417.743829267657	-1.499	0.022231	0.046442	CEP170B	SMAD/FHA domain||Forkhead-associated (FHA) domain
ENSGALG00000011642	2268.77095011318	6108.70747695329	-1.429	4.7037e-07	3.9498e-06	ANKRD17	K Homology domain||K Homology domain, type 1||Ankyrin repeat||Ankyrin repeat-containing domain
ENSGALG00000011643	3498.88371849694	8626.24715452909	-1.3018	5.47e-06	3.502e-05	UTP20	Down-regulated-in-metastasis protein||Armadillo-type fold
ENSGALG00000011646	1453.80506939023	3979.54672516043	-1.4528	4.5298e-07	3.8222e-06	PLD4	Phospholipase D/Transphosphatidylase
ENSGALG00000011654	66.2648029228453	180.310050547219	-1.4442	8.2664e-05	0.0003766	ACPP	Histidine phosphatase superfamily||Histidine phosphatase superfamily, clade-2
ENSGALG00000011660	4199.77793504292	6989.70624102843	-0.73492	0.011912	0.026973	WTAP	-
ENSGALG00000011662	4967.88887667441	8686.00002456105	-0.80606	0.0038191	0.010215	NUP205	Nucleoporin Nup186/Nup192/Nup205
ENSGALG00000011673	18.758228866192	51.068016751277	-1.4449	0.0022446	0.0064503	STX11	t-SNARE||Target SNARE coiled-coil domain||Syntaxin, N-terminal domain
ENSGALG00000011678	1190.84424376741	3157.91882652797	-1.407	0.0015627	0.004703	DNAJC13	GYF||DnaJ domain||Armadillo-type fold
ENSGALG00000011683	1705.2585311019	3432.74962362171	-1.0094	0.00044197	0.0015811	CENPC	RmlC-like cupin domain||Mif2/CENP-C cupin domain||Cupin 2, conserved barrel
ENSGALG00000011688	274.215032959044	575.911195840739	-1.0705	0.00031691	0.0011944	TCP11L1	T-complex 11
ENSGALG00000011692	1288.18786471727	2677.83878247564	-1.0557	0.00032193	0.001211	CDCA4	SERTA domain
ENSGALG00000011704	1297.14687218854	2632.9415544821	-1.0213	0.0003467	0.0012884	PTPLB	Protein-tyrosine phosphatase-like, PTPLA
ENSGALG00000011705	1065.20975804346	3025.07157834384	-1.5058	2.0113e-07	1.8667e-06	BRF1	Transcription factor TFIIB, cyclin-like domain||Transcription factor TFIIB||Cyclin-like||Brf1, TBP-binding domain||Zinc finger, TFIIB-type
ENSGALG00000011707	165.991468031213	426.666570410609	-1.362	1.1227e-05	6.5532e-05	UBA5	Molybdenum cofactor biosynthesis, MoeB||UBA/THIF-type NAD/FAD binding fold
ENSGALG00000011713	1232.73907142248	2365.37049453714	-0.9402	0.001078	0.0034082	CDV3	-
ENSGALG00000011718	1022.16905368155	2761.19868345586	-1.4337	6.4575e-07	5.1975e-06	ZBTB1	Zinc finger, C2H2||Zinc finger, C2H2-like||BTB/POZ-like||BTB/POZ fold||BTB/POZ
ENSGALG00000011720	605.995662184161	1122.65900721132	-0.88954	0.0023192	0.00663	CCDC14	-
ENSGALG00000011725	1822.14296761896	3255.46507660132	-0.83723	0.0026974	0.0075468	TOPBP1	BRCT domain||Secretoglobin
ENSGALG00000011732	270.719302546755	1695.46775646308	-2.6468	1.4433e-17	1.0861e-15	CCR5	G protein-coupled receptor, rhodopsin-like||CC chemokine receptor 5||Angiotensin II receptor family||7TM GPCR, olfactory receptor/chemoreceptor Srsx||Chemokine receptor family||GPCR, rhodopsin-like, 7TM||CXC chemokine receptor 4||CC chemokine receptor 1
ENSGALG00000011737	96.9718433592157	503.438830490399	-2.3762	5.0484e-09	6.8005e-08	FYCO1	Zinc finger, FYVE-related||RUN||GOLD||Prefoldin||Zinc finger, FYVE/PHD-type||FYVE zinc finger
ENSGALG00000011762	918.308245580828	2049.50605588852	-1.1582	6.355e-05	0.00029921	UBA6	Ubiquitin-activating enzyme||Ubiquitin/SUMO-activating enzyme E1||Ubiquitin-activating enzyme e1, C-terminal||Ubiquitin-activating enzyme, E1||UBA/THIF-type NAD/FAD binding fold||Molybdenum cofactor biosynthesis, MoeB||Ubiquitin-activating enzyme repeat
ENSGALG00000011795	1939.35359428043	4021.98021714811	-1.0523	0.00019762	0.00079249	YTHDC1	YTH domain
ENSGALG00000011800	120.61974981086	271.68532440968	-1.1715	0.017877	0.038445	KIAA1467	Quinonprotein alcohol dehydrogenase-like superfamily
ENSGALG00000011810	506.646818576843	1420.36463549274	-1.4872	8.1348e-07	6.3943e-06	LZTFL1	Prefoldin
ENSGALG00000011814	681.243428298377	1997.4316964044	-1.5519	8.4072e-08	8.6083e-07	ATF7IP	-||Fibronectin type III
ENSGALG00000011840	445.991981342922	1379.32325434487	-1.6289	3.5114e-08	3.9121e-07	PPP2R5E	Protein phosphatase 2A, regulatory B subunit, B56||Armadillo-type fold
ENSGALG00000011846	612.629440395475	1362.59738951883	-1.1533	6.3666e-05	0.00029951	SACM1L	SAC domain
ENSGALG00000011854	325.147018551106	991.012599322777	-1.6078	0.019123	0.040681	UBN2	-
ENSGALG00000011863	2965.40936353285	4864.67170291431	-0.71411	0.014092	0.031225	POLDIP3	RNA recognition motif domain
ENSGALG00000011868	525.955520672383	880.856371340399	-0.74397	0.016986	0.036819	SNAPC1	Small nuclear RNA activating complex (SNAPc), subunit SNAP43
ENSGALG00000011869	924.3009418952	4224.38423341384	-2.1923	0.0010835	0.003423	KIAA1109	Fragile site-associated protein, C-terminal
ENSGALG00000011870	952.796766589807	3650.88600439584	-1.938	5.1452e-11	1.0372e-09	HIF1A	Hypoxia-inducible factor, alpha subunit||PAC motif||PAS fold||PAS domain||HIF-1 alpha, transactivation domain, C-terminal||Hypoxia-inducible factor-1 alpha||PAS fold-3||Myc-type, basic helix-loop-helix (bHLH) domain
ENSGALG00000011872	53.3592647913709	129.02094068934	-1.2738	0.00042	0.001514	NFAM1	-
ENSGALG00000011877	803.949660127955	1381.05474966127	-0.78059	0.0059376	0.014825	LARS2	Methionyl/Valyl/Leucyl/Isoleucyl-tRNA synthetase, anticodon-binding||Aminoacyl-tRNA synthetase, class 1a, anticodon-binding||Aminoacyl-tRNA synthetase, class Ia||Methionyl/Leucyl tRNA synthetase||Leucine-tRNA ligase||Valyl/Leucyl/Isoleucyl-tRNA synthetase, editing domain
ENSGALG00000011881	4486.62648611139	8899.91109279689	-0.98816	0.00057188	0.0019786	CCNA2	Cyclin-like||Cyclin A/B/D/E/F/O||Cyclin, C-terminal domain||Cyclin, N-terminal
ENSGALG00000011901	4209.99887524496	11805.3148840616	-1.4875	2.3376e-07	2.1266e-06	KIF15	Kinesin motor domain||P-loop containing nucleoside triphosphate hydrolase||Bcr-Abl oncoprotein oligomerisation||t-SNARE
ENSGALG00000011903	1748.3885323612	3838.84990835971	-1.1346	0.022439	0.046797	KIAA1143	-
ENSGALG00000011917	581.36326934824	1051.67274748096	-0.85517	0.0030069	0.008285	PPM1A	Protein serine/threonine phosphatase 2C, C-terminal||Protein phosphatase 2C (PP2C)-like domain
ENSGALG00000011919	85.0542971915795	261.579281062305	-1.6208	9.7528e-07	7.4743e-06	MEI1	Armadillo-type fold
ENSGALG00000011933	9.40937142305904	29.3461184648287	-1.641	0.0059327	0.014815	-	Armadillo-type fold
ENSGALG00000011938	448.606413779529	868.64741832967	-0.95332	0.0031795	0.0087113	TRAK1	Trafficking kinesin-binding protein domain||HAP1, N-terminal
ENSGALG00000011952	166.994053278679	335.145125458955	-1.005	0.0010207	0.0032487	SLC25A38	Mitochondrial substrate/solute carrier||Mitochondrial carrier domain
ENSGALG00000011958	281.419058849087	618.614010460273	-1.1363	0.00015511	0.00064291	TEF	Basic-leucine zipper domain
ENSGALG00000011980	5563.31158544597	10421.0328666238	-0.90548	0.0015221	0.0046007	UBP1	Sterile alpha motif/pointed domain||CP2 transcription factor
ENSGALG00000011990	23.3023440838178	268.626816960374	-3.5271	0.0024848	0.0070386	USP53	Peptidase C19, ubiquitin carboxyl-terminal hydrolase||Ubiquitin specific protease domain
ENSGALG00000011995	1258.65172580049	3054.47821581176	-1.279	0.00043218	0.0015518	CLASP2	Armadillo-type fold||CLASP N-terminal domain||HEAT
ENSGALG00000012000	2699.28285839222	4406.56644001273	-0.70708	0.015891	0.034713	METTL14	MT-A70-like||S-adenosyl-L-methionine-dependent methyltransferase
ENSGALG00000012030	393.122265586114	1212.30697146385	-1.6247	1.5914e-05	8.9275e-05	QSER1	-
ENSGALG00000012036	2452.14993138707	7190.58265693534	-1.5521	8.0151e-08	8.2408e-07	CAMK2D	Calcium/calmodulin-dependent protein kinase II, association-domain||Serine-threonine/tyrosine-protein kinase catalytic domain||Protein kinase-like domain||Serine/threonine/dual specificity protein kinase, catalytic domain||Tyrosine-protein kinase, catalytic domain||Protein kinase domain
ENSGALG00000012037	1654.95167697719	6908.0623741545	-2.0615	4.2487e-06	2.7937e-05	ARID4A	RBB1NT||ARID DNA-binding domain||RNA binding activity-knot of a chromodomain||Tudor domain||Chromo/chromo shadow domain||Chromo domain-like
ENSGALG00000012040	0	8.91122383538713	-Inf	0.00092233	0.0029758	TAAR2	GPCR, rhodopsin-like, 7TM||Trace amine associated receptor family||G protein-coupled receptor, rhodopsin-like||7TM GPCR, olfactory receptor/chemoreceptor Srsx
ENSGALG00000012043	1652.34608218883	3239.32439073734	-0.97118	0.00047692	0.0016875	PDCD6IP	BRO1 domain
ENSGALG00000012049	239.205198806003	807.501849399343	-1.7552	9.6994e-07	7.4497e-06	ZNF148	Zinc finger, C2H2||Zinc finger, C2H2-like
ENSGALG00000012067	50.872704337139	152.425110228082	-1.5831	1.1488e-05	6.6942e-05	LMLN	Peptidase M8, leishmanolysin
ENSGALG00000012072	797.805949174365	1819.78513455732	-1.1897	0.00010609	0.00046725	-	Macro domain||Poly(ADP-ribose) polymerase, catalytic domain
ENSGALG00000012082	319.707569508724	528.005080929054	-0.7238	0.015711	0.034366	FAIM	Fas apoptotic inhibitory molecule
ENSGALG00000012093	6324.93590275531	10162.0362016097	-0.68407	0.013335	0.02972	ELMO1	Armadillo-type fold||Domain of unknown function DUF3361||Engulfment/cell motility, ELMO
ENSGALG00000012103	53.2988393035423	151.645505248067	-1.5085	4.5817e-05	0.00022494	CCDC73	Prefoldin
ENSGALG00000012104	867.463996274025	2079.70897272717	-1.2615	1.1513e-05	6.7064e-05	ANLN	Pleckstrin homology domain
ENSGALG00000012105	406.042833297342	1158.53332307921	-1.5126	4.0186e-05	0.00020102	EXOC5	Exocyst complex component Sec10-like
ENSGALG00000012109	10960.4514562785	17772.1244034904	-0.69731	0.019865	0.042027	EIF3M	Armadillo-type fold||Proteasome component (PCI) domain
ENSGALG00000012129	774.911619618955	1528.56638795538	-0.98008	0.00085155	0.002784	CCDC93	Protein of unknown function DUF2037
ENSGALG00000012131	231.551923833284	492.087945214687	-1.0876	0.00038845	0.0014161	ELOVL6	ELO family
ENSGALG00000012137	2415.15351774418	5908.95540484681	-1.2908	6.8228e-06	4.2419e-05	KTN1	tRNA-binding arm
ENSGALG00000012138	5723.40468374333	12580.6768647911	-1.1363	9.4458e-05	0.00042111	SEPT7	Septin-type guanine nucleotide-binding (G) domain||Septin 7||P-loop containing nucleoside triphosphate hydrolase||Septin
ENSGALG00000012139	762.901034861878	1480.33894840705	-0.95636	0.001322	0.0040698	C5H11ORF46	-
ENSGALG00000012153	65.9687850874761	140.459893183073	-1.0903	0.0034906	0.0094418	METTL15	S-adenosyl-L-methionine-dependent methyltransferase, MraW, recognition domain||S-adenosyl-L-methionine-dependent methyltransferase||Ribosomal RNA small subunit methyltransferase H
ENSGALG00000012158	1148.76255851655	3011.96723736254	-1.3906	1.8413e-06	1.3196e-05	-	Dpy-19/Dpy-19-like
ENSGALG00000012159	11227.4367667485	24202.871401551	-1.1081	0.00013668	0.00057735	ACTR3	Actin family
ENSGALG00000012160	772.524207357938	2823.84424805388	-1.87	3.3398e-10	5.7558e-09	KIF18A	P-loop containing nucleoside triphosphate hydrolase||Kinesin motor domain
ENSGALG00000012165	2632.51560825358	5988.31137562029	-1.1857	3.2793e-05	0.00016804	DLGAP5	Guanylate-kinase-associated protein
ENSGALG00000012166	81.7740960017194	345.345388080507	-2.0783	2.2869e-05	0.00012243	SLC35F5	EamA domain
ENSGALG00000012170	992.053350426034	2585.6693019625	-1.382	1.8648e-06	1.3354e-05	LIN7B	L27, C-terminal||PDZ domain||L27||Lin-7 homologue
ENSGALG00000012177	30.499381613474	66.2317576031669	-1.1187	0.0086123	0.020409	NCKAP5	-
ENSGALG00000012185	845.274450135516	1397.62937528558	-0.72549	0.014843	0.032682	PLA2G12A	Phospholipase A2, group XII secretory||Phospholipase A2 domain
ENSGALG00000012187	175.686678106689	2813.72503791907	-4.0014	0.00050028	0.0017598	MGAT5	-
ENSGALG00000012188	89.2170787635317	366.515796356873	-2.0385	9.7605e-06	5.7978e-05	BBS9	-
ENSGALG00000012192	2660.33260256034	5608.71647581583	-1.0761	0.0083196	0.019788	NT5C3A	Pyrimidine 5'-nucleotidase, eukaryotic||HAD-like domain
ENSGALG00000012199	1207.59431806481	2325.99281076097	-0.94571	0.00085754	0.0027988	WDHD1	WD40 repeat||Protein of unknown function DUF3639||WD40-repeat-containing domain||Translation initiation factor, beta propellor-like domain||High mobility group box domain
ENSGALG00000012202	1012.42360058373	2123.78597933678	-1.0688	0.00016872	0.00069045	KBTBD2	BTB/Kelch-associated||Kelch-like protein, gigaxonin type||Kelch repeat type 1||BTB/POZ||BTB/POZ fold||BTB/POZ-like
ENSGALG00000012205	547.334934223075	1688.46628240877	-1.6252	2.8631e-08	3.2734e-07	AVL9	AVL9/DENND6 domain||Protein of unknown function DUF2347
ENSGALG00000012207	359.008378538151	1136.58111362822	-1.6626	0.0031756	0.0087046	CCNT2	Cyclin-like||Cyclin, N-terminal
ENSGALG00000012208	1696.97959002601	6624.47870774026	-1.9648	4.6426e-11	9.4464e-10	GMFB	Actin-depolymerising factor homology domain||Glia maturation factor
ENSGALG00000012211	338.513414574312	545.209191830592	-0.6876	0.02013	0.042537	PDLIM5	PDZ domain||Zinc finger, LIM-type
ENSGALG00000012214	773.825348771624	1686.43938426313	-1.1239	8.6366e-05	0.00039031	RAB3GAP1	-
ENSGALG00000012222	8377.71893668568	13575.6865744516	-0.6964	0.015056	0.033084	RAP1GDS1	Armadillo||Armadillo-type fold
ENSGALG00000012223	65.9334827520857	281.846205918708	-2.0958	0.00010662	0.00046911	ZRANB3	Helicase/UvrB domain||P-loop containing nucleoside triphosphate hydrolase||Zinc finger, RanBP2-type||Helicase superfamily 1/2, ATP-binding domain||HNH endonuclease||SNF2-related||Helicase, C-terminal
ENSGALG00000012227	420.115711523079	952.329390829207	-1.1807	6.9839e-05	0.00032505	TSPAN5	Tetraspanin, EC2 domain||Tetraspanin||Tetraspanin/Peripherin
ENSGALG00000012239	2036.0915800066	4669.5007192975	-1.1975	3.0494e-05	0.0001576	METAP1	Peptidase M24, structural domain||Peptidase M24A, methionine aminopeptidase, subfamily 1||Peptidase M24, methionine aminopeptidase
ENSGALG00000012241	892.361371090204	1432.54271551722	-0.68288	0.018747	0.039996	KLHDC1	Galactose oxidase/kelch, beta-propeller||Kelch repeat type 2||Kelch repeat type 1
ENSGALG00000012246	3262.30693173015	5074.75575326349	-0.63745	0.017567	0.037904	R3HDM1	Single-stranded nucleic acid binding R3H
ENSGALG00000012248	37.5387737951478	157.957285055404	-2.0731	0.00049932	0.0017571	MAP3K9	Variant SH3 domain||Tyrosine-protein kinase, catalytic domain||RGS domain||Protein kinase domain||Serine/threonine/dual specificity protein kinase, catalytic domain||Protein kinase-like domain||Serine-threonine/tyrosine-protein kinase catalytic domain||Mitogen-activated protein (MAP) kinase kinase kinase, 9/10/11||SH3 domain
ENSGALG00000012256	566.666948993888	1128.36362642489	-0.99366	0.00047688	0.0016875	UTRN	EF-hand domain, type 1||Dystrophin/utrophin||EF-hand domain, type 2||Calponin homology domain||WW domain||Spectrin repeat||Armadillo-type fold||Zinc finger, ZZ-type||Spectrin/alpha-actinin
ENSGALG00000012258	354.290034345725	1723.71118049913	-2.2825	8.5729e-14	3.1642e-12	GOLGA4	GRIP
ENSGALG00000012259	2413.58047518746	4444.06678216701	-0.88071	0.020216	0.042692	UBXN4	Thioredoxin-like fold||Ubiquitin-related domain||UBX domain
ENSGALG00000012260	552.988308759416	865.471709010662	-0.64624	0.021063	0.044277	LCT	Glycoside hydrolase, family 1||Glycoside hydrolase superfamily
ENSGALG00000012266	1663.36659942931	3332.41555410492	-1.0025	0.00068057	0.0022928	LRRFIP2	Leucine-rich repeat flightless-interacting protein||Prefoldin
ENSGALG00000012275	236.502964791478	450.642471565286	-0.93013	0.013866	0.030783	Epm2a	Dual specificity phosphatase, subgroup, catalytic domain||Carbohydrate-binding-like fold||Dual specificity phosphatase, catalytic domain||Carbohydrate binding module family 20||Protein-tyrosine/Dual specificity phosphatase||Protein-tyrosine phosphatase-like
ENSGALG00000012279	355.609287352024	877.63336200502	-1.3033	9.2492e-06	5.5318e-05	FBXO30	F-box domain||TRAF-like||Zinc finger, TRAF-type
ENSGALG00000012289	280.966008946057	812.795678070236	-1.5325	3.4941e-05	0.00017779	SHPRH	Zinc finger, PHD-finger||Linker histone H1/H5, domain H15||Zinc finger, RING-type||Helicase superfamily 1/2, ATP-binding domain||Zinc finger, PHD-type||P-loop containing nucleoside triphosphate hydrolase||SNF2-related||Helicase, C-terminal||Zinc finger, FYVE/PHD-type
ENSGALG00000012301	1013.88253784763	2111.90608584466	-1.0587	0.00024769	0.00096394	VPS41	Armadillo-type fold||Vacuolar protein sorting-associated protein 41||Clathrin, heavy chain/VPS, 7-fold repeat||Zinc finger, RING-type||WD40-repeat-containing domain
ENSGALG00000012304	2223.99784282727	3475.08899982438	-0.64389	0.018695	0.039903	NFKB1	Death domain||Rel homology domain||Ankyrin repeat-containing domain||NF-kappa-B/Rel/Dorsal||Death-like domain||Ankyrin repeat||Immunoglobulin E-set||p53-like transcription factor, DNA-binding||IPT domain
ENSGALG00000012306	234.664828562964	416.606594463672	-0.82808	0.0053309	0.013551	YAE1D1	Essential protein Yae1, N-terminal
ENSGALG00000012310	415.766268855723	793.654609459144	-0.93274	0.0023117	0.0066096	RALA	Ran GTPase||Small GTPase superfamily, Ras type||P-loop containing nucleoside triphosphate hydrolase||Small GTPase superfamily, Rho type||Mitochondrial Rho-like||Small GTPase superfamily||Elongation factor, GTP-binding domain||Small GTPase superfamily, Rab type||Small GTP-binding protein domain||Small GTPase superfamily, ARF/SAR type
ENSGALG00000012311	9845.21384220173	21122.1450362791	-1.1013	0.00042304	0.001524	UBE2D3	Ubiquitin-conjugating enzyme E2||Ubiquitin-conjugating enzyme/RWD-like
ENSGALG00000012316	2274.5098443267	4040.13627436088	-0.82885	0.002985	0.0082327	CDK13	Protein kinase-like domain||Serine-threonine/tyrosine-protein kinase catalytic domain||Serine/threonine/dual specificity protein kinase, catalytic domain||Tyrosine-protein kinase, catalytic domain||Protein kinase domain
ENSGALG00000012345	116.808761348937	780.369169418429	-2.74	1.003e-14	4.5013e-13	UST	P-loop containing nucleoside triphosphate hydrolase||Sulfotransferase||Galactose-3-O-sulfotransferase
ENSGALG00000012346	52.6028873705241	105.232005058848	-1.0004	0.0095548	0.022286	HECW1	C2 domain||HECT||WW domain
ENSGALG00000012348	11393.3575319483	19398.6952645146	-0.76777	0.009643	0.022462	MCM6	Nucleic acid-binding, OB-fold||DNA replication licensing factor Mcm6||Magnesium chelatase, ChlI subunit||Mini-chromosome maintenance, DNA-dependent ATPase||P-loop containing nucleoside triphosphate hydrolase
ENSGALG00000012351	342.791521434671	1231.91475475847	-1.8455	1.1443e-09	1.7741e-08	STK17A	Protein kinase domain||Tyrosine-protein kinase, catalytic domain||Serine/threonine/dual specificity protein kinase, catalytic domain||Serine-threonine/tyrosine-protein kinase catalytic domain||Protein kinase-like domain
ENSGALG00000012352	5742.36065356491	11314.2387135524	-0.97842	0.00056386	0.0019539	BLVRA	Biliverdin reductase A||Biliverdin reductase, catalytic||Oxidoreductase, N-terminal
ENSGALG00000012356	2603.56185061281	4989.62297500073	-0.93844	0.00087541	0.0028492	TAB2	Ubiquitin system component Cue||Zinc finger, RanBP2-type
ENSGALG00000012357	10513.107375597	23280.9418668074	-1.147	0.00015733	0.00065055	CXCR4	7TM GPCR, olfactory receptor/chemoreceptor Srsx||G protein-coupled receptor, rhodopsin-like||Chemokine receptor family||CXC chemokine receptor 4 N-terminal domain||GPCR, rhodopsin-like, 7TM||CXC chemokine receptor 4
ENSGALG00000012364	1028.63221011985	2033.29787027012	-0.98309	0.00079779	0.0026254	PPIL4	RNA recognition motif domain||Cyclophilin-like domain||Cyclophilin-type peptidyl-prolyl cis-trans isomerase domain
ENSGALG00000012370	345.110726300424	567.803171030024	-0.71833	0.021957	0.045946	C3H6ORF72	-
ENSGALG00000012380	154.061316041309	740.37581756212	-2.2648	8.5896e-05	0.00038879	SPOPL	BTB/POZ||BTB/POZ fold||BTB/POZ-like||TRAF-like||MATH
ENSGALG00000012382	13.9901925209125	41.7200159473137	-1.5763	0.0045451	0.011832	-	von Willebrand factor, type D domain||Epidermal growth factor-like domain||EGF-like calcium-binding domain||EGF-like domain, extracellular||Cadherin-like
ENSGALG00000012386	1121.44996193496	2723.14192522057	-1.2799	5.9767e-06	3.775e-05	LATS1	Tyrosine-protein kinase, catalytic domain||Protein kinase, C-terminal||UBA-like||Ubiquitin-associated/translation elongation factor EF1B, N-terminal, eukaryote||Ubiquitin-associated domain/translation elongation factor EF-Ts, N-terminal||Serine/threonine/dual specificity protein kinase, catalytic domain||Protein kinase-like domain||Serine-threonine/tyrosine-protein kinase catalytic domain||Protei…
ENSGALG00000012388	1422.02785655721	2482.39787856667	-0.80378	0.0063815	0.015745	PCMT1	UbiE/COQ5 methyltransferase||Ribosomal L11 methyltransferase, PrmA||Methyltransferase type 11||Protein-L-isoaspartate(D-aspartate) O-methyltransferase||S-adenosyl-L-methionine-dependent methyltransferase
ENSGALG00000012401	101.760090450003	189.76547221232	-0.89905	0.0080083	0.019189	GPR137C	-
ENSGALG00000012402	987.034807127527	2414.23701058695	-1.2904	5.8847e-06	3.7303e-05	CUL1	Cullin protein, neddylation domain||Cullin, N-terminal||Cullin repeat-like-containing domain||Cullin homology
ENSGALG00000012405	4055.41647969096	8057.06414636141	-0.9904	0.00072407	0.0024179	EZH2	SET domain||SANT/Myb domain||Homeodomain-like||WD repeat binding protein EZH2
ENSGALG00000012412	832.696162194921	2314.2731618776	-1.4747	0.0041492	0.01095	MTHFD1L	Tetrahydrofolate dehydrogenase/cyclohydrolase||Tetrahydrofolate dehydrogenase/cyclohydrolase, catalytic domain||Tetrahydrofolate dehydrogenase/cyclohydrolase, NAD(P)-binding domain||Formate-tetrahydrofolate ligase, FTHFS||P-loop containing nucleoside triphosphate hydrolase
ENSGALG00000012421	3653.29523008417	10451.2448389694	-1.5164	1.8188e-07	1.7081e-06	ARHGAP15	Rho GTPase-activating protein domain||Pleckstrin homology domain||Rho GTPase activation protein
ENSGALG00000012444	431.839227784565	812.331258269597	-0.91157	0.0077313	0.018612	ACVR2A	Tyrosine-protein kinase, catalytic domain||TGF-beta receptor/activin receptor, type I/II||Protein kinase domain||Ser/Thr protein kinase, TGFB receptor||Serine-threonine/tyrosine-protein kinase catalytic domain||Serine/threonine/dual specificity protein kinase, catalytic domain||Protein kinase-like domain
ENSGALG00000012449	884.695195054424	2162.90322733036	-1.2897	0.0023602	0.0067283	MBD5	DNA-binding domain||PWWP domain||Methyl-CpG DNA binding
ENSGALG00000012451	438.198225283028	1088.35375109151	-1.3125	9.7263e-06	5.7814e-05	-//-
ENSGALG00000012452	1430.44589757347	3873.30961737116	-1.4371	1.384e-06	1.0199e-05	MIS18BP1	Homeodomain-like||SANT associated||SANT/Myb domain||Myb-like domain
ENSGALG00000012453	748.462242467472	1607.14686756625	-1.1025	0.00012302	0.00052846	EPC2	Enhancer of polycomb, C-terminal||Enhancer of polycomb-like, N-terminal
ENSGALG00000012454	1551.27601535792	4099.06861647403	-1.4018	9.9016e-07	7.5783e-06	CYTH4	Pleckstrin homology domain||Sec7 domain
ENSGALG00000012462	1090.96438662313	1792.91707938082	-0.7167	0.0097963	0.022746	kif5c	P-loop containing nucleoside triphosphate hydrolase||Kinesin motor domain
ENSGALG00000012463	24.725483988598	373.769210116337	-3.9181	1.0009e-25	2.5324e-23	-//-
ENSGALG00000012468	1721.24429188555	4057.85552179244	-1.2373	0.00031963	0.0012034	PRPF39	HAT (Half-A-TPR) repeat
ENSGALG00000012473	2650.84775349268	4401.76234502185	-0.73163	0.010077	0.023288	MMADHC	Methylmalonic aciduria and homocystinuria type D protein
ENSGALG00000012484	6826.81572839896	14751.5092506967	-1.1116	8.7004e-05	0.00039279	RIF1	Armadillo-type fold||Telomere-associated protein Rif1, N-terminal
ENSGALG00000012497	506.975328375396	1013.29856387848	-0.99907	0.00059982	0.0020581	SLC12A7	K/Cl co-transporter||Na/K/Cl co-transporter superfamily||Amino acid permease/ SLC12A domain
ENSGALG00000012511	225.603416783249	756.235281036837	-1.745	0.0025732	0.0072434	CACNB4	SH3 domain||Voltage-dependent calcium channel, L-type, beta subunit||Guanylate kinase/L-type calcium channel beta subunit||P-loop containing nucleoside triphosphate hydrolase
ENSGALG00000012513	239.420026256014	702.169696864277	-1.5523	3.3181e-05	0.00016977	STAM2	Variant SH3 domain||VHS||VHS subgroup||ENTH/VHS||SH3 domain||Ubiquitin interacting motif
ENSGALG00000012514	877.556943755968	1670.16645718989	-0.92843	0.018698	0.039905	BRD9	Bromodomain||Protein of unknown function DUF3512
ENSGALG00000012520	1103.76363441625	2070.32940750515	-0.90743	0.0016722	0.0049852	NCF4	Variant SH3 domain||Spectrin alpha chain, SH3 domain||Phox homologous domain||SH3 domain||Neutrophil cytosol factor P40||Phox/Bem1p
ENSGALG00000012526	4193.81249656204	9776.84232263659	-1.2211	0.0068278	0.016695	PRPF40A	WW domain||Antifreeze protein, type I||FF domain
ENSGALG00000012533	19542.6897271123	32639.1164214558	-0.73997	0.0062337	0.015452	MYH9	tRNA-binding arm||RGS domain||IQ motif, EF-hand binding site||Prefoldin||Myosin tail||Myosin head, motor domain||Myosin, N-terminal, SH3-like||P-loop containing nucleoside triphosphate hydrolase
ENSGALG00000012570	598.473269749654	1475.82369448344	-1.3022	0.00031258	0.0011799	TANC1	Tetratricopeptide repeat||P-loop containing nucleoside triphosphate hydrolase||Ankyrin repeat-containing domain||Tetratricopeptide repeat-containing domain||Ankyrin repeat
ENSGALG00000012574	468.935042367538	822.862541842646	-0.81126	0.0058048	0.014549	WDSUB1	Sterile alpha motif/pointed domain||Sterile alpha motif, type 1||Sterile alpha motif domain||G-protein beta WD-40 repeat||WD40 repeat||U box domain||Sterile alpha motif, type 2||WD40-repeat-containing domain
ENSGALG00000012579	238.917985972548	949.297625010454	-1.9903	8.9173e-11	1.7375e-09	BAZ2B	DNA-binding domain||Zinc finger, PHD-finger||DDT domain superfamily||Methyl-CpG DNA binding||DDT domain, subgroup||DDT domain||Bromodomain||Zinc finger, PHD-type||Zinc finger, FYVE/PHD-type
ENSGALG00000012584	1565.57964169875	3607.43269713142	-1.2043	2.0971e-05	0.0001136	MARCH7	Zinc finger, C3HC4 RING-type||Zinc finger, RING-CH-type
ENSGALG00000012585	1580.8022471331	3007.11581855321	-0.92772	0.0014414	0.0043923	-	XPC-binding domain||Ubiquitin-related domain||Ubiquitin-like||Rad60/SUMO-like domain||Armadillo-type fold||Heat shock chaperonin-binding||UBA-like||Ubiquitin-associated domain/translation elongation factor EF-Ts, N-terminal||Ubiquitin-associated/translation elongation factor EF1B, N-terminal, eukaryote
ENSGALG00000012588	45.0469207500555	162.4967932669	-1.8509	4.6893e-07	3.9415e-06	KIF27	P-loop containing nucleoside triphosphate hydrolase||Kinesin motor domain
ENSGALG00000012592	542.991023808033	1295.37282485966	-1.2544	3.3926e-05	0.00017333	RMI1	Domain of unknown function DUF1767
ENSGALG00000012595	140.123301440865	340.028384354311	-1.279	5.8711e-05	0.00027966	AGTPBP1	Peptidase M14, carboxypeptidase A||ATPase, V1 complex, subunit H||Armadillo-type fold
ENSGALG00000012598	941.841499152687	1711.63676230076	-0.86182	0.0034548	0.0093582	NAA35	NatC N(alpha)-terminal acetyltransferase, Mak10 subunit
ENSGALG00000012601	122.819858332354	442.470723229186	-1.849	9.6105e-09	1.222e-07	GOLM1	-
ENSGALG00000012607	465.82301639447	1513.72379187924	-1.7002	9.7527e-09	1.2392e-07	ZCCHC6	PAP/25A-associated||Zinc finger, CCHC-type
ENSGALG00000012608	872.795029343184	2318.81226285299	-1.4097	0.0014769	0.0044841	DAPK1	Protein kinase domain||Lipopolysaccharide kinase||Protein kinase-like domain||Serine-threonine/tyrosine-protein kinase catalytic domain||Serine/threonine/dual specificity protein kinase, catalytic domain||Ankyrin repeat||Tyrosine-protein kinase, catalytic domain||P-loop containing nucleoside triphosphate hydrolase||Ankyrin repeat-containing domain
ENSGALG00000012617	280.894528801194	835.378885449092	-1.5724	1.7508e-07	1.6513e-06	ChALK5	Protein kinase domain||TGF-beta receptor/activin receptor, type I/II||Tyrosine-protein kinase, catalytic domain||Protein kinase-like domain||Serine/threonine/dual specificity protein kinase, catalytic domain||Serine-threonine/tyrosine-protein kinase catalytic domain||TGF beta receptor, GS motif
ENSGALG00000012618	1158.29368903568	2500.74908912883	-1.1104	0.00014071	0.00059163	FANCC	Fanconi anaemia group C protein||Armadillo-type fold
ENSGALG00000012621	225.523220128571	940.426991191285	-2.06	2.0043e-09	2.9579e-08	ERCC6L2	P-loop containing nucleoside triphosphate hydrolase||Helicase superfamily 1/2, ATP-binding domain||SNF2-related||Helicase, C-terminal||Helicase/UvrB domain
ENSGALG00000012626	99.3054971707321	179.644888291671	-0.8552	0.012706	0.028493	RECK	Kazal domain||Proteinase inhibitor I19, pacifastin
ENSGALG00000012627	228.741034851211	518.98065734269	-1.182	0.00042873	0.0015414	Cdc14B	Protein-tyrosine phosphatase-like||Protein-tyrosine/Dual specificity phosphatase||Protein-tyrosine phosphatase, receptor/non-receptor type||Dual specificity phosphatase, subgroup, catalytic domain||Dual specificity phosphatase, catalytic domain
ENSGALG00000012634	1379.81926288945	3254.66675997601	-1.238	1.9726e-05	0.00010776	ADNP2	Zinc finger, C2H2||Homeodomain-like||Zinc finger, C2H2-like
ENSGALG00000012635	1983.41192908082	3914.07936883955	-0.98069	0.00067641	0.0022814	BTBD11	Ankyrin repeat-containing domain||BTB/POZ fold||BTB/POZ||Ankyrin repeat||BTB/POZ-like
ENSGALG00000012639	68.2315129061518	128.608466507151	-0.91448	0.011042	0.025223	MTERF2	Mitochodrial transcription termination factor
ENSGALG00000012640	9490.18710326231	20583.5724697345	-1.117	0.00013161	0.00055946	C1H12ORF23	-
ENSGALG00000012642	1455.90375069959	3018.95655147157	-1.0521	0.00022969	0.00090291	RIC8B	Synembryn||Armadillo-type fold||Guanine nucleotide exchange factor, Ric8
ENSGALG00000012653	1184.52795334395	3941.21818912338	-1.7343	2.7053e-09	3.8713e-08	CTDP1	HAD-like domain||BRCT domain||FCP1-like phosphatase, C-terminal||FCP1-like phosphatase, phosphatase domain||NLI interacting factor
ENSGALG00000012655	1082.64422802805	1849.37739975305	-0.77248	0.0086342	0.020453	POLR3B	RNA polymerase Rpb2, domain 4||RNA polymerase, beta subunit, protrusion||RNA polymerase Rpb2, domain 7||DNA-directed RNA polymerase, subunit 2, domain 6||RNA polymerase Rpb2, domain 5||RNA polymerase Rpb2, domain 3||RNA polymerase Rpb2, domain 2
ENSGALG00000012656	376.113171291842	1300.3385565166	-1.7896	1.6784e-09	2.5303e-08	ATP9B	P-type ATPase||P-type ATPase, subfamily IV||P-type ATPase, A domain||P-type ATPase, cytoplasmic domain N||HAD-like domain
ENSGALG00000012658	543.838564048496	1866.83929471372	-1.7793	1.699e-09	2.5592e-08	TCP11L2	T-complex 11
ENSGALG00000012663	1251.78483772672	2492.13383395453	-0.99339	0.00054234	0.0018887	ALDH5A1	Succinate semialdehyde dehydrogenase||Aldehyde dehydrogenase domain||Aldehyde/histidinol dehydrogenase
ENSGALG00000012674	230.125740726335	792.531419227461	-1.784	0.0004037	0.0014637	-//-
ENSGALG00000012681	477.694379271345	1078.64528142551	-1.1751	0.002706	0.007567	MBOAT1	Membrane bound O-acyl transferase, MBOAT||Major facilitator superfamily domain
ENSGALG00000012683	29.5158363966413	133.484806388453	-2.1771	0.0088438	0.020867	RNF144B	Zinc finger, C6HC-type||Zinc finger, RING-type
ENSGALG00000012684	9141.63396111479	27092.6977051798	-1.5674	2.7433e-05	0.00014378	DEK	DEK, C-terminal||SAP domain
ENSGALG00000012685	117.419279615755	412.029541612465	-1.8111	0.0062001	0.015393	KDM1B	FAD binding domain||Pyridine nucleotide-disulphide oxidoreductase, FAD/NAD(P)-binding domain||SWIRM domain||Monooxygenase, FAD-binding||Amine oxidase||Conserved hypothetical protein CHP00275, flavoprotein HI0933-like||Homeodomain-like||Pyridine nucleotide-disulphide oxidoreductase, NAD-binding domain||Zinc finger, CW-type||FAD dependent oxidoreductase
ENSGALG00000012689	389.787282852274	1169.37925471866	-1.585	0.00019974	0.0007994	KIF13A	Kinesin protein 1B||Kinesin motor domain||Kinesin-like||P-loop containing nucleoside triphosphate hydrolase||CAP Gly-rich domain||SMAD/FHA domain
ENSGALG00000012696	1426.94084025288	2554.58942876386	-0.84017	0.0039322	0.010462	RANBP9	CTLH, C-terminal LisH motif||CTLH/CRA C-terminal to LisH motif domain||B30.2/SPRY domain||SPRY domain||LisH dimerisation motif, subgroup||LisH dimerisation motif||CRA domain||Concanavalin A-like lectin/glucanase domain
ENSGALG00000012699	368.632780877384	705.655977154917	-0.93678	0.0015525	0.0046778	MCUR1	Protein of unknown function DUF1640
ENSGALG00000012702	1031.01566777576	1600.51790236582	-0.63447	0.020619	0.043454	JARID2	Zinc finger, C5HC2-type||JmjN domain||JmjC domain||ARID DNA-binding domain
ENSGALG00000012704	683.962865785104	1145.87319084138	-0.74446	0.010217	0.02357	MYLIP	Ezrin/radixin/moesin like||FERM, N-terminal||Band 4.1 domain||FERM central domain||FERM domain||Ubiquitin-related domain||Zinc finger, RING-type
ENSGALG00000012705	955.256620080037	2096.58421304878	-1.1341	0.01114	0.025407	GMPR	IMP dehydrogenase/GMP reductase||Guanosine monophosphate reductase 1
ENSGALG00000012718	852.975679264068	2025.05730283437	-1.2474	1.3059e-05	7.4899e-05	HCFC2	Fibronectin type III
ENSGALG00000012719	2.38366728643044	12.1658816426568	-2.3516	0.0169	0.036665	GLT8D2	Glycosyl transferase, family 8||Nucleotide-diphospho-sugar transferases
ENSGALG00000012720	4736.49502729776	7621.91442591232	-0.68633	0.014465	0.031942	NUP153	Zinc finger, RanBP2-type||Retro-transposon transporting, conserved site||Nucleoporin, Nup153-like
ENSGALG00000012722	467.057891475377	1094.07084787597	-1.228	0.0006924	0.0023277	5-MCDG	Uracil-DNA glycosylase-like||Thymine-DNA glycosylase
ENSGALG00000012744	102.309041877916	219.824289836199	-1.1034	0.0015484	0.0046695	TMEM170B	Transmembrane protein 170
ENSGALG00000012747	503.903051484725	1090.8732843324	-1.1143	0.019176	0.040777	NEDD9	Serine rich protein interaction||SH3 domain||CAS family, DUF3513||Variant SH3 domain
ENSGALG00000012756	170.832916136948	574.823492803054	-1.7505	2.5156e-08	2.9104e-07	PARPBP	P-loop containing nucleoside triphosphate hydrolase
ENSGALG00000012760	979.791324113348	1692.67142546211	-0.78876	0.0068798	0.01681	CCDC53	WASH complex, subunit CCDC53
[truncated: 1,438 more rows]
