# Supplementary material for: Transcriptomic analysis of early B-cell development in the chicken embryo
Source: Poult Sci. 2019 Jun 25;98(11):5342–54. doi: 10.3382/ps/pez354 (PMC6771548; doi:10.3382/ps/pez354)
Supplement: pez354_Supplemental_Files [file pez354_supplemental_files.zip › ps-19-08911-S004.xlsx]

## Sheet: ALL
Transcriptomic analysis of early B-cell development in the chicken embryo Nikhil Nuthalapati1, Jeffrey D. Evans2, Robert L. Taylor Jr.,3 Scott L. Branton2, Bindu Nanduri1, and G. Todd Pharr1 1Department of Basic Sciences, College of Veterinary Medicine, Mississippi State University, Mississippi State, MS, 39762 2USDA, Agricultural Research Service, Poultry Research Unit, PO Box 5367, Mississippi …
DEGs enriched KEGG pathway analysis between ED16 and ED19 for Figure 5a
S. No	Pathway	Pathway ID	No. of DEGs	P-Value
1	ECM-receptor interaction	gga04512	59	0.00998774
2	Focal adhesion	gga04510	124	0.0207983
3	ErbB signaling pathway	gga04012	57	0.0333699
4	FoxO signaling pathway	gga04068	80	0.0692047
5	Endocytosis	gga04144	120	0.0824671
6	Oxidative phosphorylation	gga00190	73	0.124841
7	Oocyte meiosis	gga04114	56	0.158093
8	Galactose metabolism	gga00052	23	0.16159
9	Insulin signaling pathway	gga04910	73	0.162121
10	Regulation of actin cytoskeleton	gga04810	106	0.168163
11	Cell adhesion molecules (CAMs)	gga04514	69	0.176699
12	Phenylalanine metabolism	gga00360	12	0.189473
13	Taurine and hypotaurine metabolism	gga00430	6	0.203711
14	Progesterone-mediated oocyte maturation	gga04914	46	0.219635
15	NOD-like receptor signaling pathway	gga04621	27	0.22165
16	MAPK signaling pathway	gga04010	124	0.222183
17	Phagosome	gga04145	75	0.243975
18	Starch and sucrose metabolism	gga00500	23	0.247691
19	VEGF signaling pathway	gga04370	35	0.24999
20	Toll-like receptor signaling pathway	gga04620	50	0.259247
21	Fructose and mannose metabolism	gga00051	21	0.262497
22	TGF-beta signaling pathway	gga04350	42	0.264926
23	Vascular smooth muscle contraction	gga04270	59	0.276673
24	Drug metabolism - cytochrome P450	gga00982	19	0.278768
25	Glycine, serine and threonine metabolism	gga00260	23	0.280003
26	Adherens junction	gga04520	41	0.283559
27	mTOR signaling pathway	gga04150	32	0.284262
28	Tyrosine metabolism	gga00350	20	0.288275
29	Sphingolipid metabolism	gga00600	30	0.300026
30	Histidine metabolism	gga00340	14	0.305404
31	Metabolism of xenobiotics by cytochrome P450	gga00980	20	0.325047
32	Glycolysis / Gluconeogenesis	gga00010	30	0.329783
33	Cell cycle	gga04110	63	0.332004
34	Melanogenesis	gga04916	51	0.352645
35	Cytokine-cytokine receptor interaction	gga04060	92	0.362939
36	Influenza A	gga05164	73	0.364685
37	RIG-I-like receptor signaling pathway	gga04622	32	0.371332
38	Salmonella infection	gga05132	38	0.37248
39	Dorso-ventral axis formation	gga04320	12	0.377897
40	Butirosin and neomycin biosynthesis	gga00524	4	0.380795
41	Non-homologous end-joining	gga03450	8	0.383806
42	Alanine, aspartate and glutamate metabolism	gga00250	19	0.394614
43	Pantothenate and CoA biosynthesis	gga00770	9	0.397588
44	Gap junction	gga04540	45	0.402231
45	Lysine degradation	gga00310	26	0.402297
46	Nicotinate and nicotinamide metabolism	gga00760	15	0.406306
47	Phosphatidylinositol signaling system	gga04070	42	0.41661
48	Adipocytokine signaling pathway	gga04920	36	0.419801
49	GnRH signaling pathway	gga04912	43	0.420455
50	Retinol metabolism	gga00830	18	0.428311
51	Ubiquitin mediated proteolysis	gga04120	68	0.431019
52	Amino sugar and nucleotide sugar metabolism	gga00520	25	0.431237
53	PPAR signaling pathway	gga03320	33	0.436455
54	Arginine and proline metabolism	gga00330	28	0.445846
55	ABC transporters	gga02010	21	0.446266
56	Adrenergic signaling in cardiomyocytes	gga04261	66	0.446582
57	2-Oxocarboxylic acid metabolism	gga01210	8	0.447584
58	beta-Alanine metabolism	gga00410	15	0.45172
59	Apoptosis	gga04210	38	0.456151
60	Intestinal immune network for IgA production	gga04672	18	0.46955
61	Biosynthesis of amino acids	gga01230	32	0.493371
62	Drug metabolism - other enzymes	gga00983	15	0.496833
63	Notch signaling pathway	gga04330	24	0.49685
64	Folate biosynthesis	gga00790	7	0.50366
65	Metabolic pathways	gga01100	555	0.505872
66	Glycerophospholipid metabolism	gga00564	46	0.507812
67	Selenocompound metabolism	gga00450	9	0.51588
68	Terpenoid backbone biosynthesis	gga00900	11	0.525651
69	RNA polymerase	gga03020	11	0.525651
70	Mismatch repair	gga03430	11	0.525651
71	Hedgehog signaling pathway	gga04340	24	0.531843
72	Glycosylphosphatidylinositol(GPI)-anchor biosynthesis	gga00563	13	0.533897
73	Peroxisome	gga04146	39	0.542278
74	Tight junction	gga04530	62	0.544567
75	Lysosome	gga04142	56	0.55466
76	Caffeine metabolism	gga00232	3	0.562363
77	Vitamin B6 metabolism	gga00750	4	0.563036
78	Renin-angiotensin system	gga04614	8	0.570206
79	Primary bile acid biosynthesis	gga00120	8	0.570206
80	Glycerolipid metabolism	gga00561	26	0.570737
81	Nitrogen metabolism	gga00910	9	0.572238
82	Pentose phosphate pathway	gga00030	11	0.576278
83	Butanoate metabolism	gga00650	12	0.578263
84	Calcium signaling pathway	gga04020	84	0.582488
85	Other types of O-glycan biosynthesis	gga00514	15	0.584033
86	Wnt signaling pathway	gga04310	61	0.606441
87	Pyrimidine metabolism	gga00240	46	0.606592
88	Inositol phosphate metabolism	gga00562	29	0.607353
89	p53 signaling pathway	gga04115	31	0.610291
90	Herpes simplex infection	gga05168	73	0.622552
91	Glycosaminoglycan biosynthesis - heparan sulfate / heparin	gga00534	12	0.62437
92	Mucin type O-Glycan biosynthesis	gga00512	13	0.624503
93	Glutathione metabolism	gga00480	18	0.627037
94	Cytosolic DNA-sensing pathway	gga04623	20	0.628551
95	Ether lipid metabolism	gga00565	19	0.662669
96	Steroid hormone biosynthesis	gga00140	17	0.663189
97	SNARE interactions in vesicular transport	gga04130	14	0.665203
98	Ribosome	gga03010	60	0.665886
99	Glycosaminoglycan biosynthesis - chondroitin sulfate / dermatan sulfate	gga00532	9	0.67498
100	Steroid biosynthesis	gga00100	8	0.678795
101	Glycosphingolipid biosynthesis - ganglio series	gga00604	6	0.690223
102	Riboflavin metabolism	gga00740	5	0.698988
103	Base excision repair	gga03410	13	0.705432
104	Synthesis and degradation of ketone bodies	gga00072	4	0.711272
105	Biosynthesis of unsaturated fatty acids	gga01040	9	0.720301
106	Jak-STAT signaling pathway	gga04630	61	0.722345
107	Tryptophan metabolism	gga00380	18	0.72863
108	Nucleotide excision repair	gga03420	17	0.730583
109	Glycosaminoglycan biosynthesis - keratan sulfate	gga00533	6	0.742519
110	Glyoxylate and dicarboxylate metabolism	gga00630	11	0.749886
111	Glycosphingolipid biosynthesis - globo series	gga00603	5	0.754293
112	Phenylalanine, tyrosine and tryptophan biosynthesis	gga00400	2	0.759183
113	Glycosphingolipid biosynthesis - lacto and neolacto series	gga00601	9	0.761235
114	RNA degradation	gga03018	29	0.765725
115	Ascorbate and aldarate metabolism	gga00053	4	0.769991
116	Sulfur relay system	gga04122	4	0.769991
117	Protein processing in endoplasmic reticulum	gga04141	70	0.772742
118	DNA replication	gga03030	13	0.774676
119	Cardiac muscle contraction	gga04260	27	0.790441
120	Fatty acid biosynthesis	gga00061	5	0.801595
121	Fanconi anemia pathway	gga03460	21	0.80241
122	N-Glycan biosynthesis	gga00510	20	0.805033
123	Fatty acid elongation	gga00062	8	0.805964
124	Pentose and glucuronate interconversions	gga00040	8	0.805964
125	Glycosaminoglycan degradation	gga00531	7	0.815669
126	RNA transport	gga03013	60	0.816626
127	Porphyrin and chlorophyll metabolism	gga00860	10	0.822367
128	mRNA surveillance pathway	gga03015	30	0.842761
129	Citrate cycle (TCA cycle)	gga00020	11	0.843365
130	Fatty acid degradation	gga00071	13	0.855768
131	Cysteine and methionine metabolism	gga00270	13	0.855768
132	Homologous recombination	gga03440	9	0.857981
133	Arachidonic acid metabolism	gga00590	19	0.886961
134	Other glycan degradation	gga00511	6	0.888095
135	Purine metabolism	gga00230	66	0.892107
136	Fatty acid metabolism	gga01212	16	0.898316
137	Spliceosome	gga03040	45	0.899756
138	Valine, leucine and isoleucine degradation	gga00280	15	0.917198
139	Pyruvate metabolism	gga00620	12	0.917295
140	One carbon pool by folate	gga00670	5	0.923016
141	Ubiquinone and other terpenoid-quinone biosynthesis	gga00130	2	0.936135
142	Carbon metabolism	gga01200	36	0.937594
143	Ribosome biogenesis in eukaryotes	gga03008	26	0.938629
144	Regulation of autophagy	gga04140	10	0.941755
145	Basal transcription factors	gga03022	12	0.952846
146	Protein export	gga03060	6	0.956943
147	alpha-Linolenic acid metabolism	gga00592	7	0.959999
148	Proteasome	gga03050	11	0.965089
149	Phototransduction	gga04744	6	0.974249
150	Linoleic acid metabolism	gga00591	7	0.980991
151	Aminoacyl-tRNA biosynthesis	gga00970	20	0.987984
152	Sulfur metabolism	gga00920	1	0.990639
153	Propanoate metabolism	gga00640	5	0.991557
154	Neuroactive ligand-receptor interaction	gga04080	84	0.999988

## Sheet: Up-Regulated
Transcriptomic analysis of early B-cell development in the chicken embryo Nikhil Nuthalapati1, Jeffrey D. Evans2, Robert L. Taylor Jr.,3 Scott L. Branton2, Bindu Nanduri1, and G. Todd Pharr1 1Department of Basic Sciences, College of Veterinary Medicine, Mississippi State University, Mississippi State, MS, 39762 2USDA, Agricultural Research Service, Poultry Research Unit, PO Box 5367, Mississippi …
Up-Regulated DEGs enriched KEGG pathway analysis between ED16 and ED19 for Figure 5b
S. No	Pathway	Pathway ID	No. of DEGs	P-Value
1	Oxidative phosphorylation	gga00190	69	4.26477e-05
2	ECM-receptor interaction	gga04512	50	4.38624e-05
3	Cell adhesion molecules (CAMs)	gga04514	59	0.00169217
4	Ribosome	gga03010	60	0.00382464
5	Focal adhesion	gga04510	84	0.0050749
6	Metabolic pathways	gga01100	388	0.00713879
7	Drug metabolism - cytochrome P450	gga00982	19	0.0136716
8	Glycine, serine and threonine metabolism	gga00260	22	0.0145242
9	Cytokine-cytokine receptor interaction	gga04060	73	0.0145924
10	Metabolism of xenobiotics by cytochrome P450	gga00980	20	0.0163739
11	Phenylalanine metabolism	gga00360	12	0.0174348
12	Tyrosine metabolism	gga00350	19	0.0217501
13	Histidine metabolism	gga00340	14	0.0290774
14	Glycolysis / Gluconeogenesis	gga00010	26	0.0334869
15	Phagosome	gga04145	53	0.0661696
16	Fructose and mannose metabolism	gga00051	17	0.0672431
17	Galactose metabolism	gga00052	17	0.0672431
18	Biosynthesis of amino acids	gga01230	27	0.082596
19	Retinol metabolism	gga00830	16	0.0864613
20	Starch and sucrose metabolism	gga00500	17	0.108646
21	PPAR signaling pathway	gga03320	26	0.112596
22	Arginine and proline metabolism	gga00330	22	0.137262
23	Butirosin and neomycin biosynthesis	gga00524	4	0.153436
24	Drug metabolism - other enzymes	gga00983	13	0.153568
25	Cardiac muscle contraction	gga04260	25	0.166094
26	ErbB signaling pathway	gga04012	31	0.170451
27	Primary bile acid biosynthesis	gga00120	8	0.17539
28	Glutathione metabolism	gga00480	16	0.177097
29	Melanogenesis	gga04916	35	0.180625
30	Tryptophan metabolism	gga00380	17	0.183452
31	beta-Alanine metabolism	gga00410	12	0.194286
32	Pentose phosphate pathway	gga00030	10	0.202741
33	Taurine and hypotaurine metabolism	gga00430	4	0.208717
34	Intestinal immune network for IgA production	gga04672	14	0.21048
35	Steroid hormone biosynthesis	gga00140	15	0.217183
36	Nitrogen metabolism	gga00910	8	0.247387
37	Adherens junction	gga04520	26	0.25932
38	Folate biosynthesis	gga00790	6	0.259822
39	Sphingolipid metabolism	gga00600	19	0.284474
40	Carbon metabolism	gga01200	33	0.289553
41	Pyrimidine metabolism	gga00240	33	0.289553
42	Calcium signaling pathway	gga04020	57	0.301824
43	2-Oxocarboxylic acid metabolism	gga01210	6	0.307258
44	Hedgehog signaling pathway	gga04340	17	0.330162
45	Glyoxylate and dicarboxylate metabolism	gga00630	10	0.338811
46	TGF-beta signaling pathway	gga04350	25	0.341214
47	Notch signaling pathway	gga04330	16	0.384132
48	Cytosolic DNA-sensing pathway	gga04623	14	0.443989
49	ABC transporters	gga02010	13	0.445261
50	Vitamin B6 metabolism	gga00750	3	0.45436
51	Glycosphingolipid biosynthesis - ganglio series	gga00604	5	0.454793
52	Ascorbate and aldarate metabolism	gga00053	4	0.455143
53	Alanine, aspartate and glutamate metabolism	gga00250	11	0.482648
54	Pentose and glucuronate interconversions	gga00040	7	0.496949
55	RNA polymerase	gga03020	7	0.496949
56	Arachidonic acid metabolism	gga00590	16	0.498657
57	Pantothenate and CoA biosynthesis	gga00770	5	0.507485
58	Peroxisome	gga04146	24	0.524797
59	Phenylalanine, tyrosine and tryptophan biosynthesis	gga00400	2	0.538373
60	Caffeine metabolism	gga00232	2	0.538373
61	Glycosphingolipid biosynthesis - lacto and neolacto series	gga00601	7	0.539825
62	Renin-angiotensin system	gga04614	5	0.557988
63	Endocytosis	gga04144	61	0.557988
64	Citrate cycle (TCA cycle)	gga00020	9	0.563824
65	Base excision repair	gga03410	9	0.563824
66	Amino sugar and nucleotide sugar metabolism	gga00520	14	0.564572
67	NOD-like receptor signaling pathway	gga04621	13	0.570243
68	Gap junction	gga04540	25	0.587688
69	Dorso-ventral axis formation	gga04320	6	0.592174
70	Lysine degradation	gga00310	14	0.593253
71	MAPK signaling pathway	gga04010	67	0.600066
72	Mucin type O-Glycan biosynthesis	gga00512	8	0.609176
73	Regulation of actin cytoskeleton	gga04810	55	0.614226
74	VEGF signaling pathway	gga04370	17	0.627316
75	Salmonella infection	gga05132	20	0.633409
76	Terpenoid backbone biosynthesis	gga00900	6	0.633963
77	Tight junction	gga04530	36	0.640328
78	Sulfur relay system	gga04122	3	0.647063
79	Jak-STAT signaling pathway	gga04630	38	0.64975
80	Pyruvate metabolism	gga00620	10	0.655041
81	Glycosaminoglycan biosynthesis - heparan sulfate / heparin	gga00534	7	0.657766
82	Adipocytokine signaling pathway	gga04920	19	0.66184
83	Glycosaminoglycan biosynthesis - keratan sulfate	gga00533	4	0.671296
84	Glycosaminoglycan degradation	gga00531	5	0.69169
85	Other glycan degradation	gga00511	5	0.69169
86	Insulin signaling pathway	gga04910	35	0.693555
87	Riboflavin metabolism	gga00740	3	0.699404
88	Ether lipid metabolism	gga00565	11	0.701895
89	Wnt signaling pathway	gga04310	35	0.70921
90	Proteasome	gga03050	10	0.713116
91	Glycerolipid metabolism	gga00561	14	0.722153
92	Fatty acid degradation	gga00071	9	0.725575
93	Cysteine and methionine metabolism	gga00270	9	0.725575
94	Lysosome	gga04142	31	0.727083
95	DNA replication	gga03030	8	0.73954
96	Butanoate metabolism	gga00650	6	0.742941
97	Glycosphingolipid biosynthesis - globo series	gga00603	3	0.745607
98	Selenocompound metabolism	gga00450	4	0.754227
99	Biosynthesis of unsaturated fatty acids	gga01040	5	0.763839
100	Glycerophospholipid metabolism	gga00564	24	0.764321
101	Influenza A	gga05164	37	0.771752
102	Vascular smooth muscle contraction	gga04270	28	0.772672
103	Purine metabolism	gga00230	42	0.788659
104	Synthesis and degradation of ketone bodies	gga00072	2	0.788917
105	Ubiquinone and other terpenoid-quinone biosynthesis	gga00130	2	0.788917
106	Porphyrin and chlorophyll metabolism	gga00860	6	0.801337
107	Nicotinate and nicotinamide metabolism	gga00760	6	0.801337
108	RIG-I-like receptor signaling pathway	gga04622	14	0.821908
109	FoxO signaling pathway	gga04068	33	0.825991
110	Adrenergic signaling in cardiomyocytes	gga04261	33	0.825991
111	GnRH signaling pathway	gga04912	20	0.835076
112	Glycosaminoglycan biosynthesis - chondroitin sulfate / dermatan sulfate	gga00532	4	0.847008
113	p53 signaling pathway	gga04115	15	0.858924
114	Toll-like receptor signaling pathway	gga04620	21	0.866181
115	Glycosylphosphatidylinositol(GPI)-anchor biosynthesis	gga00563	5	0.868636
116	Fatty acid elongation	gga00062	4	0.870508
117	Mismatch repair	gga03430	4	0.870508
118	Oocyte meiosis	gga04114	22	0.881854
119	Other types of O-glycan biosynthesis	gga00514	6	0.886683
120	alpha-Linolenic acid metabolism	gga00592	5	0.887654
121	Valine, leucine and isoleucine degradation	gga00280	9	0.890262
122	One carbon pool by folate	gga00670	3	0.897698
123	Steroid biosynthesis	gga00100	3	0.897698
124	Herpes simplex infection	gga05168	37	0.901141
125	N-Glycan biosynthesis	gga00510	10	0.90495
126	Fatty acid biosynthesis	gga00061	2	0.911273
127	Linoleic acid metabolism	gga00591	5	0.931133
128	Phototransduction	gga04744	4	0.935939
129	Fatty acid metabolism	gga01212	8	0.944262
130	Propanoate metabolism	gga00640	4	0.946708
131	Sulfur metabolism	gga00920	1	0.95352
132	Cell cycle	gga04110	25	0.957354
133	Neuroactive ligand-receptor interaction	gga04080	67	0.960812
134	Spliceosome	gga03040	23	0.966842
135	SNARE interactions in vesicular transport	gga04130	4	0.975159
136	Homologous recombination	gga03440	3	0.975401
137	Apoptosis	gga04210	13	0.977238
138	Progesterone-mediated oocyte maturation	gga04914	14	0.979829
139	mTOR signaling pathway	gga04150	8	0.988331
140	Protein export	gga03060	2	0.989239
141	Ribosome biogenesis in eukaryotes	gga03008	11	0.992279
142	RNA transport	gga03013	25	0.994607
143	Phosphatidylinositol signaling system	gga04070	12	0.994814
144	Inositol phosphate metabolism	gga00562	8	0.995027
145	Nucleotide excision repair	gga03420	4	0.995137
146	mRNA surveillance pathway	gga03015	10	0.996824
147	Protein processing in endoplasmic reticulum	gga04141	27	0.998186
148	RNA degradation	gga03018	8	0.998302
149	Aminoacyl-tRNA biosynthesis	gga00970	8	0.998588
150	Fanconi anemia pathway	gga03460	4	0.99956
151	Basal transcription factors	gga03022	2	0.999748
152	Regulation of autophagy	gga04140	1	0.999868
153	Ubiquitin mediated proteolysis	gga04120	17	0.999921

## Sheet: Down-Regulated
Transcriptomic analysis of early B-cell development in the chicken embryo Nikhil Nuthalapati1, Jeffrey D. Evans2, Robert L. Taylor Jr.,3 Scott L. Branton2, Bindu Nanduri1, and G. Todd Pharr1 1Department of Basic Sciences, College of Veterinary Medicine, Mississippi State University, Mississippi State, MS, 39762 2USDA, Agricultural Research Service, Poultry Research Unit, PO Box 5367, Mississippi …
Down-Regulated DEGs enriched KEGG pathway analysis between ED16 and ED19 for Figure 5c
S. No	Pathway	Pathway ID	No. of DEGs	P-Value
1	Ubiquitin mediated proteolysis	gga04120	51	5.40131e-05
2	FoxO signaling pathway	gga04068	47	0.000298845
3	Progesterone-mediated oocyte maturation	gga04914	32	0.000644061
4	mTOR signaling pathway	gga04150	24	0.00148232
5	Oocyte meiosis	gga04114	34	0.00206968
6	Phosphatidylinositol signaling system	gga04070	30	0.00243843
7	Cell cycle	gga04110	38	0.00554292
8	Endocytosis	gga04144	59	0.00582128
9	Toll-like receptor signaling pathway	gga04620	29	0.0125651
10	Non-homologous end-joining	gga03450	8	0.0133214
11	Insulin signaling pathway	gga04910	38	0.0134622
12	Apoptosis	gga04210	25	0.0139838
13	Inositol phosphate metabolism	gga00562	21	0.0201123
14	ErbB signaling pathway	gga04012	26	0.0238696
15	Regulation of actin cytoskeleton	gga04810	51	0.0245639
16	Protein processing in endoplasmic reticulum	gga04141	43	0.0282331
17	Vascular smooth muscle contraction	gga04270	31	0.0346558
18	RNA degradation	gga03018	21	0.0433458
19	Fanconi anemia pathway	gga03460	17	0.0442126
20	MAPK signaling pathway	gga04010	57	0.0543775
21	RIG-I-like receptor signaling pathway	gga04622	18	0.0654675
22	VEGF signaling pathway	gga04370	18	0.073206
23	Nucleotide excision repair	gga03420	13	0.0754361
24	Influenza A	gga05164	36	0.0760017
25	NOD-like receptor signaling pathway	gga04621	14	0.0775194
26	GnRH signaling pathway	gga04912	23	0.0811041
27	RNA transport	gga03013	35	0.0949298
28	Adrenergic signaling in cardiomyocytes	gga04261	33	0.0981252
29	Nicotinate and nicotinamide metabolism	gga00760	9	0.115407
30	mRNA surveillance pathway	gga03015	20	0.118478
31	SNARE interactions in vesicular transport	gga04130	10	0.118841
32	Mismatch repair	gga03430	7	0.167979
33	Herpes simplex infection	gga05168	36	0.169225
34	Glycosylphosphatidylinositol(GPI)-anchor biosynthesis	gga00563	8	0.170737
35	Salmonella infection	gga05132	18	0.183381
36	Other types of O-glycan biosynthesis	gga00514	9	0.193056
37	Adipocytokine signaling pathway	gga04920	17	0.217192
38	Glycerophospholipid metabolism	gga00564	22	0.220091
39	Regulation of autophagy	gga04140	9	0.238529
40	p53 signaling pathway	gga04115	16	0.238875
41	Dorso-ventral axis formation	gga04320	6	0.249452
42	Gap junction	gga04540	20	0.261075
43	Lysine degradation	gga00310	12	0.26475
44	Basal transcription factors	gga03022	10	0.279445
45	Selenocompound metabolism	gga00450	5	0.286141
46	TGF-beta signaling pathway	gga04350	17	0.300666
47	Steroid biosynthesis	gga00100	5	0.322462
48	Lysosome	gga04142	25	0.326893
49	Amino sugar and nucleotide sugar metabolism	gga00520	11	0.339774
50	Glycerolipid metabolism	gga00561	12	0.373181
51	Pantothenate and CoA biosynthesis	gga00770	4	0.374074
52	Alanine, aspartate and glutamate metabolism	gga00250	8	0.378666
53	Butanoate metabolism	gga00650	6	0.379067
54	Glycosaminoglycan biosynthesis - chondroitin sulfate / dermatan sulfate	gga00532	5	0.396123
55	Taurine and hypotaurine metabolism	gga00430	2	0.410803
56	Homologous recombination	gga03440	6	0.41219
57	Focal adhesion	gga04510	40	0.417993
58	Tight junction	gga04530	26	0.421628
59	Terpenoid backbone biosynthesis	gga00900	5	0.432791
60	Wnt signaling pathway	gga04310	26	0.436703
61	Sphingolipid metabolism	gga00600	11	0.45748
62	Adherens junction	gga04520	15	0.457789
63	Ribosome biogenesis in eukaryotes	gga03008	15	0.457789
64	N-Glycan biosynthesis	gga00510	10	0.500135
65	ABC transporters	gga02010	8	0.517791
66	Spliceosome	gga03040	22	0.517832
67	Fatty acid biosynthesis	gga00061	3	0.534748
68	Ether lipid metabolism	gga00565	8	0.57064
69	Glycosaminoglycan biosynthesis - heparan sulfate / heparin	gga00534	5	0.572066
70	Peroxisome	gga04146	15	0.574959
71	Synthesis and degradation of ketone bodies	gga00072	2	0.586837
72	Fatty acid elongation	gga00062	4	0.60976
73	Biosynthesis of unsaturated fatty acids	gga01040	4	0.60976
74	RNA polymerase	gga03020	4	0.60976
75	Renin-angiotensin system	gga04614	3	0.619076
76	Mucin type O-Glycan biosynthesis	gga00512	5	0.634603
77	Fatty acid metabolism	gga01212	8	0.644539
78	Galactose metabolism	gga00052	6	0.65542
79	Aminoacyl-tRNA biosynthesis	gga00970	12	0.671638
80	Protein export	gga03060	4	0.675198
81	Caffeine metabolism	gga00232	1	0.676972
82	Riboflavin metabolism	gga00740	2	0.680731
83	Notch signaling pathway	gga04330	8	0.689518
84	Glycosphingolipid biosynthesis - globo series	gga00603	2	0.720729
85	Starch and sucrose metabolism	gga00500	6	0.728705
86	Jak-STAT signaling pathway	gga04630	23	0.733098
87	Melanogenesis	gga04916	16	0.738583
88	DNA replication	gga03030	5	0.741468
89	2-Oxocarboxylic acid metabolism	gga01210	2	0.756409
90	Porphyrin and chlorophyll metabolism	gga00860	4	0.75828
91	Vitamin B6 metabolism	gga00750	1	0.778389
92	Glycosaminoglycan biosynthesis - keratan sulfate	gga00533	2	0.788075
93	Phagosome	gga04145	22	0.81221
94	Hedgehog signaling pathway	gga04340	7	0.812262
95	Base excision repair	gga03410	4	0.823873
96	Cytosolic DNA-sensing pathway	gga04623	6	0.824976
97	Valine, leucine and isoleucine degradation	gga00280	6	0.840531
98	One carbon pool by folate	gga00670	2	0.862269
99	Sulfur relay system	gga04122	1	0.874091
100	Calcium signaling pathway	gga04020	27	0.877635
101	Glycosaminoglycan degradation	gga00531	2	0.881148
102	Fructose and mannose metabolism	gga00051	4	0.887714
103	Intestinal immune network for IgA production	gga04672	4	0.887714
104	Purine metabolism	gga00230	24	0.892427
105	beta-Alanine metabolism	gga00410	3	0.896401
106	Cysteine and methionine metabolism	gga00270	4	0.900109
107	Fatty acid degradation	gga00071	4	0.900109
108	Folate biosynthesis	gga00790	1	0.913637
109	Pyrimidine metabolism	gga00240	13	0.917528
110	Glycosphingolipid biosynthesis - lacto and neolacto series	gga00601	2	0.92434
111	Glycosphingolipid biosynthesis - ganglio series	gga00604	1	0.928476
112	Arginine and proline metabolism	gga00330	6	0.935648
113	PPAR signaling pathway	gga03320	7	0.95061
114	Phototransduction	gga04744	2	0.952404
115	ECM-receptor interaction	gga04512	9	0.956099
116	alpha-Linolenic acid metabolism	gga00592	2	0.959308
117	Nitrogen metabolism	gga00910	1	0.966359
118	Drug metabolism - other enzymes	gga00983	2	0.970346
119	Other glycan degradation	gga00511	1	0.972142
120	Citrate cycle (TCA cycle)	gga00020	2	0.97472
121	Linoleic acid metabolism	gga00591	2	0.97472
122	Pentose and glucuronate interconversions	gga00040	1	0.980897
123	Pentose phosphate pathway	gga00030	1	0.984182
124	Retinol metabolism	gga00830	2	0.984414
125	Glycolysis / Gluconeogenesis	gga00010	4	0.988844
126	Pyruvate metabolism	gga00620	2	0.990452
127	Biosynthesis of amino acids	gga01230	5	0.990556
128	Steroid hormone biosynthesis	gga00140	2	0.991902
129	Propanoate metabolism	gga00640	1	0.992564
130	Glyoxylate and dicarboxylate metabolism	gga00630	1	0.992564
131	Glutathione metabolism	gga00480	2	0.993135
132	Arachidonic acid metabolism	gga00590	3	0.995585
133	Cytokine-cytokine receptor interaction	gga04060	19	0.996812
134	Tyrosine metabolism	gga00350	1	0.997605
135	Cell adhesion molecules (CAMs)	gga04514	10	0.998652
136	Glycine, serine and threonine metabolism	gga00260	1	0.999069
137	Proteasome	gga03050	1	0.999069
138	Tryptophan metabolism	gga00380	1	0.999472
139	Metabolic pathways	gga01100	167	0.999746
140	Cardiac muscle contraction	gga04260	2	0.999885
141	Carbon metabolism	gga01200	3	0.999995
142	Oxidative phosphorylation	gga00190	4	1
143	Neuroactive ligand-receptor interaction	gga04080	17	1
