# Supplementary material for: Transcriptomic analysis of early B-cell development in the chicken embryo
Source: Poult Sci. 2019 Jun 25;98(11):5342–54. doi: 10.3382/ps/pez354 (PMC6771548; doi:10.3382/ps/pez354)
Supplement: pez354_Supplemental_Files [file pez354_supplemental_files.zip › ps-19-08911-S005.xls]

Gene_id	readcount_ED16	readcount_ED19	log2FoldChange	pval	padj	Associated Gene Name	Interpro Description
ENSGALG00000000017	490.690441261549	137.844528689189	1.8318	1.9299e-08	2.2825e-07	-//-
ENSGALG00000000038	13.1942430018646	0	Inf	0.0064416	0.015855	-	Peptidase S1||Trypsin-like cysteine/serine peptidase domain||Peptidase S1A, chymotrypsin-type
ENSGALG00000000040	284.381011751083	7.20337894998497	5.303	5.2372e-24	1.1429e-21	FAM195A	-
ENSGALG00000000043	2356.04941171057	562.264102180663	2.067	8.3998e-12	2.0143e-10	USF1	-
ENSGALG00000000048	150.660319721559	44.9403974998525	1.7452	0.0011784	0.0036836	-	ATPase, F1/V1/A1 complex, alpha/beta subunit, C-terminal||P-loop containing nucleoside triphosphate hydrolase||ATPase, F1 complex alpha/beta subunit, N-terminal domain||ATPase, F1/V1/A1 complex, alpha/beta subunit, nucleotide-binding domain||ATPase, V1 complex, subunit A
ENSGALG00000000049	43.1542358075254	7.14358812395669	2.5948	0.00046246	0.001646	CSDC2	Cold-shock protein, DNA-binding||Nucleic acid-binding, OB-fold||Cold shock protein
ENSGALG00000000059	1310.51248961935	19.5577831948211	6.0662	1.6584e-11	3.7236e-10	TUBB3	Beta tubulin||Tubulin||Delta tubulin||Tubulin/FtsZ, C-terminal||Tubulin/FtsZ, 2-layer sandwich domain||Epsilon tubulin||Alpha tubulin||Gamma tubulin||Tubulin/FtsZ, GTPase domain
ENSGALG00000000065	13355.8161638966	8219.85610984731	0.70028	0.0087234	0.020622	PSMA5	Nucleophile aminohydrolases, N-terminal||Proteasome, subunit alpha/beta||Proteasome alpha-subunit, N-terminal domain
ENSGALG00000000067	1243.02806603643	363.076247781049	1.7755	3.935e-09	5.405e-08	SPR	Short-chain dehydrogenase/reductase SDR||Sepiapterin reductase||Polyketide synthase, ketoreductase domain||Glucose/ribitol dehydrogenase
ENSGALG00000000076	419.858150916804	229.777953857632	0.86966	0.0038587	0.010296	NRBP2	Serine/threonine/dual specificity protein kinase, catalytic domain||Protein kinase-like domain||Serine-threonine/tyrosine-protein kinase catalytic domain||Tyrosine-protein kinase, catalytic domain||Protein kinase domain
ENSGALG00000000080	303.339301081994	89.1768575240882	1.7662	2.3375e-05	0.0001248	FER1L5	C2 domain
ENSGALG00000000107	14.4477450167158	0	Inf	1.0624e-05	6.2387e-05	TRIM7.1	SPRY domain||Zinc finger, C3HC4 RING-type||B30.2/SPRY domain||Butyrophylin-like||Concanavalin A-like lectin/glucanase domain||Zinc finger, RING-type||Zinc finger, B-box||SPRY-associated
ENSGALG00000000112	53.8876547879175	1.13692069948122	5.5668	3.2683e-06	2.1971e-05	PLP1	Myelin proteolipid protein PLP
ENSGALG00000000122	95778.8341004733	59098.4838452629	0.69659	0.0098322	0.022817	GNB2L1	WD40 repeat||WD40-repeat-containing domain||G-protein beta WD-40 repeat
ENSGALG00000000136	59.5421049819734	4.76850558748784	3.6423	2.0068e-10	3.6532e-09	Blec2	C-type lectin fold||C-type lectin
ENSGALG00000000137	10756.3217731207	4164.341811586	1.369	8.9215e-07	6.9315e-06	SNRPE	Ribonucleoprotein LSM domain||Ribonucleoprotein LSM domain, eukaryotic/archaea-type||Like-Sm (LSM) domain
ENSGALG00000000139	113.299490511999	12.8136260560746	3.1444	3.7967e-12	9.9224e-11	-	Proteinase inhibitor I29, cathepsin propeptide||Peptidase C1A, papain C-terminal
ENSGALG00000000141	66131.2109127996	11284.7702525126	2.551	3.0119e-18	2.565e-16	BLB1	Immunoglobulin C1-set||MHC classes I/II-like antigen recognition protein||Immunoglobulin-like domain||MHC class II, beta chain, N-terminal||CD80-like, immunoglobulin C2-set
ENSGALG00000000151	16.0927007318938	0	Inf	3.5371e-06	2.3614e-05	ADAMTS19	ADAM, cysteine-rich||PLAC||Peptidase M12B, ADAM/reprolysin||Peptidase M12B, propeptide||ADAM-TS Spacer 1||Peptidase M12B, ADAM-TS||Peptidase M10, metallopeptidase||Thrombospondin, type 1 repeat
ENSGALG00000000156	24099.7489294155	13917.2474842549	0.79214	0.0046727	0.012112	BRD2	Bromodomain
ENSGALG00000000158	8517.74846504144	1970.78700379123	2.1117	3.7435e-13	1.2285e-11	DMA	Immunoglobulin-like domain||MHC classes I/II-like antigen recognition protein||MHC class II, alpha chain, N-terminal||Immunoglobulin C1-set
ENSGALG00000000162	3574.05547553635	387.701546234206	3.2045	1.7891e-15	9.1329e-14	-	Immunoglobulin C1-set||Immunoglobulin-like domain||MHC classes I/II-like antigen recognition protein||MHC class II, beta chain, N-terminal
ENSGALG00000000166	6385.74826474429	1383.38381969812	2.2067	5.0901e-14	2.0105e-12	DMB2	Immunoglobulin C1-set||Immunoglobulin-like domain||MHC classes I/II-like antigen recognition protein
ENSGALG00000000177	202.744379715636	25.8042198158645	2.974	2.3869e-10	4.2521e-09	KLF3	Zinc finger, C2H2||Zinc finger, C2H2-like
ENSGALG00000000181	5982.21358339279	2769.47804650856	1.1111	6.1137e-05	0.00028964	TAP2	ABC transporter type 1, transmembrane domain||P-loop containing nucleoside triphosphate hydrolase||Antigen peptide transporter 2||ABC transporter-like||AAA+ ATPase domain
ENSGALG00000000194	11.1291424435295	0.983827075131456	3.4998	0.0045308	0.011799	-	P-type trefoil||Galactose mutarotase-like domain||Glycoside hydrolase family 31||Glycoside hydrolase superfamily
ENSGALG00000000196	9307.76087124795	2748.33228898713	1.7599	7.5763e-10	1.2146e-08	DAD1	DAD/Ost2
ENSGALG00000000201	3446.9045068864	1843.27968231696	0.90303	0.0018175	0.0053507	PLEKHM1	Zinc finger, FYVE/PHD-type||RUN||Pleckstrin homology domain
ENSGALG00000000217	42.8096965341768	15.6499064711291	1.4518	0.0065035	0.015989	PPFIA4	Sterile alpha motif, type 1||Sterile alpha motif/pointed domain||Sterile alpha motif domain||Sterile alpha motif, type 2
ENSGALG00000000230	4505.03881895897	2663.59764660057	0.75816	0.0099127	0.02297	CBX1	Chromo domain-like||Chromo domain subgroup||Chromo domain||Chromo/chromo shadow domain||Chromo shadow domain
ENSGALG00000000233	1534.276558824	804.518860142234	0.93136	0.001928	0.0056342	SP2	Zinc finger, C2H2||Zinc finger, C2H2-like
ENSGALG00000000238	13323.5782733617	7942.22171497576	0.74637	0.0069779	0.017007	MVP	Major vault protein, N-terminal||Shoulder domain
ENSGALG00000000244	14.7494361597327	1.24610017617254	3.5652	0.00040778	0.0014764	CAMK4	Protein kinase-like domain||Serine/threonine/dual specificity protein kinase, catalytic domain||Serine-threonine/tyrosine-protein kinase catalytic domain||Tyrosine-protein kinase, catalytic domain||Protein kinase domain
ENSGALG00000000270	592.266202198304	216.14857334874	1.4542	0.0055349	0.01399	THRA	Retinoic acid receptor||Steroid hormone receptor||Zinc finger, nuclear hormone receptor-type||Nuclear hormone receptor, ligand-binding, core||Thyroid hormone receptor||Nuclear hormone receptor, ligand-binding
ENSGALG00000000280	8.72424131711267	0	Inf	0.00096935	0.0031046	EFNA5	Cupredoxin||Ephrin
ENSGALG00000000284	11.2493801388657	0	Inf	0.00012722	0.00054288	HOXB4	-
ENSGALG00000000299	111.135678056576	1.78712894907934	5.9585	5.6224e-07	4.6126e-06	PKP1	Armadillo||Armadillo-type fold
ENSGALG00000000307	16.7828023730694	0.568460349740611	4.8838	4.6985e-05	0.00022983	-	Longevity assurance, LAG1/LAC1||Homeobox domain||Homeodomain-like||TRAM/LAG1/CLN8 homology domain
ENSGALG00000000308	3700.48622451323	997.918047538898	1.8907	3.8091e-11	7.9736e-10	-//-
ENSGALG00000000309	81.7963235723858	0.568460349740611	7.1688	2.542e-07	2.2922e-06	LAD1	-
ENSGALG00000000313	14.821063924992	0.284230174870305	5.7044	0.0024277	0.0068972	TNNI1	Troponin
ENSGALG00000000316	286.287181272494	153.857875062708	0.89586	0.0097461	0.022662	PREP2	Homeodomain-like||Homeobox domain||Homeobox KN domain
ENSGALG00000000317	172.204753996043	3.13447026275827	5.7798	1.3958e-19	1.4949e-17	NEFM	Intermediate filament protein||Intermediate filament head, DNA-binding domain||Keratin, type I
ENSGALG00000000318	5107.62613833376	1909.13402090957	1.4197	5.4707e-07	4.5072e-06	CSRP1	Zinc finger, LIM-type
ENSGALG00000000327	74.3772667661678	0.672165323427339	6.7899	8.7371e-19	8.245e-17	FBN3	Epidermal growth factor-like domain||Fibrillin/Microneme protein4||TB domain||EGF-like calcium-binding domain
ENSGALG00000000332	7511.36087336023	4778.34135943885	0.65256	0.01868	0.039877	FTSJ3	Ribosomal RNA methyltransferase, Spb1, C-terminal||S-adenosyl-L-methionine-dependent methyltransferase||Ribosomal RNA methyltransferase Spb1, domain of unknown function DUF3381||Ribosomal RNA methyltransferase FtsJ domain
ENSGALG00000000337	80.7490768355938	0	Inf	1.9043e-10	3.4959e-09	CTXN1	Cortexin
ENSGALG00000000356	1487.49681508748	611.952974277492	1.2814	1.3663e-05	7.8003e-05	SLC37A2	Major facilitator superfamily||Major facilitator superfamily domain
ENSGALG00000000362	233.543347154871	48.6910762710826	2.262	1.4642e-09	2.2286e-08	NAV1	P-loop containing nucleoside triphosphate hydrolase||AAA+ ATPase domain
ENSGALG00000000363	8832.92698426146	5311.67817424594	0.73372	0.0085536	0.020292	SMARCD2	SWIB domain||SWIB/MDM2 domain
ENSGALG00000000367	96.1150585381819	11.6144506943847	3.0488	3.0974e-10	5.3967e-09	ASIC2	Epithelial sodium channel||Na+ channel, amiloride-sensitive
ENSGALG00000000373	921.377712499995	196.873730686619	2.2265	4.3574e-13	1.3932e-11	-//-
ENSGALG00000000374	2271.75842485516	906.180717187712	1.3259	3.0796e-06	2.0912e-05	RNPEP	Peptidase M1, membrane alanine aminopeptidase, N-terminal||Armadillo-type fold||Peptidase M1, leukotriene A4 hydrolase, aminopeptidase C-terminal
ENSGALG00000000379	962.569556967027	54.2957307505459	4.148	2.409e-16	1.4502e-14	ITGB3	EGF-like domain, extracellular||Integrin beta subunit, cytoplasmic domain||Integrin beta subunit, N-terminal||Integrin beta subunit||Plexin-like fold||Integrin beta subunit, tail||von Willebrand factor, type A
ENSGALG00000000394	8.97047850753014	0.751449387104515	3.5774	0.0076867	0.018522	SLC6A17	Sodium:neurotransmitter symporter, orphan||Sodium:neurotransmitter symporter
ENSGALG00000000400	16.4454875726022	0	Inf	2.4169e-06	1.6844e-05	KCNC4	Potassium channel, voltage dependent, Kv3||Ion transport domain||Potassium channel, voltage dependent, Kv3.4||Potassium channel, voltage dependent, Kv3, inactivation domain||BTB/POZ-like||BTB/POZ fold||Potassium channel, voltage dependent, Kv||Potassium channel||Two pore domain potassium channel domain||Potassium channel tetramerisation-type BTB domain||Potassium channel, voltage dependent, Kv9
ENSGALG00000000417	429.66759829425	35.5448659889517	3.5955	0.004428	0.011573	SLC16A4	Major facilitator superfamily domain||Major facilitator superfamily
ENSGALG00000000419	3857.9318672365	1384.43629861089	1.4785	1.6485e-07	1.5607e-06	HBXIP	-
ENSGALG00000000420	20.3058762291189	0	Inf	4.9184e-05	0.00023931	KLHDC7A	Kelch repeat type 1
ENSGALG00000000421	9.74092442378099	0	Inf	0.00043826	0.0015704	HEPACAM	Immunoglobulin I-set||Immunoglobulin||Immunoglobulin-like domain||Immunoglobulin V-set domain||Immunoglobulin subtype 2||Immunoglobulin subtype
ENSGALG00000000426	19.0627862271823	0	Inf	0.00025681	0.00099389	IGSF21	Immunoglobulin subtype||Immunoglobulin-like domain||Immunoglobulin V-set domain
ENSGALG00000000428	6020.8041667031	3410.99257257544	0.81976	0.014473	0.031953	chPKCI	HIT-like domain||Histidine triad (HIT) protein
ENSGALG00000000433	100.241836002325	24.6244786300127	2.0253	1.466e-06	1.0763e-05	-	Epsilon tubulin||Tubulin/FtsZ, 2-layer sandwich domain||Tubulin/FtsZ, GTPase domain||Gamma tubulin||Alpha tubulin||Beta tubulin||Tubulin/FtsZ, C-terminal||Tubulin||Delta tubulin
ENSGALG00000000436	3573.62132934916	1104.13280128594	1.6945	6.1728e-09	8.1701e-08	RABIF	Mss4||Mss4-like
ENSGALG00000000439	3713.45678746219	1653.15742445594	1.1675	2.577e-05	0.00013613	AP2S1	Adaptor protein complex, sigma subunit||AP complex, mu/sigma subunit||Longin-like domain
ENSGALG00000000449	163.26404885412	28.2481251788344	2.531	0.00020304	0.00081058	ARHGEF10L	Dbl homology (DH) domain||WD40-repeat-containing domain
ENSGALG00000000456	7738.51295950085	1552.3391627118	2.3176	7.0369e-14	2.6486e-12	MRPS21	Ribosomal protein S21
ENSGALG00000000458	46.9325846858682	13.5650754431791	1.7907	0.00057653	0.0019911	TMPRSS9	Trypsin-like cysteine/serine peptidase domain||Low-density lipoprotein (LDL) receptor class A repeat||Peptidase S1||SEA domain||Peptidase S1A, chymotrypsin-type||Peptidase S1A, nudel
ENSGALG00000000461	70.4286667175749	1.70538104922183	5.368	3.1306e-15	1.5352e-13	MRC2	C-type lectin fold||Ricin B lectin domain||Type-2 ice-structuring protein||Fibronectin, type II, collagen-binding||Herpesvirus UL45-like||C-type lectin||Kringle-like fold
ENSGALG00000000464	1561.77496670747	810.283819048051	0.94669	0.00078156	0.0025823	RHOBTB2	Small GTP-binding protein domain||Small GTPase superfamily, Rab type||BTB/POZ||Small GTPase superfamily, Rho type||Small GTPase superfamily, Ras type||P-loop containing nucleoside triphosphate hydrolase||Small GTPase superfamily||BTB/POZ fold||BTB/POZ-like||Mitochondrial Rho-like
ENSGALG00000000466	674.133074195001	142.784822786442	2.2392	4.1342e-08	4.545e-07	LCK	Protein kinase domain||SH3 domain||SH2 domain||Protein kinase-like domain||Serine/threonine/dual specificity protein kinase, catalytic domain||Serine-threonine/tyrosine-protein kinase catalytic domain||Tyrosine-protein kinase, catalytic domain||Variant SH3 domain
ENSGALG00000000474	24801.8294996637	7047.18065611963	1.8153	1.1838e-10	2.2668e-09	RPL36	Ribosomal protein L36e
ENSGALG00000000476	5.42865657910881	0	Inf	0.013951	0.030935	LRRTM4	Leucine-rich repeat||Leucine-rich repeat, typical subtype
ENSGALG00000000479	53.2986623193474	0.956395498297645	5.8003	2.382e-06	1.6647e-05	PADI3	Cupredoxin||Protein-arginine deiminase, C-terminal||Protein-arginine deiminase (PAD) N-terminal||Protein-arginine deiminase (PAD), central domain||Protein-arginine deiminase, subgroup
ENSGALG00000000497	37.747603332919	10.403173603587	1.8594	0.0013113	0.004041	-//-
ENSGALG00000000498	230.108101759412	0.415366725390846	9.1137	0.00014294	0.00059943	ACE	Peptidase M2, peptidyl-dipeptidase A
ENSGALG00000000504	191.260814056599	80.5328344621028	1.2479	0.0003516	0.0013035	ETV7	Sterile alpha motif/pointed domain||Ets domain||Pointed domain
ENSGALG00000000507	74.202949299271	23.1070733523263	1.6831	0.00059045	0.0020308	CPNE7	C2 domain||von Willebrand factor, type A||Copine
ENSGALG00000000509	108.548329751798	4.71364243382022	4.5254	1.359e-10	2.5705e-09	AIM1L	Gamma-crystallin-related||Beta/gamma crystallin||Ricin B lectin domain
ENSGALG00000000514	1789.31977422189	772.147707969605	1.2125	1.5125e-05	8.5594e-05	-	Ribosomal protein S16 domain||Ribosomal protein S16
ENSGALG00000000521	29.0207877560944	6.87830435609135	2.077	0.0021815	0.0062908	SPIRE2	KIND||Zinc finger, FYVE/PHD-type
ENSGALG00000000522	5042.47432617338	1766.57837536001	1.5132	7.6069e-08	7.8721e-07	-	Fumarylacetoacetase, C-terminal||Fumarylacetoacetase, C-terminal-related
ENSGALG00000000528	195.735757912781	68.2711271231334	1.5196	8.4702e-06	5.1327e-05	DBNDD1	Dysbindin
ENSGALG00000000529	17295.4691360742	10490.6135404109	0.7213	0.0075836	0.018295	LIMD2	Zinc finger, LIM-type
ENSGALG00000000538	1622.38222038832	1010.59301565905	0.68291	0.016409	0.0357	RNF113A	Zinc finger, C3HC4 RING-type||Zinc finger, CCCH-type||Zinc finger, RING-type
ENSGALG00000000542	6368.905335185	3605.05258334358	0.82103	0.0069999	0.017051	ZNF593	Zinc finger, C2H2||Zinc finger, double-stranded RNA binding||Zinc finger, U1-type
ENSGALG00000000547	114.970241788235	4.96551335949606	4.5332	9.6356e-06	5.7334e-05	CNKSR1	Sterile alpha motif/pointed domain||Pleckstrin homology domain||CRIC domain, Chordata||PDZ domain||Sterile alpha motif domain
ENSGALG00000000549	47.4189759448981	0	Inf	7.9224e-07	6.2414e-06	-	Transthyretin/hydroxyisourate hydrolase||Transthyretin/hydroxyisourate hydrolase, superfamily||Hydroxyisourate hydrolase
ENSGALG00000000557	8.95679046248492	0.90454301145428	3.3077	0.015867	0.034674	ETNK2	Protein kinase-like domain||Aminoglycoside phosphotransferase
ENSGALG00000000568	28.3140433598028	0.852690524610916	5.0534	2.8838e-06	1.9712e-05	LGR6	G protein-coupled receptor, rhodopsin-like||Leucine-rich repeat-containing N-terminal||GPCR, rhodopsin-like, 7TM||Leucine-rich repeat||Leucine-rich repeat, typical subtype||Glycoprotein hormone receptor family
ENSGALG00000000569	123.51788621883	44.8672931598067	1.461	0.00010304	0.00045551	SDC3	Neurexin/syndecan/glycophorin C||Syndecan/Neurexin domain
ENSGALG00000000576	632.865253777114	105.442490931421	2.5854	0.013912	0.030864	RRNAD1	S-adenosyl-L-methionine-dependent methyltransferase
ENSGALG00000000579	4038.58929585881	2416.01470105524	0.74122	0.0052944	0.01348	VAMP3	Synaptobrevin/Vesicle-associated membrane protein||Synaptobrevin
ENSGALG00000000583	71.8804977651852	1.70538104922183	5.3974	7.4165e-13	2.244e-11	SOX13	High mobility group box domain
ENSGALG00000000584	514.061451434791	3.10156418291988	7.3728	1.5714e-18	1.4069e-16	-	Protein-tyrosine phosphatase, receptor/non-receptor type||Protein-tyrosine phosphatase, catalytic||Protein-tyrosine phosphatase-like||Protein-tyrosine/Dual specificity phosphatase||Fibronectin type III
ENSGALG00000000585	103.451695115867	1.24610017617254	6.3754	1.3674e-21	2.0741e-19	MYL4	EF-hand domain
ENSGALG00000000587	83.4344352650412	13.3766119028106	2.6409	0.00014859	0.00062015	PLEKHA6	Pleckstrin homology domain
ENSGALG00000000599	142.786868595772	61.7314283267469	1.2098	0.00067665	0.0022818	MARCH2	Zinc finger, RING-CH-type||Zinc finger, C3HC4 RING-type
ENSGALG00000000600	4555.21762207942	1948.42917807473	1.2252	2.0903e-05	0.00011333	PTPN7	Protein-tyrosine phosphatase, catalytic||Protein-tyrosine phosphatase-like||Protein-tyrosine/Dual specificity phosphatase||Protein-tyrosine phosphatase, receptor/non-receptor type||Protein-tyrosine phosphatase, KIM-containing
ENSGALG00000000604	16.4393453224982	2.6642403836998	2.6254	0.0034689	0.0093907	NKAIN1	Na,K-Atpase Interacting protein
ENSGALG00000000607	32.9103364978974	1.9402225734291	4.0842	0.0016312	0.0048838	GPR37L1	GPCR, rhodopsin-like, 7TM||G protein-coupled receptor 37 orphan||G protein-coupled receptor, rhodopsin-like
ENSGALG00000000608	2217.03745024823	128.062022293051	4.1137	4.8864e-08	5.3085e-07	CDH1	Cadherin-like||Cadherin, cytoplasmic domain||Cadherin||Cadherin prodomain
ENSGALG00000000615	7159.58349931678	4583.39772481826	0.64346	0.017886	0.038455	SNRNP40	WD40 repeat||G-protein beta WD-40 repeat||WD40-repeat-containing domain
ENSGALG00000000616	496.262025484054	66.3529797471553	2.9029	4.3689e-07	3.7025e-06	ELF3	Ets domain||Pointed domain||Sterile alpha motif/pointed domain
ENSGALG00000000619	85.5474439810346	3.03322912525187	4.8178	1.535e-12	4.3152e-11	ANGPTL4	Fibrinogen, alpha/beta/gamma chain, C-terminal globular domain
ENSGALG00000000620	345.882457905616	8.02863789776207	5.429	4.0955e-36	3.9722e-33	FABP3	Lipocalin/cytosolic fatty-acid binding domain||Calycin-like||Cytosolic fatty-acid binding
ENSGALG00000000621	210.109710718683	71.0307054343128	1.5646	1.0724e-05	6.2931e-05	KANK3	Ankyrin repeat||Kank N-terminal motif||Ankyrin repeat-containing domain
ENSGALG00000000625	2670.84561974518	1201.26818572465	1.1527	8.9708e-05	0.00040302	MAPT	Microtubule associated protein, tubulin-binding repeat
ENSGALG00000000629	2830.8914343939	1147.59619042465	1.3026	0.0002112	0.00083798	-	NADH:ubiquinone oxidoreductase subunit B14.5a
ENSGALG00000000632	3454.29752235045	1674.23058751696	1.0449	0.00019351	0.00077842	CHTF8	Chromosome transmission fidelity protein 8
ENSGALG00000000638	7897.81806020503	2590.87580122027	1.608	2.2144e-08	2.5841e-07	CIRH1A	Quinonprotein alcohol dehydrogenase-like superfamily||WD40-repeat-containing domain||WD40 repeat
ENSGALG00000000639	44.5979077798734	6.30683333952648	2.822	2.5902e-05	0.0001367	LRRN2	Immunoglobulin subtype 2||Cysteine-rich flanking region, C-terminal||Immunoglobulin I-set||Immunoglobulin subtype||Immunoglobulin-like domain||Immunoglobulin V-set domain||Fibronectin type III||Leucine-rich repeat, typical subtype||Leucine-rich repeat
ENSGALG00000000641	3209.44522286665	1398.2632775099	1.1987	1.7303e-05	9.6259e-05	-	Cullin repeat-like-containing domain||Conserved oligomeric Golgi complex subunit 8, Metazoal and Viridiplantae||Conserved oligomeric Golgi complex subunit 8
ENSGALG00000000644	27.8626331141035	0	Inf	7.7847e-10	1.2412e-08	NFASC	Fibronectin type III||Immunoglobulin subtype||Immunoglobulin-like domain||Immunoglobulin subtype 2||Immunoglobulin I-set||Immunoglobulin
ENSGALG00000000645	99.572968201136	15.4863516096032	2.6848	2.069e-09	3.043e-08	ESPN	Ankyrin repeat||Ankyrin repeat-containing domain||WH2 domain
ENSGALG00000000650	4974.63670385517	2053.5328381068	1.2765	3.2576e-06	2.192e-05	NIP7	Ribosome biogenesis factor NIP7-like||PUA domain||Ribosome biogenesis factor, NIP7||PUA-like domain
ENSGALG00000000652	7321.77185767519	3422.78315052512	1.097	6.8979e-05	0.00032147	ACOT7	HotDog domain||Thioesterase superfamily
ENSGALG00000000653	147.793186522371	1.00824798514101	7.1956	2.917e-20	3.4881e-18	CNTN2	Fibronectin type III||Immunoglobulin subtype||Immunoglobulin V-set domain||Immunoglobulin-like domain||Immunoglobulin subtype 2||Immunoglobulin||Immunoglobulin I-set
ENSGALG00000000667	54.1545125380002	1.73527646223597	4.9638	1.3163e-12	3.7367e-11	EDN2	Endothelin-like toxin||Bibrotoxin/Sarafotoxin-D
ENSGALG00000000672	404.693629941241	201.158006455854	1.0085	0.0014577	0.0044358	SCMH1	Sterile alpha motif/pointed domain||Sterile alpha motif, type 1||Protein of unknown function DUF3588||Mbt repeat||Sterile alpha motif domain||Sterile alpha motif, type 2
ENSGALG00000000674	164.032622283078	19.9536566825631	3.0393	0.00034386	0.0012797	MYO1D	Myosin tail 2||Myosin head, motor domain||P-loop containing nucleoside triphosphate hydrolase||IQ motif, EF-hand binding site
ENSGALG00000000675	10224.7724774282	6347.094974711	0.6879	0.01268	0.028442	CTPS1	P-loop containing nucleoside triphosphate hydrolase||Peptidase C26||Class I glutamine amidotransferase-like||CTP synthase, N-terminal||Glutamine amidotransferase||CTP synthase
ENSGALG00000000678	6689.99937140733	3992.12649613756	0.74485	0.0072003	0.017491	CITED4	CITED
ENSGALG00000000680	37.1005826520375	1.58218283788621	4.5515	2.2854e-09	3.3193e-08	NUAK2	Tyrosine-protein kinase, catalytic domain||Protein kinase domain||Lipopolysaccharide kinase||Serine-threonine/tyrosine-protein kinase catalytic domain||Protein kinase-like domain||Serine/threonine/dual specificity protein kinase, catalytic domain
ENSGALG00000000690	11.2007702087888	0	Inf	0.00012954	0.00055186	GDPD4	PLC-like phosphodiesterase, TIM beta/alpha-barrel domain||Glycerophosphodiester phosphodiesterase domain
ENSGALG00000000692	51.7859368414522	7.71998681288221	2.7459	5.8952e-07	4.8025e-06	CDK18	Tyrosine-protein kinase, catalytic domain||Protein kinase domain||Serine-threonine/tyrosine-protein kinase catalytic domain||Serine/threonine/dual specificity protein kinase, catalytic domain||Protein kinase-like domain
ENSGALG00000000693	8218.56940577672	3905.16602657698	1.0735	0.00018235	0.00073931	NOB1	Nin one binding (NOB1) Zn-ribbon-like||D-site 20S pre-rRNA nuclease
ENSGALG00000000703	369.902394294065	202.828781871495	0.86688	0.010264	0.023653	SLC45A3	Major facilitator superfamily domain||Major facilitator superfamily
ENSGALG00000000719	27768.4716043551	14450.5060002125	0.94233	0.00072385	0.0024176	RPL22	Ribosomal protein L22e
ENSGALG00000000722	17.2036489886451	2.30072614515232	2.9026	0.0015426	0.0046542	-	Sodium:dicarboxylate symporter
ENSGALG00000000731	186.178802068094	61.4662036206924	1.5988	9.5967e-06	5.7142e-05	THEMIS2	-
ENSGALG00000000733	41.0438013512441	0	Inf	1.4657e-10	2.7426e-09	MYO7A	FERM, N-terminal||FERM domain||Ubiquitin-related domain||P-loop containing nucleoside triphosphate hydrolase||Myosin head, motor domain||Band 4.1 domain||SH3 domain||FERM central domain||MyTH4 domain||PTB/PI domain||IQ motif, EF-hand binding site
ENSGALG00000000736	1594.35125787197	798.148743097699	0.99824	0.00038135	0.0013946	MATK	Protein kinase domain||SH3 domain||Protein kinase-like domain||Serine/threonine/dual specificity protein kinase, catalytic domain||Serine-threonine/tyrosine-protein kinase catalytic domain||SH2 domain||Tyrosine-protein kinase, catalytic domain||Variant SH3 domain
ENSGALG00000000739	411.10001409167	199.555093603394	1.0427	0.00043687	0.0015661	XKR8	Transport protein XK
ENSGALG00000000740	2054.49501976088	1164.13902123593	0.81952	0.0055391	0.013998	APBA3	PTB/PI domain||PDZ domain
ENSGALG00000000742	6866.72382109969	4001.81199356559	0.77897	0.0057248	0.014378	PIM1	Lipopolysaccharide kinase||Protein kinase-like domain||Serine/threonine/dual specificity protein kinase, catalytic domain||Serine-threonine/tyrosine-protein kinase catalytic domain||Protein kinase domain||Tyrosine-protein kinase, catalytic domain
ENSGALG00000000748	259.832154012801	71.3782839326796	1.864	0.00042583	0.0015322	TJP3	SH3 domain||Tight junction protein ZO||Variant SH3 domain||P-loop containing nucleoside triphosphate hydrolase||Guanylate kinase/L-type calcium channel beta subunit||PDZ domain||Guanylate kinase-like
ENSGALG00000000750	173.209562416661	12.3379216740115	3.8113	3.1913e-18	2.6915e-16	CAPN5	Peptidase C2, calpain family||C2 domain||Peptidase C2, calpain, domain III||Peptidase C2, calpain, catalytic domain||Peptidase C2, calpain, large subunit, domain III
ENSGALG00000000751	9471.7455654992	4952.5086490698	0.93547	0.001223	0.0038006	ARNT	PAS fold||PAS domain||PAC motif||PAS fold-3||Nuclear translocator||Myc-type, basic helix-loop-helix (bHLH) domain
ENSGALG00000000769	113.449793531204	6.90819976910549	4.0376	0.0041372	0.010925	RAB7B	Small GTP-binding protein domain||Elongation factor, GTP-binding domain||Small GTPase superfamily, Rab type||Small GTPase superfamily, ARF/SAR type||Small GTPase superfamily, Rho type||Small GTPase superfamily, Ras type||P-loop containing nucleoside triphosphate hydrolase||Ran GTPase||Gtr1/RagA G protein||Small GTPase superfamily||Mitochondrial Rho-like
ENSGALG00000000781	690.666367028756	171.268277258316	2.0117	1.9212e-10	3.5158e-09	MLLT11	-
ENSGALG00000000785	158.16674180957	22.7111408027735	2.8	2.2328e-12	6.0529e-11	HYAL1	Glycoside hydrolase superfamily||Hyaluronidase
ENSGALG00000000789	151.582504848182	70.8665446803321	1.0969	0.0017296	0.0051299	-	Ankyrin repeat||Ankyrin repeat-containing domain
ENSGALG00000000793	5606.45828344744	2194.37701933046	1.3533	1.3573e-06	1.0019e-05	VPS72	YL1 nuclear, C-terminal||YL1 nuclear
ENSGALG00000000795	963.968688989179	603.367278735035	0.67595	0.02055	0.043324	MFSD12	Major facilitator superfamily domain
ENSGALG00000000802	9507.3184854479	5483.33747508705	0.79398	0.0028676	0.0079528	DHODH	Dihydroorotate dehydrogenase, class 1/ 2||Dihydroorotate dehydrogenase, class 2
ENSGALG00000000806	11.510007146747	0	Inf	0.00032564	0.0012226	LINGO3	Immunoglobulin subtype||Cysteine-rich flanking region, C-terminal||Immunoglobulin I-set||Immunoglobulin subtype 2||Leucine-rich repeat-containing N-terminal||Leucine-rich repeat||Leucine-rich repeat, typical subtype||Immunoglobulin||Immunoglobulin-like domain||Immunoglobulin V-set domain
ENSGALG00000000807	19.7392883154101	5.56633295843114	1.8263	0.013581	0.030193	-//-
ENSGALG00000000810	500.359239213114	195.117886120896	1.3586	1.8389e-05	0.00010137	C19orf35	Protein kinase-like domain
ENSGALG00000000826	25.8480149731386	8.30739356962779	1.6376	0.013329	0.029711	MAPK13	Serine/threonine/dual specificity protein kinase, catalytic domain||Protein kinase-like domain||Serine-threonine/tyrosine-protein kinase catalytic domain||Mitogen-activated protein (MAP) kinase, p38||Tyrosine-protein kinase, catalytic domain||Protein kinase domain
ENSGALG00000000837	18.6559489787117	3.0551861990811	2.6103	0.0018065	0.0053251	FKBP6	Tetratricopeptide repeat-containing domain||Peptidyl-prolyl cis-trans isomerase, FKBP-type, domain||Tetratricopeptide repeat
ENSGALG00000000842	3397.5055831408	883.961128932252	1.9424	2.854e-11	6.1211e-10	NDUFA2	Ribosomal protein/NADH dehydrogenase domain||NADH dehydrogenase [ubiquinone] (complex I), alpha subcomplex, subunit 2||Thioredoxin-like fold
ENSGALG00000000846	916.92657346098	367.496022147071	1.3191	9.8529e-06	5.8468e-05	TMCO6	Armadillo-type fold||Armadillo
ENSGALG00000000850	7.87532361307993	0.415366725390846	4.2449	0.0073465	0.017818	-	Immunoglobulin subtype||Fibronectin type III||Immunoglobulin subtype 2||Immunoglobulin-like domain||Immunoglobulin I-set
ENSGALG00000000852	305.036985587131	88.9927157636256	1.7772	8.1437e-08	8.368e-07	TMEM173	-
ENSGALG00000000865	838.023237777139	485.970895606391	0.78612	0.0056002	0.014122	-	SPRY-associated||Zinc finger, B-box||Zinc finger, RING-type||Concanavalin A-like lectin/glucanase domain||Butyrophylin-like||B30.2/SPRY domain||Zinc finger, C3HC4 RING-type||SPRY domain
ENSGALG00000000866	168.17823631169	3.70293061249888	5.5052	6.6223e-12	1.6238e-10	SELENBP1	Selenium-binding protein||Lactonase, 7-bladed beta propeller
ENSGALG00000000870	96.777784089267	43.7204580537933	1.1464	0.0025144	0.0071072	DCAKD	Dephospho-CoA kinase||P-loop containing nucleoside triphosphate hydrolase
ENSGALG00000000871	31.1359017893435	2.15064318762682	3.8557	5.3574e-07	4.4222e-06	MADPRT	NAD:arginine ADP-ribosyltransferase, ART
ENSGALG00000000878	4411.91392687767	1978.8276794395	1.1568	6.37e-05	0.00029959	KIF18B	P-loop containing nucleoside triphosphate hydrolase||Kinesin motor domain
ENSGALG00000000883	5195.97145716117	1920.44782475652	1.436	6.143e-07	4.9674e-06	MAPKAPK2	Protein kinase-like domain||Serine/threonine/dual specificity protein kinase, catalytic domain||Serine-threonine/tyrosine-protein kinase catalytic domain||Tyrosine-protein kinase, catalytic domain||Protein kinase domain
ENSGALG00000000884	81.8320357219335	6.28241242951693	3.7033	3.5318e-11	7.4376e-10	CXXC5	Zinc finger, CXXC-type
ENSGALG00000000891	1175.50739318702	669.101489484828	0.81299	0.0035254	0.0095258	NSUN5	RNA (C5-cytosine) methyltransferase||SAM-dependent methyltransferase RsmB/NOP2-type||S-adenosyl-L-methionine-dependent methyltransferase
ENSGALG00000000894	35.3383439515942	1.53033035104284	4.5293	6.4793e-09	8.5306e-08	APCDD1	-
ENSGALG00000000899	10.8018592056182	0	Inf	0.00058431	0.0020132	PSD2	Pleckstrin homology domain, spectrin-type||Sec7 domain||Pleckstrin homology domain
ENSGALG00000000905	19829.8965805449	9593.37848760421	1.0476	0.00055127	0.0019164	PSMB4	Proteasome endopeptidase complex, beta subunit||Proteasome, subunit alpha/beta||Nucleophile aminohydrolases, N-terminal
ENSGALG00000000917	6.11557068025118	0	Inf	0.0080403	0.019239	NRG2	Immunoglobulin subtype||Immunoglobulin subtype 2||Immunoglobulin I-set||Epidermal growth factor-like domain||Neuregulin 1-related, C-terminal||Immunoglobulin V-set domain||Immunoglobulin-like domain||Immunoglobulin
ENSGALG00000000919	36.0907435678918	0.33608266171367	6.7467	4.1155e-11	8.533e-10	PIGR	Immunoglobulin-like domain||Immunoglobulin V-set domain||Immunoglobulin subtype||Immunoglobulin V-set, subgroup
ENSGALG00000000920	255.251801857404	37.5552815637744	2.7648	3.0021e-09	4.2335e-08	CGN	Myosin tail||Prefoldin
ENSGALG00000000921	1957.76102456868	546.462506329873	1.841	7.6249e-10	1.2212e-08	NHE1	Cation/H+ exchanger||Na+/H+ exchanger||Na+/H+ exchanger, isoform 1 (NHE1)||NarG-like domain
ENSGALG00000000930	927.834982316889	490.878908311711	0.9185	0.00258	0.0072608	HIP1	ENTH domain||ENTH/VHS||Armadillo-type fold||AP180 N-terminal homology (ANTH) domain||I/LWEQ domain
ENSGALG00000000935	106.300372200945	8.61905532133191	3.6245	1.6685e-05	9.3091e-05	TUFT1	-
ENSGALG00000000939	380.208653989645	220.065951046288	0.78886	0.011007	0.025149	CDON	Immunoglobulin||Immunoglobulin I-set||Immunoglobulin subtype 2||Immunoglobulin-like domain||Immunoglobulin subtype||Fibronectin type III
ENSGALG00000000944	5109.79099708309	2832.20810020186	0.85134	0.0015831	0.0047586	SUPT4H1	Transcription initiation Spt4||RNA polymerase subunit RPABC4/transcription elongation factor Spt4||Spt4/RpoE2 zinc finger
ENSGALG00000000946	2829.20788389854	1246.23213903837	1.1828	1.586e-05	8.903e-05	PFDN1	Prefoldin beta-like||Prefoldin
ENSGALG00000000949	57.3135972759107	20.4847710489377	1.4843	0.0014141	0.0043191	HBEGF	Epidermal growth factor-like domain
ENSGALG00000000951	305.538084703154	31.7296861711264	3.2674	1.2772e-06	9.5123e-06	CCL4	Chemokine interleukin-8-like domain
ENSGALG00000000953	29.2321030614802	1.88837008658574	3.9523	1.2733e-06	9.4877e-06	TEAD3	Homeodomain-like||Transcriptional enhancer factor||TEA/ATTS
ENSGALG00000000954	66.9072883646239	8.00120632092826	3.0639	4.079e-09	5.5852e-08	SMPD2	Endonuclease/exonuclease/phosphatase
ENSGALG00000000955	4742.98100631568	2478.55130595954	0.9363	0.00093	0.0029967	TMEM222	Protein of unknown function DUF778
ENSGALG00000000957	84.9443830170605	3.93229763370157	4.4331	4.506e-15	2.1435e-13	ESAM	Immunoglobulin subtype||Immunoglobulin I-set||Immunoglobulin V-set domain||Immunoglobulin-like domain||Immunoglobulin subtype 2
ENSGALG00000000958	2000.22570960452	1128.17369893814	0.82617	0.004064	0.010755	SNX27	Ras-association||Ubiquitin-related domain||Phox homologous domain||PDZ domain
ENSGALG00000000962	1397.27820433617	736.313087958636	0.92423	0.0010873	0.0034325	PUS3	Pseudouridine synthase, catalytic domain||Pseudouridine synthase I, TruA, alpha/beta domain||Pseudouridine synthase I, TruA
ENSGALG00000000970	9487.54740428161	2802.10542813202	1.7595	8.7009e-10	1.3759e-08	STT3A	Tyrosine-protein kinase, catalytic domain||Protein kinase domain||Serine/threonine/dual specificity protein kinase, catalytic domain||Protein kinase-like domain||Serine-threonine/tyrosine-protein kinase catalytic domain
ENSGALG00000000974	296.402883995156	68.7951855563825	2.1072	8.3471e-08	8.5519e-07	IGSF1	Immunoglobulin subtype||Immunoglobulin-like domain
ENSGALG00000000980	380.7760945787	164.751141428214	1.2087	0.00055716	0.0019342	LRRC47	Leucine-rich repeat, ribonuclease inhibitor subtype||B3/B4 tRNA-binding domain||Leucine-rich repeat, typical subtype||Leucine-rich repeat
ENSGALG00000000994	10.5556220152007	1.00824798514101	3.3881	0.0058204	0.014576	RAB42	Small GTPase superfamily||Mitochondrial Rho-like||Small GTPase superfamily, Rho type||Ran GTPase||Small GTPase superfamily, Ras type||P-loop containing nucleoside triphosphate hydrolase||Small GTPase superfamily, ARF/SAR type||Small GTP-binding protein domain||Small GTPase superfamily, Rab type
ENSGALG00000001005	6288.7387049608	3220.01180969595	0.9657	0.00078832	0.0025992	STT3A	Oligosaccharyl transferase, STT3 subunit
ENSGALG00000001007	11808.1132916813	3383.8520552748	1.803	2.6787e-10	4.7429e-09	MMP15	Hemopexin-like repeats||Peptidase M10, metallopeptidase||Peptidase M10A||Hemopexin-like domain||Peptidase M10A, matrix metallopeptidase, C-terminal
ENSGALG00000001009	67.7439215684486	2.49220035234507	4.7646	4.2837e-10	7.2186e-09	-	Cadherin-like||Cadherin, N-terminal||Cadherin
ENSGALG00000001011	53.9259411971772	10.4849215034445	2.3627	6.5967e-06	4.1263e-05	CNGB1	Cyclic nucleotide-binding-like||Cyclic nucleotide-binding domain
ENSGALG00000001018	11175.134943812	7198.00476011717	0.63462	0.022579	0.047049	EI24	-
ENSGALG00000001019	1177.04799346196	560.649491314103	1.07	0.00016414	0.00067457	BTBD2	PHR
ENSGALG00000001020	260.604941358802	30.4695672603095	3.0964	1.4035e-14	6.1255e-13	KIFC3	Kinesin motor domain||P-loop containing nucleoside triphosphate hydrolase
ENSGALG00000001021	6.71895296628504	0.284230174870305	4.5631	0.016278	0.035456	MYOCD	SAP domain||RPEL repeat
ENSGALG00000001032	1592.68402242359	756.539435191952	1.074	0.00011284	0.00049202	STUB1	U box domain||Tetratricopeptide repeat-containing domain||Tetratricopeptide TPR1||Tetratricopeptide TPR2||Tetratricopeptide repeat
ENSGALG00000001033	2311.92143022021	724.922380470247	1.6732	6.5009e-09	8.5525e-08	FOXRED1	FAD dependent oxidoreductase
ENSGALG00000001035	43.5473258826519	4.26838029541524	3.3508	0.00011727	0.00050839	-	Nuclear hormone receptor, ligand-binding, core||Nuclear hormone receptor, ligand-binding||Thyroid hormone receptor||Nuclear receptor ROR||Zinc finger, nuclear hormone receptor-type||Steroid hormone receptor
ENSGALG00000001039	38110.0092112255	13574.8093325523	1.4892	3.3721e-07	2.9362e-06	RPL35	Ribosomal protein L29
ENSGALG00000001048	933.619820025435	337.104797482568	1.4696	8.13e-07	6.3934e-06	OLFML2A	Olfactomedin-like
ENSGALG00000001056	669.174907103617	313.876442924443	1.0922	0.00024391	0.00095157	ABHD11	GPI inositol-deacylase PGAP1-like||Alpha/beta hydrolase fold-1||Alpha/Beta hydrolase fold||Thioesterase
ENSGALG00000001058	388.037824076464	147.339660845664	1.3971	5.4869e-06	3.5088e-05	ARHGEF16	Variant SH3 domain||Pleckstrin homology domain||SH3 domain||Dbl homology (DH) domain
ENSGALG00000001062	60.7244481740215	15.3985823760972	1.9795	5.5959e-05	0.00026809	GGT7	Gamma-glutamyltranspeptidase||Nucleophile aminohydrolases, N-terminal
ENSGALG00000001071	176.550569544708	1.52485584803826	6.8553	1.3624e-31	7.2075e-29	ELN	Tropoelastin
ENSGALG00000001076	1653.98929742585	581.897823196922	1.5071	5.0203e-07	4.1935e-06	LIMK1	Tyrosine-protein kinase, catalytic domain||PDZ domain||Zinc finger, LIM-type||Protein kinase domain||Lipopolysaccharide kinase||Serine/threonine/dual specificity protein kinase, catalytic domain||Protein kinase-like domain||Serine-threonine/tyrosine-protein kinase catalytic domain
ENSGALG00000001082	3476.26405916495	1879.03466656885	0.88755	0.0013415	0.0041217	DCPS	Scavenger mRNA decapping enzyme, N-terminal||HIT-like domain||Scavenger mRNA decapping enzyme DcpS/DCS2
ENSGALG00000001085	233.801547523437	8.42204754932369	4.795	5.4468e-28	1.9406e-25	ADGRG1	GPCR, family 2, orphan receptor, GPR56||GPCR, family 2-like||GPS motif||GPCR, family 2, secretin-like
ENSGALG00000001091	245.189415123756	24.3207552174935	3.3336	1.3085e-08	1.6144e-07	C1orf116	-
ENSGALG00000001096	6266.42852404223	2114.95916664957	1.567	2.1679e-08	2.5435e-07	UQCR11	Cytochrome b-c1 complex subunit 10
ENSGALG00000001100	132.77045840419	27.7754314635956	2.2571	1.0881e-05	6.37e-05	ST3GAL4	Sialyltransferase||Glycosyl transferase, family 29
ENSGALG00000001103	8970.9150644045	5511.40060996341	0.70284	0.0093656	0.021909	PSMB7	Proteasome, subunit alpha/beta||Proteasome beta subunit, C-terminal||Nucleophile aminohydrolases, N-terminal||Peptidase T1A, proteasome beta-subunit
ENSGALG00000001115	19.2643912920722	1.13692069948122	4.0827	7.616e-05	0.00035119	MMEL1	Peptidase M13, C-terminal domain||Peptidase M13, N-terminal domain
ENSGALG00000001118	1936.78224608665	830.220055213023	1.2221	3.4153e-05	0.00017434	NEK6	Tyrosine-protein kinase, catalytic domain||Protein kinase domain||Protein kinase-like domain||Serine/threonine/dual specificity protein kinase, catalytic domain||Serine-threonine/tyrosine-protein kinase catalytic domain
ENSGALG00000001129	38.4754930770996	1.18877318632459	5.0164	1.194e-08	1.4889e-07	KIRREL3	Immunoglobulin||Immunoglobulin I-set||Immunoglobulin subtype 2||Immunoglobulin-like domain||CD80-like, immunoglobulin C2-set||Immunoglobulin subtype
ENSGALG00000001132	32.829378942501	3.13447026275827	3.3887	1.8003e-06	1.295e-05	APBB3	PTB/PI domain||WW domain
ENSGALG00000001149	1396.00996141729	574.589813079726	1.2807	1.0511e-05	6.1849e-05	ADGRG5	GPCR, family 2, secretin-like||GPCR, family 2-like||GPS motif
ENSGALG00000001153	128.785854247788	9.87561673468056	3.705	4.397e-12	1.1289e-10	AUTS2	Autism susceptibility gene 2 protein
ENSGALG00000001156	6.59871527094892	0	Inf	0.0057922	0.014523	RNF222	Zinc finger, RING-type
ENSGALG00000001160	264.622771897137	132.78168606052	0.99488	0.002944	0.0081336	DOK4	Insulin receptor substrate-1, PTB
ENSGALG00000001162	6575.83428636603	4385.88195278637	0.58431	0.02394	0.049438	PHB	Prohibitin||Band 7 protein
ENSGALG00000001166	89.6048466175707	21.2765180244216	2.0743	6.4362e-07	5.1852e-06	-//-
ENSGALG00000001177	7.05556599433362	0	Inf	0.0036677	0.0098585	CD34	CD34 antigen||CD34/Podocalyxin
ENSGALG00000001184	1671.17139781752	1059.32964304862	0.65771	0.015539	0.03402	COQ9	COQ9||Homeodomain-like||Ubiquinone biosynthesis protein COQ9
ENSGALG00000001188	49.8472162285572	0.415366725390846	6.907	5.891e-08	6.2711e-07	ETV4	Ets domain||PEA3-type ETS-domain transcription factor, N-terminal
ENSGALG00000001192	243.820003903976	77.1143112099069	1.6607	4.9813e-06	3.2245e-05	-	Phox homologous domain||Rho GTPase-activating protein domain||Variant SH3 domain||SH3 domain||Rho GTPase activation protein
ENSGALG00000001197	79.1073971525464	0.699596900261151	6.8211	3.5749e-10	6.1172e-09	BARX2B	Homeodomain-like||Homeobox domain||Homeodomain, metazoa||Helix-turn-helix motif
ENSGALG00000001204	636.57374553355	375.97768333699	0.75968	0.0079598	0.019091	ENKD1	-
ENSGALG00000001214	26.2144898588922	7.41078889735843	1.8227	0.0032146	0.008795	PARD6A	Phox/Bem1p||PDZ domain
ENSGALG00000001234	19.3335332897168	2.85024008788797	2.7619	0.00089766	0.0029107	CETP	Lipid-binding serum glycoprotein, C-terminal||Lipid-binding serum glycoprotein, N-terminal||Bactericidal permeability-increasing protein, alpha/beta domain||Cholesteryl ester transfer
ENSGALG00000001235	16.795788645696	3.30952096093726	2.3434	0.0097526	0.022674	ANKRD24	Prefoldin||Ankyrin repeat||Ankyrin repeat-containing domain
ENSGALG00000001240	2236.11289055527	1025.49994883512	1.1247	0.00010094	0.00044694	SLC25A1	Mitochondrial substrate/solute carrier||Mitochondrial carrier domain||Mitochondrial carrier protein
ENSGALG00000001242	254.672316163166	64.1877119324293	1.9883	7.1653e-09	9.3561e-08	-	Glycoside hydrolase, family 3, N-terminal||Glycoside hydrolase superfamily||Glycoside hydrolase family 3 C-terminal domain
ENSGALG00000001252	82.6754835844824	4.74107401065403	4.1242	0.0020558	0.0059687	CREB3L3	Basic-leucine zipper domain||Transcription factor, Skn-1-like, DNA-binding domain
ENSGALG00000001255	281.64865656692	161.850453098171	0.79924	0.011369	0.025877	ARHGEF37	BAR domain||Dbl homology (DH) domain||SH3 domain||Variant SH3 domain
ENSGALG00000001262	598.12498261989	305.52138524991	0.96917	0.0015054	0.004557	CLIC4	Glutathione S-transferase, C-terminal-like||Thioredoxin-like fold||Intracellular chloride channel
ENSGALG00000001263	150.618701434401	32.5708217972733	2.2092	1.0584e-08	1.3332e-07	GTF2IRD1	GTF2I-like repeat
ENSGALG00000001267	4119.23835110753	2492.96818044349	0.72451	0.010784	0.024687	MAP2K2	Serine/threonine/dual specificity protein kinase, catalytic domain||Protein kinase-like domain||Serine-threonine/tyrosine-protein kinase catalytic domain||Tyrosine-protein kinase, catalytic domain||Protein kinase domain
ENSGALG00000001273	29.7170316473739	1.86093850975192	3.9972	1.163e-05	6.7454e-05	C2CD4C	C2 domain
ENSGALG00000001276	22.531898167567	0	Inf	3.2479e-08	3.6629e-07	HOXB9	Hox9, N-terminal activation domain
ENSGALG00000001287	4711.78329887209	2045.61672121694	1.2037	2.8352e-05	0.00014824	ABI3	Variant SH3 domain||Abl-interactor, homeo-domain homologous domain||SH3 domain
ENSGALG00000001289	127.588186635895	36.1371413562471	1.8199	3.2555e-06	2.1918e-05	SHC2	PTB/PI domain||Phosphotyrosine interaction domain, Shc-like||SH2 domain
ENSGALG00000001293	564.912607174946	242.589569776563	1.2195	8.5655e-05	0.00038781	IGF2BP1	K Homology domain||K Homology domain, type 1||RNA recognition motif domain
ENSGALG00000001305	208.330452095296	99.2696214272418	1.0694	0.0010398	0.0033004	-//-
ENSGALG00000001311	102.018667986396	0.33608266171367	8.2458	1.5649e-07	1.4978e-06	ARHGAP44	BAR domain||Rho GTPase activation protein||Rho GTPase-activating protein domain
ENSGALG00000001314	33.2347535178354	2.37754637264917	3.8051	9.0241e-07	6.9869e-06	PTGS1	Haem peroxidase, animal||Haem peroxidase||Epidermal growth factor-like domain
ENSGALG00000001316	441.536628787565	166.900144123909	1.4035	1.0374e-05	6.1153e-05	CPNE2	Copine||C2 domain
ENSGALG00000001319	21.6405127835614	3.67549903566507	2.5577	0.0012138	0.0037745	CAMK1G	Protein kinase domain||Tyrosine-protein kinase, catalytic domain||Serine/threonine/dual specificity protein kinase, catalytic domain||Protein kinase-like domain||Serine-threonine/tyrosine-protein kinase catalytic domain
ENSGALG00000001320	255.585722769845	19.0881001464066	3.7431	0.00019607	0.00078763	CYP1A1	Cytochrome P450, E-class, group I, CYP1||Cytochrome P450, E-class, group I||Cytochrome P450, E-class, group IV||Cytochrome P450
ENSGALG00000001325	97.6747249250245	0.620312836583975	7.2988	0.00036509	0.0013452	CYP1A4	Cytochrome P450, E-class, group I||Cytochrome P450, E-class, group I, CYP1||Cytochrome P450||Cytochrome P450, E-class, group IV
ENSGALG00000001328	6926.48473235934	3461.59865800998	1.0007	0.00039095	0.0014243	BSG	Immunoglobulin V-set domain||Immunoglobulin-like domain||Immunoglobulin subtype 2||Immunoglobulin I-set||Immunoglobulin||Immunoglobulin subtype
ENSGALG00000001330	7692.17647598096	2272.0444263327	1.7594	5.8692e-10	9.6301e-09	-	V-ATPase proteolipid subunit C-like domain||ATPase, F0 complex, subunit C
ENSGALG00000001331	1047.72435373412	587.368812031308	0.83492	0.0051293	0.013122	ST14	CUB domain||Peptidase S1A, chymotrypsin-type||Trypsin-like cysteine/serine peptidase domain||Low-density lipoprotein (LDL) receptor class A repeat||SEA domain||Peptidase S1||Peptidase S1A, matripase
ENSGALG00000001342	17.6248760545795	3.9816862843646	2.1462	0.012281	0.02766	HCN2	Potassium channel, voltage-dependent, EAG/ELK/ERG||Ion transport domain||Cyclic nucleotide-binding-like||Cyclic nucleotide-binding domain||Ion transport N-terminal
ENSGALG00000001343	50.011092318741	2.63981947369025	4.2437	2.2897e-10	4.104e-09	LAMB3	EGF-like, laminin||Galactose-binding domain-like||Laminin, N-terminal
ENSGALG00000001347	6.48026157080878	0	Inf	0.006062	0.015093	LHX6	Zinc finger, LIM-type||Homeobox domain||Homeodomain-like
ENSGALG00000001352	15.8845729665412	1.52485584803826	3.3809	0.001028	0.0032678	MORN5	MORN motif
ENSGALG00000001355	3042.72295247441	1531.7220871149	0.99021	0.00025421	0.00098577	NDUFA8	CHCH||NADH dehydrogenase [ubiquinone] (complex I), alpha subcomplex, subunit 8
ENSGALG00000001369	101.634527251048	0.699596900261151	7.1827	5.696e-06	3.6292e-05	-	Short-chain dehydrogenase/reductase SDR||Glucose/ribitol dehydrogenase||Protein of unknown function DUF1776, fungi||Polyketide synthase, ketoreductase domain
ENSGALG00000001371	8.19070280114208	0.672165323427339	3.6071	0.014121	0.031277	-	Sulfotransferase domain||P-loop containing nucleoside triphosphate hydrolase
ENSGALG00000001381	2402.07320305095	1104.95992789511	1.1203	5.9878e-05	0.00028484	ACTG1	Actin family
ENSGALG00000001385	41.2475708616887	7.43575663801191	2.4718	0.00035519	0.0013142	FGF22	Cytokine, IL-1-like||Fibroblast growth factor family||IL-1 family/FGF family
ENSGALG00000001394	2568.8249907794	1424.08770550171	0.85107	0.0024104	0.0068548	UBL7	Ubiquitin-like||Ubiquitin-related domain||UBA-like||Ubiquitin-associated/translation elongation factor EF1B, N-terminal, eukaryote||Ubiquitin-associated domain/translation elongation factor EF-Ts, N-terminal
ENSGALG00000001398	812.735199525149	191.28096048447	2.0871	3.1032e-11	6.602e-10	-	L-Aspartase-like||Protein of unknown function DUF3583||Zinc finger, FYVE/PHD-type||Zinc finger, RING-type||Zinc finger, B-box
ENSGALG00000001405	191.939595564448	42.270841003131	2.1829	8.3045e-05	0.00037785	IRF6	SMAD/FHA domain||Interferon regulatory factor DNA-binding domain||Interferon regulatory factor-3
ENSGALG00000001407	11.9369960124266	0	Inf	7.5595e-05	0.00034934	ADAMTS15	Peptidase M12B, ADAM/reprolysin||ADAM-TS Spacer 1||Peptidase M12B, ADAM-TS8||ADAM, cysteine-rich||Thrombospondin, type 1 repeat||Peptidase M12B, propeptide||Peptidase M12B, ADAM-TS
ENSGALG00000001414	25.1293665269978	0	Inf	4.7313e-09	6.4081e-08	MUC16	SEA domain
ENSGALG00000001422	4938.93537116665	1665.78477580238	1.568	0.016327	0.035558	RRP9	G-protein beta WD-40 repeat||WD40-repeat-containing domain||WD40 repeat
ENSGALG00000001426	854.510346919431	446.860611259975	0.93527	0.00151	0.0045687	MECR	Alcohol dehydrogenase, C-terminal||Polyketide synthase, enoylreductase domain||Alcohol dehydrogenase GroES-like||GroES (chaperonin 10)-like
ENSGALG00000001434	1164.58266577988	282.088000526765	2.0456	1.4378e-11	3.2753e-10	STOM	Band 7 protein||Stomatin family
ENSGALG00000001437	51.9807570121184	1.26805725000176	5.3573	9.7717e-13	2.8623e-11	NTM	Immunoglobulin subtype||Immunoglobulin||Immunoglobulin I-set||Immunoglobulin V-set domain||Immunoglobulin-like domain||Immunoglobulin subtype 2
ENSGALG00000001442	19.6438524504524	0.620312836583975	4.9849	7.008e-06	4.3462e-05	OPCML	Immunoglobulin subtype||Immunoglobulin V-set domain||Immunoglobulin-like domain||Immunoglobulin subtype 2||Immunoglobulin I-set||Immunoglobulin
ENSGALG00000001443	150.576145262331	31.2619201282482	2.268	2.0102e-07	1.8667e-06	PTPRU	Fibronectin type III||Protein-tyrosine phosphatase-like||Protein-tyrosine phosphatase, catalytic||Protein-tyrosine/Dual specificity phosphatase||Immunoglobulin-like domain||Concanavalin A-like lectin/glucanase domain||Immunoglobulin subtype||Protein-tyrosine phosphatase, receptor/non-receptor type||MAM domain
ENSGALG00000001446	5857.93316178968	1794.04243482428	1.7072	3.9057e-09	5.3732e-08	GSN	Gelsolin-like domain||Villin/Gelsolin
ENSGALG00000001449	123.840224403481	0.33608266171367	8.5254	7.662e-07	6.0719e-06	STRA6	-
ENSGALG00000001453	787.612394910007	389.281771800195	1.0167	0.00162	0.0048544	FAM110D	-
ENSGALG00000001455	26.5867265443911	1.7572335360652	3.9193	5.9094e-06	3.7406e-05	CCNJL	Cyclin-like||Cyclin, C-terminal domain||Cyclin, N-terminal
ENSGALG00000001459	86.116517662358	1.80908602290856	5.573	7.142e-06	4.4167e-05	TNNC1	EF-hand domain
ENSGALG00000001462	36.3762608982489	11.8103057432942	1.623	0.0026398	0.0074057	ADORA3	Adenosine A3 receptor||GPCR, rhodopsin-like, 7TM||G protein-coupled receptor, rhodopsin-like||7TM GPCR, olfactory receptor/chemoreceptor Srsx||Adenosine receptor
ENSGALG00000001465	21740.4569362618	4163.88318530966	2.3844	1.9852e-16	1.229e-14	RPL38	Ribosomal protein L38e
ENSGALG00000001470	1405.41643397605	542.400964159172	1.3736	2.6139e-06	1.8008e-05	STOML1	SCP2 sterol-binding domain||Band 7 protein||Stomatin family
ENSGALG00000001478	360.745549931923	144.400399472999	1.3209	3.4048e-05	0.00017385	-	Ribonuclease H-like domain||Zinc finger, B-box||Zinc finger, RING-type||L-Aspartase-like||Protein of unknown function DUF3583
ENSGALG00000001480	72.0897962454127	13.0484675802818	2.4659	3.2882e-07	2.8731e-06	FAM212B	-
ENSGALG00000001486	168.896064728815	10.9801191231564	3.9432	1.9773e-06	1.4073e-05	ZAP70	Tyrosine-protein kinase, catalytic domain||Protein kinase domain||Tyrosine-protein kinase, non-receptor SYK/ZAP-70||SH2 domain||Protein kinase-like domain||Serine/threonine/dual specificity protein kinase, catalytic domain||Serine-threonine/tyrosine-protein kinase catalytic domain
ENSGALG00000001505	41.51612411487	7.64864108838995	2.4404	0.0094902	0.022153	NGEF	Variant SH3 domain||Dbl homology (DH) domain||SH3 domain||Pleckstrin homology domain
ENSGALG00000001518	26.2450534890159	4.01158169737874	2.7098	0.00019774	0.00079269	ZNF750	-
ENSGALG00000001519	48.7384617811592	7.7608902937164	2.6508	4.6636e-06	3.0459e-05	NEU2	Sialidases
ENSGALG00000001527	49.1023624072008	13.7341048077095	1.838	0.0027444	0.0076572	VWA1	von Willebrand factor, type A||Fibronectin type III
ENSGALG00000001535	1153.68375385071	343.167860146691	1.7493	1.2713e-07	1.2441e-06	STAB1	Follistatin-like, N-terminal||Link||EGF-like calcium-binding domain||C-type lectin fold||FAS1 domain||Insulin-like growth factor binding protein, N-terminal||EGF-like, laminin||Epidermal growth factor-like domain
ENSGALG00000001543	17.5744821293067	0.284230174870305	5.9503	7.6361e-06	4.6825e-05	HOXB13	Homeobox domain||Homeodomain-like||Homeobox protein Hox1A3 N-terminal
ENSGALG00000001544	243.792860643848	66.4915668680277	1.8744	4.8037e-05	0.00023426	ADAMTS10	Peptidase M12B, propeptide||Thrombospondin, type 1 repeat||Peptidase M12B, ADAM-TS||ADAM-TS Spacer 1||Peptidase M12B, ADAM/reprolysin||PLAC
ENSGALG00000001557	1448.06626238979	803.974357285796	0.84891	0.0025305	0.0071463	ACAD8	Acyl-CoA dehydrogenase/oxidase, N-terminal and middle domain||Acyl-CoA dehydrogenase, C-terminal domain||Acyl-CoA dehydrogenase/oxidase, N-terminal||Acyl-CoA oxidase/dehydrogenase, central domain||Acyl-CoA dehydrogenase/oxidase C-terminal
ENSGALG00000001558	3331.90437099483	1024.30996386389	1.7017	7.4947e-09	9.7354e-08	MOV10	P-loop containing nucleoside triphosphate hydrolase
ENSGALG00000001559	59.4845457121181	27.7852868083169	1.0982	0.0099538	0.023043	ZP3	Zona pellucida domain
ENSGALG00000001561	153.805103134103	41.4461288859978	1.8918	4.4768e-07	3.7811e-06	MXRA8	Immunoglobulin V-set, subgroup||Immunoglobulin subtype||Immunoglobulin-like domain||Immunoglobulin V-set domain
ENSGALG00000001567	2049.73995265315	1171.52893967854	0.80705	0.0036044	0.0097108	NT5DC2	HAD-like domain||HAD-superfamily hydrolase, subfamily IG, 5'-nucleotidase||Purine 5'-nucleotidase
ENSGALG00000001569	552.298377938075	305.123550969167	0.85605	0.0025849	0.0072693	RHOC	Mitochondrial Rho-like||Small GTPase superfamily||Small GTPase superfamily, Ras type||P-loop containing nucleoside triphosphate hydrolase||Small GTPase superfamily, Rho type||Small GTPase superfamily, ARF/SAR type||Elongation factor, GTP-binding domain||Small GTPase superfamily, Rab type||Small GTP-binding protein domain
ENSGALG00000001571	3127.73272577048	1386.74202205352	1.1734	6.9808e-05	0.00032499	MYO1F	SH3 domain||Myosin tail 2||P-loop containing nucleoside triphosphate hydrolase||Myosin head, motor domain||Variant SH3 domain
ENSGALG00000001572	2467.32696144802	1187.22067166303	1.0554	0.0011799	0.0036876	COMMD4	HCaRG
ENSGALG00000001573	67.8667335234968	14.4347953692586	2.2332	8.6757e-06	5.23e-05	P2X1	P2X purinoreceptor||P2X1 purinoceptor||P2X2 purinoceptor
ENSGALG00000001574	565.046437858167	185.807560679149	1.6046	0.00013499	0.00057119	MLLT6	Zinc finger, PHD-type||Zinc finger, PHD-finger
ENSGALG00000001595	991.905668466118	339.688585805146	1.546	4.821e-07	4.0406e-06	PHF19	Zinc finger, FYVE/PHD-type||Zinc finger, PHD-type||Zinc finger, PHD-finger||Tudor domain
ENSGALG00000001597	9434.37729828128	4346.75536861124	1.118	3.7992e-05	0.00019142	PSMB3	Nucleophile aminohydrolases, N-terminal||Proteasome, subunit alpha/beta
ENSGALG00000001608	35.3091838663077	4.47086257042804	2.9814	1.9981e-05	0.00010904	UNC5D	Immunoglobulin subtype||Death-like domain||Immunoglobulin subtype 2||Immunoglobulin I-set||ZU5 domain||Death domain||Thrombospondin, type 1 repeat||Immunoglobulin-like domain||Immunoglobulin
ENSGALG00000001611	5.44234462415403	0	Inf	0.013876	0.0308	B3GAT1	Nucleotide-diphospho-sugar transferases||Glycosyl transferase, family 43
ENSGALG00000001614	31.6038662980614	8.436066283968	1.9055	0.0061529	0.015288	AQP11	Major intrinsic protein||Aquaporin-like||Aquaporin 11
ENSGALG00000001620	81.3182390090147	1.31990973684513	5.9451	1.6274e-07	1.5441e-06	CUTA	Divalent ion tolerance protein, CutA||Nitrogen regulatory PII-like, alpha/beta
ENSGALG00000001621	55.4056172773342	22.8557492572944	1.2775	0.0064247	0.015827	cldn5	Claudin||Claudin-5||PMP-22/EMP/MP20/Claudin superfamily
ENSGALG00000001629	65.4096544766111	3.96520371353997	4.044	4.2118e-12	1.0861e-10	-//-
ENSGALG00000001631	14.9315913798321	1.91279099659529	2.9646	0.00548	0.013877	-	Immunoglobulin V-set domain
ENSGALG00000001633	29.6727799722051	0.284230174870305	6.7059	2.2769e-09	3.3125e-08	DUSP26	Dual specificity phosphatase, subgroup, catalytic domain||Atypical dual specificity phosphatase||Dual specificity phosphatase, catalytic domain||Protein-tyrosine phosphatase, catalytic||Protein-tyrosine phosphatase-like||Atypical dual specificity phosphatase, subfamily A||Protein-tyrosine/Dual specificity phosphatase
ENSGALG00000001640	35.519797399275	3.80663558618561	3.222	2.0275e-06	1.4404e-05	RNF122	Zinc finger, C3HC4 RING-type||Zinc finger, RING-type
ENSGALG00000001645	7.62402639533584	0.284230174870305	4.7454	0.0082593	0.019677	Segment	Potassium channel, calcium-activated, BK, alpha subunit||Two pore domain potassium channel domain
ENSGALG00000001648	2528.51402853125	1409.74481017161	0.84286	0.013047	0.029154	LASP1	Variant SH3 domain||Nebulin repeat||Zinc finger, LIM-type||SH3 domain
ENSGALG00000001654	17898.9526309763	8610.16778316529	1.0558	0.00013224	0.00056129	C1QBP	Mitochondrial glycoprotein
ENSGALG00000001661	236.078163971492	0.568460349740611	8.698	0.00012217	0.00052561	SLC22A7	General substrate transporter||Major facilitator superfamily||Major facilitator superfamily domain
ENSGALG00000001664	934.15089925576	285.300133156719	1.7112	2.1542e-08	2.5291e-07	PTPN9	Protein-tyrosine phosphatase, catalytic||Protein-tyrosine phosphatase-like||Protein-tyrosine/Dual specificity phosphatase||CRAL-TRIO domain||Protein-tyrosine phosphatase, receptor/non-receptor type||Cellular retinaldehyde binding/alpha-tocopherol transport||CRAL/TRIO, N-terminal domain
ENSGALG00000001689	3037.55049567238	1703.99366385497	0.83399	0.0030343	0.0083554	SCAMP2	SCAMP
ENSGALG00000001694	34.0156114470009	4.36962143292164	2.9606	1.7487e-05	9.7042e-05	-	ABC transporter type 1, transmembrane domain||Ferlin B-domain||C2 domain||FerIin domain
ENSGALG00000001700	3786.85609791101	1786.57612689677	1.0838	0.0001159	0.00050311	MPI	Mannose-6-phosphate isomerase||RmlC-like cupin domain||Mannose-6-phosphate isomerase, type I
ENSGALG00000001706	5.6885818145715	0	Inf	0.010942	0.025006	GABRG2	Gamma-aminobutyric-acid A receptor, alpha subunit||Gamma-aminobutyric-acid A receptor, gamma 2 subunit||Neurotransmitter-gated ion-channel||Gamma-aminobutyric acid A receptor/Glycine receptor alpha||Gamma-aminobutyric-acid A receptor, gamma subunit||Neurotransmitter-gated ion-channel ligand-binding domain||Neurotransmitter-gated ion-channel transmembrane domain
ENSGALG00000001709	26.2180578492842	0	Inf	0.00023756	0.0009305	MUSTN1	-
ENSGALG00000001716	20.8300849549523	0	Inf	9.3111e-08	9.4343e-07	C15orf59	-
ENSGALG00000001727	24.4349066309143	1.24610017617254	4.2935	1.0303e-06	7.8581e-06	LZTS1	-
ENSGALG00000001728	382.058963026831	137.874231642424	1.4704	0.00059423	0.0020405	NACC2	BTB/POZ-like||BTB/POZ||BTB/POZ fold||BEN domain
ENSGALG00000001729	800.942016477795	474.234675937374	0.7561	0.0073787	0.017886	CD276	Immunoglobulin V-set, subgroup||CD80-like, immunoglobulin C2-set||Immunoglobulin subtype||Immunoglobulin C1-set||Immunoglobulin-like domain||Immunoglobulin V-set domain
ENSGALG00000001740	1498.14452755892	771.100303365941	0.95819	0.0091717	0.021516	MGAT5B	-
ENSGALG00000001745	157.689299890318	15.0954057942219	3.3849	2.6265e-13	8.8862e-12	PSTPIP2	FCH domain
ENSGALG00000001754	187.218503009945	79.9614815691597	1.2273	0.00078134	0.0025823	-	Endoplasmic reticulum vesicle transporter, C-terminal
ENSGALG00000001764	5.01357176327836	0	Inf	0.021847	0.045744	-	Cyclic nucleotide-binding domain||Ion transport N-terminal||Potassium channel, voltage-dependent, EAG/ELK/ERG||Cyclic nucleotide-binding-like||Ion transport domain
ENSGALG00000001785	59.8969677761391	0.284230174870305	7.7193	0.00076191	0.0025254	HSD3B7	Male sterility, NAD-binding||NAD-dependent epimerase/dehydratase, N-terminal domain||Polyketide synthase, ketoreductase domain||3-beta hydroxysteroid dehydrogenase/isomerase||Polysaccharide biosynthesis protein, CapD-like domain||Short-chain dehydrogenase/reductase SDR||RmlD-like substrate binding domain||NmrA-like domain
ENSGALG00000001791	1584.0489043022	740.15440351456	1.0977	9.6035e-05	0.00042753	-	Glucose/ribitol dehydrogenase||Polyketide synthase, ketoreductase domain||Short-chain dehydrogenase/reductase SDR
ENSGALG00000001792	3366.43532703745	1972.1424703472	0.77146	0.0052299	0.013333	MRPS34	-
ENSGALG00000001795	47.6505313595904	0.672165323427339	6.1475	4.552e-13	1.4397e-11	GFRA2	GDNF/GAS1||Glial cell line-derived neurotrophic factor receptor alpha 2||Glial cell line-derived neurotrophic factor receptor, alpha 1/2||Glial cell line-derived neurotrophic factor receptor
ENSGALG00000001805	76.5884890729949	7.68160623003923	3.3176	3.1654e-10	5.4932e-09	MXRA7	-
ENSGALG00000001809	1577.37460626018	684.004228082398	1.2054	2.8738e-05	0.00014981	FAM65A	Armadillo-type fold||HR1 rho-binding repeat
ENSGALG00000001826	195.712271135143	87.0500293540162	1.1688	0.00048806	0.001722	WWC1	WW domain||C2 domain
ENSGALG00000001832	55.4782387732735	2.4129162886679	4.5231	2.9387e-06	2.0048e-05	PHYHIPL	Fibronectin type III
ENSGALG00000001836	1480.32990529253	855.685781396239	0.79077	0.0073893	0.01791	PIAS4	SAP domain||Zinc finger, MIZ-type
ENSGALG00000001840	38.4315627239906	9.10823160739534	2.077	0.00048733	0.0017198	TEK	Protein kinase-like domain||Serine-threonine/tyrosine-protein kinase catalytic domain||Serine/threonine/dual specificity protein kinase, catalytic domain||Epidermal growth factor-like domain||Protein kinase domain||Tyrosine-protein kinase, receptor Tie-2, Ig-like domain 1, N-terminal||Fibronectin type III||Tyrosine-protein kinase, catalytic domain||Immunoglobulin-like domain
ENSGALG00000001842	153.035273780705	1.55228742487207	6.6233	1.0709e-28	4.4764e-26	PRSS57	Peptidase S1A, nudel||Peptidase S1||Trypsin-like cysteine/serine peptidase domain||Peptidase S1A, chymotrypsin-type
ENSGALG00000001846	380.646723994328	10.8734034826455	5.1296	1.1259e-22	2.0263e-20	-	Paralemmin
ENSGALG00000001847	31.3072351823711	6.38912807002791	2.2928	0.00053915	0.0018791	BICC1	Sterile alpha motif, type 2||Sterile alpha motif domain||Sterile alpha motif/pointed domain||K Homology domain||Sterile alpha motif, type 1||K Homology domain, type 1
ENSGALG00000001849	227.377441677646	114.785399476476	0.98615	0.0064219	0.015822	BSN	Zinc finger, FYVE/PHD-type||Zinc finger, piccolo-type
ENSGALG00000001861	1835.27671305355	878.50879471692	1.0629	0.00013076	0.00055653	POLR2J	DNA-directed RNA polymerase, RBP11-like dimerisation domain
ENSGALG00000001862	62.0279636637867	19.4052364011153	1.6765	0.0023233	0.0066383	ST6GALNAC1	Glycosyl transferase, family 29
ENSGALG00000001876	52.0226114117701	5.18387231287869	3.327	4.0507e-08	4.4616e-07	-	Zinc finger, Btk motif||Ras GTPase-activating protein||Rho GTPase activation protein||C2 domain||Pleckstrin homology domain
ENSGALG00000001881	1564.92409214125	612.455855193695	1.3534	7.3773e-06	4.5462e-05	DNLZ	Zinc finger, DNL-type
ENSGALG00000001885	459.390715945258	7.08018073864934	6.0198	3.8488e-13	1.2513e-11	-//-
ENSGALG00000001886	1052.86826989555	380.664534156227	1.4677	1.2191e-05	7.0452e-05	-//-
ENSGALG00000001889	475.599708813567	202.520947934298	1.2317	0.00010325	0.00045622	CARD9	Death-like domain||CARD domain
ENSGALG00000001892	13.4796718401243	0.284230174870305	5.5676	0.00012489	0.00053493	CYGB	Globin||Myoglobin||Globin-like||Globin, lamprey/hagfish type
ENSGALG00000001898	160.504606255598	15.098475522857	3.4101	5.7609e-14	2.23e-12	MISP	-
ENSGALG00000001900	13.6902853730916	0	Inf	0.00022826	0.00089831	PHF24	Zinc finger, FYVE/PHD-type||EF-hand domain
ENSGALG00000001903	612.095990772304	350.211685713986	0.80553	0.0061834	0.015356	MAP1LC3A	Ubiquitin-like protein Atg12||Autophagy protein Atg8 ubiquitin like||Ubiquitin-related domain
ENSGALG00000001908	12.658130226182	1.26805725000176	3.3194	0.0034239	0.0092932	-	Zinc finger, FYVE/PHD-type||Zinc finger, RING-type||Zinc finger, PHD-type
ENSGALG00000001916	60.3623315431759	10.8868753866458	2.4711	3.3139e-06	2.2248e-05	SLIT3	EGF-like calcium-binding domain||Leucine-rich repeat||Laminin G domain||Leucine-rich repeat-containing N-terminal||Leucine-rich repeat, typical subtype||Epidermal growth factor-like domain||Cysteine-rich flanking region, C-terminal||Concanavalin A-like lectin/glucanase domain||Cystine knot, C-terminal
ENSGALG00000001926	110.48813258747	1.29247816001131	6.4176	5.8767e-20	6.7056e-18	HSPB1	Alpha crystallin/Hsp20 domain||Alpha crystallin/Heat shock protein||HSP20-like chaperone
ENSGALG00000001933	8.11401500855619	0.672165323427339	3.5935	0.014394	0.031813	CORO2A	Domain of unknown function DUF1899||WD40 repeat||Domain of unknown function DUF1900||WD40-repeat-containing domain
ENSGALG00000001936	20.4729398593359	0.568460349740611	5.1705	3.9443e-06	2.6073e-05	MYO7B	IQ motif, EF-hand binding site||MyTH4 domain||FERM central domain||SH3 domain||Band 4.1 domain||Myosin head, motor domain||P-loop containing nucleoside triphosphate hydrolase||Ubiquitin-related domain||FERM domain
ENSGALG00000001943	1170.4098529118	701.683658446441	0.73812	0.013983	0.031003	RHBDF2	Rhomboid serine protease||Peptidase S54, rhomboid domain
ENSGALG00000001956	77.265283119484	1.03567956197482	6.2212	4.9375e-18	3.9723e-16	OLFML3	Olfactomedin-like
ENSGALG00000001968	11.576663376777	0.284230174870305	5.348	0.00056222	0.0019494	SYT6	Synaptotagmin||C2 domain
ENSGALG00000001969	40.3050897799917	2.35558929881995	4.0968	9.8661e-09	1.2509e-07	-	Phosphatidic acid phosphatase type 2/haloperoxidase
ENSGALG00000001981	952.328914173326	501.974597890418	0.92385	0.0020613	0.0059839	PARP6	Poly(ADP-ribose) polymerase, catalytic domain
ENSGALG00000001989	2001.35754469864	695.967760848009	1.5239	9.3257e-08	9.4404e-07	PRUNE	DHHA2 domain||DDH domain
ENSGALG00000001992	57679.300384275	28612.0097301063	1.0114	0.00032333	0.001215	PKM	Pyruvate kinase, C-terminal||Pyruvate kinase-like, insert domain||Pyruvate/Phosphoenolpyruvate kinase-like domain||Pyruvate kinase||Pyruvate kinase, barrel
ENSGALG00000002000	173.954094915957	105.795360550795	0.71743	0.0225	0.046905	GRAMD2	GRAM domain
ENSGALG00000002002	3495.03658319215	1778.89725129884	0.97432	0.00039042	0.0014227	BCAS2	Pre-mRNA-splicing factor SPF27
ENSGALG00000002012	23.9438357949165	3.7792040093518	2.6635	0.00038474	0.0014049	MMRN2	EMI domain||Tumour necrosis factor-like domain||Complement C1q protein
ENSGALG00000002015	25.4893778405876	0	Inf	0.0006891	0.0023184	SNCG1	Gamma-synuclein||Synuclein
ENSGALG00000002018	4628.59493676442	2389.55827961251	0.95383	0.00079884	0.0026284	CAPN15	Peptidase C2, calpain family||Zinc finger, RanBP2-type||Peptidase C2, calpain, catalytic domain
ENSGALG00000002033	5974.20469186993	2313.86139218631	1.3684	0.00010413	0.00045942	NDUFB6	NADH dehydrogenase 1, beta subcomplex, subunit 6
ENSGALG00000002038	174.59871503879	50.7738131080636	1.7819	0.00070708	0.0023686	DENND2C	DENN domain||uDENN domain||dDENN domain
ENSGALG00000002041	351.882673933663	8.43551945332407	5.3825	2.2133e-27	7.1554e-25	AGRN	Epidermal growth factor-like domain||EGF-like, laminin||SEA domain||Kazal domain||Concanavalin A-like lectin/glucanase domain||Factor I / membrane attack complex||Tissue inhibitor of metalloproteinases-like, OB-fold||EGF-like calcium-binding domain||Laminin G domain||Agrin NtA domain||Follistatin-like, N-terminal
ENSGALG00000002053	3989.77112876346	2383.84831641269	0.74301	0.006914	0.016875	POR	Flavodoxin/nitric oxide synthase||Flavoprotein pyridine nucleotide cytochrome reductase||FAD-binding, type 1||Oxidoreductase FAD/NAD(P)-binding||Flavoprotein-like||Riboflavin synthase-like beta-barrel||Flavodoxin
ENSGALG00000002055	361.415382099994	147.894062194399	1.2891	0.00070815	0.0023707	hairy1	Orange subgroup||Orange||Myc-type, basic helix-loop-helix (bHLH) domain
ENSGALG00000002064	7176.29819693993	3971.99456267377	0.85338	0.0018067	0.0053251	STOML2	Band 7 protein||Stomatin family
ENSGALG00000002069	738.620524028785	442.261411550622	0.73993	0.011514	0.026156	FAM214B	-
ENSGALG00000002081	28.4130472151525	8.84541167571033	1.6836	0.022403	0.046736	MMP28	Hemopexin-like repeats||Peptidase M10A, stromelysin-type||Peptidase, metallopeptidase||Peptidase M10A||Peptidase M10, metallopeptidase||Hemopexin-like domain||Peptidoglycan binding-like
ENSGALG00000002086	11.4232877916053	0	Inf	0.0001193	0.00051605	RASL10B	Small GTP-binding protein domain||Small GTPase superfamily, Rab type||Small GTPase superfamily, Ras type||P-loop containing nucleoside triphosphate hydrolase||Small GTPase superfamily||Mitochondrial Rho-like
ENSGALG00000002089	5152.83855987667	3199.80248953293	0.68738	0.010449	0.024015	-	Mitochondrial inner membrane translocase subunit Tim17/Tim22/Tim23/peroxisomal protein PMP24||Mitochondrial inner membrane translocase complex, subunit Tim23
ENSGALG00000002093	6.57063740843988	0	Inf	0.0058547	0.014649	NR2E3	Nuclear hormone receptor, ligand-binding, core||Nuclear hormone receptor, ligand-binding||Zinc finger, nuclear hormone receptor-type||Steroid hormone receptor||Transcription factor COUP
ENSGALG00000002097	16.8663341881779	2.22992725130399	2.9191	0.0010203	0.0032479	-//-
ENSGALG00000002098	12.1893754529481	0	Inf	6.0343e-05	0.00028642	GRIK3	Ionotropic glutamate receptor, L-glutamate and glycine-binding domain||Periplasmic binding protein-like I||Ionotropic glutamate receptor||Extracellular ligand-binding receptor||Ionotropic glutamate receptor, metazoa
ENSGALG00000002102	97.0167083147057	24.1547955815981	2.0059	3.0726e-05	0.0001587	-//-
ENSGALG00000002103	100.24827021069	0	Inf	9.5993e-18	7.4153e-16	TPPP3	P25-alpha
ENSGALG00000002108	506.036028669372	5.72243724960516	6.4665	3.7427e-18	3.1115e-16	-	Spectrin/alpha-actinin||Plectin repeat||Spectrin repeat
ENSGALG00000002112	356.558258487854	27.3625285743851	3.7039	5.6051e-23	1.0636e-20	CSF3R	Fibronectin type III||Immunoglobulin C2-set-like, ligand-binding
ENSGALG00000002113	971.971300267409	542.339458505055	0.84172	0.0053774	0.013655	SLP76	Sterile alpha motif/pointed domain||SH2 domain||Sterile alpha motif, type 2
ENSGALG00000002114	406.148973133476	184.794089712593	1.1361	0.000285	0.0010873	ZMYND10	Zinc finger, MYND-type
ENSGALG00000002116	191.180850231882	110.496255096691	0.79094	0.019796	0.04189	C18H17ORF106	-
ENSGALG00000002118	71.0826757588439	7.22232535698993	3.299	3.1314e-06	2.1198e-05	CO6	Potassium channel, calcium-activated, BK, beta subunit
ENSGALG00000002121	16.431799527557	0.33608266171367	5.6115	1.5582e-05	8.7806e-05	PLEKHN1	Pleckstrin homology domain
ENSGALG00000002125	109.973430635969	47.4204370612788	1.2136	0.0018405	0.005412	TMOD1	Tropomodulin
ENSGALG00000002127	327.823660470737	150.385538530668	1.1243	0.00026401	0.0010179	LSM10	Like-Sm (LSM) domain||Ribonucleoprotein LSM domain, eukaryotic/archaea-type||Ribonucleoprotein LSM domain
ENSGALG00000002132	10.8904510480533	0.33608266171367	5.0181	0.00089162	0.0028948	KCNIP1	EF-hand domain||SPARC/Testican, calcium-binding domain
ENSGALG00000002136	177.499661818965	25.2119444485691	2.8156	5.2429e-12	1.3227e-10	AP3B2	Clathrin/coatomer adaptor, adaptin-like, N-terminal||Coatomer/clathrin adaptor appendage, Ig-like subdomain||Armadillo-type fold||AP-3 complex subunit beta
ENSGALG00000002138	250.595873495997	73.5886588845238	1.7678	1.9921e-07	1.8548e-06	HYAL2	Hyaluronidase||Glycoside hydrolase superfamily
ENSGALG00000002155	225.587065986395	32.256637147578	2.806	2.7285e-14	1.1423e-12	HS6ST1	P-loop containing nucleoside triphosphate hydrolase||Sulfotransferase
ENSGALG00000002157	31977.4015892519	13247.3610513193	1.2713	2.9174e-06	1.9919e-05	RPS17L	Ribosomal protein S17e
ENSGALG00000002183	9.40501316815102	0.956395498297645	3.2978	0.012552	0.028187	PRR16	-
ENSGALG00000002191	8.81461715474377	0.284230174870305	4.9548	0.0038293	0.010238	TLX3	Homeodomain-like||Homeodomain, metazoa||Homeobox domain
ENSGALG00000002193	13.8220466679181	2.01950663710628	2.7749	0.0057039	0.014334	ARHGEF4	SH3 domain||Pleckstrin homology domain||Dbl homology (DH) domain||Variant SH3 domain
ENSGALG00000002200	395.933703357252	0.672165323427339	9.2022	8.6038e-08	8.7942e-07	ACSM3	AMP-dependent synthetase/ligase
ENSGALG00000002201	315.788654333641	11.8018205734654	4.7419	4.3077e-19	4.2974e-17	PPL	Spectrin/alpha-actinin||Plectin repeat
ENSGALG00000002204	91.9269177012977	22.9844219716346	1.9998	3.4678e-06	2.3169e-05	SLC7A4	Amino acid/polyamine transporter I||Amino acid permease/ SLC12A domain
ENSGALG00000002206	219.885380043301	27.6857452245532	2.9895	4.6807e-08	5.1009e-07	SNX22	Phox homologous domain
ENSGALG00000002207	29.6659359496825	1.62856082172498	4.1871	4.2679e-07	3.6222e-06	ATP6V1G3	Vacuolar (H+)-ATPase G subunit||F-type ATP synthase subunit B-like, membrane domain
ENSGALG00000002210	34369.1344053603	9968.8876709362	1.7856	2.1098e-10	3.8248e-09	PPIB	Cyclophilin-like domain||Cyclophilin-type peptidyl-prolyl cis-trans isomerase domain
ENSGALG00000002224	170.580274502665	47.1660432376118	1.8546	2.7187e-07	2.4302e-06	C1orf53	-
ENSGALG00000002234	623.75115201813	166.185158314111	1.9082	1.8468e-09	2.7556e-08	UNC13D	C2 domain||Mammalian uncoordinated homology 13, subgroup, domain 2
ENSGALG00000002237	774.583218229405	380.9492618176	1.0238	0.00093235	0.003002	-	ATPase, V0 complex, c/d subunit||ATPase, V0 complex, subunit d
ENSGALG00000002247	181.034961046924	104.082218347821	0.79854	0.023198	0.048195	-	Rubisco LSMT, substrate-binding domain||RuBisCO-cytochrome methylase, RMS1||SET domain
ENSGALG00000002258	7879.01517787258	2170.76223904892	1.8598	8.2052e-10	1.3011e-08	-	Immunoglobulin V-set, subgroup||Immunoglobulin V-set domain||Immunoglobulin-like domain
ENSGALG00000002260	387.172374908148	19.2740998505947	4.3282	4.3998e-07	3.7251e-06	CISH	SOCS protein, C-terminal||SH2 domain
ENSGALG00000002266	45.4420867786393	12.5184468751951	1.86	0.006185	0.015357	OGDHL	Dehydrogenase, E1 component||2-oxoglutarate dehydrogenase E1 component||Thiamin diphosphate-binding fold||Transketolase-like, pyrimidine-binding domain
ENSGALG00000002283	170.591004555108	26.0292059953505	2.7123	3.9334e-05	0.00019733	MAPKAPK3	Protein kinase-like domain||Serine/threonine/dual specificity protein kinase, catalytic domain||Serine-threonine/tyrosine-protein kinase catalytic domain||Lipopolysaccharide kinase||Protein kinase domain||Tyrosine-protein kinase, catalytic domain
ENSGALG00000002289	18.5094174160625	3.05217553225684	2.6003	0.0022217	0.0063921	CHAT	Acyltransferase ChoActase/COT/CPT
ENSGALG00000002294	28.9653338034949	0.568460349740611	5.6711	1.9112e-08	2.2637e-07	SEMA6A	Plexin||Sema domain||Plexin-like fold
ENSGALG00000002298	59.8099564627361	25.1600328999149	1.2493	0.0059448	0.014841	COL8A2	Tumour necrosis factor-like domain||Complement C1q protein||Collagen triple helix repeat
ENSGALG00000002312	68.7170547723667	10.2116993963942	2.7504	5.3308e-07	4.4023e-06	TMEM132E	-
ENSGALG00000002317	1144.95392892015	191.528608958412	2.5797	2.9039e-12	7.728e-11	SORD	Polyketide synthase, enoylreductase domain||Alcohol dehydrogenase, C-terminal||GroES (chaperonin 10)-like||Alcohol dehydrogenase GroES-like
ENSGALG00000002321	11275.679116705	6517.4060711518	0.79084	0.0046643	0.012092	GOT2	Aminotransferase, class I/classII||Pyridoxal phosphate-dependent transferase||Aspartate/other aminotransferase
ENSGALG00000002326	85.9531398784288	17.529791387886	2.2937	8.8445e-07	6.8779e-06	-	P-type ATPase, cytoplasmic domain N||P-type ATPase||P-type ATPase, subfamily IV||P-type ATPase, A domain||HAD-like domain
ENSGALG00000002329	15.4856619633706	1.114963625652	3.7959	0.00027539	0.001055	CCL1	Chemokine interleukin-8-like domain
ENSGALG00000002335	40.6748406978759	8.27996199279398	2.2964	9.7474e-05	0.00043355	DOCK3	Dedicator of cytokinesis C-terminal||Armadillo-type fold
ENSGALG00000002340	10585.1301274969	4988.34014712677	1.0854	0.00020068	0.00080244	ZNF609	Zinc finger, C2H2
ENSGALG00000002349	7.60349432776802	0	Inf	0.0022503	0.0064657	KRT6A	Keratin, type II||Intermediate filament protein||Prefoldin||Keratin, type I||STAT transcription factor, coiled coil
ENSGALG00000002353	217.906795373943	9.55048307897607	4.512	1.096e-23	2.251e-21	C1orf216	-
ENSGALG00000002355	35.7005490745372	0.284230174870305	6.9727	6.4427e-11	1.2825e-09	RBPMS2	RNA recognition motif domain
ENSGALG00000002358	139.644951401202	0	Inf	8.1393e-20	9.0507e-18	CDO1	Cysteine dioxygenase type I||Cysteamine dioxygenase||RmlC-like cupin domain
ENSGALG00000002362	5027.71281594537	1629.91892896171	1.6251	1.1988e-08	1.4938e-07	MANF	Saposin-like||Armet protein
ENSGALG00000002369	21.1393218929104	2.66971488670439	2.9852	0.00017225	0.00070342	F13B	Sushi/SCR/CCP domain
ENSGALG00000002371	91.1089440777473	5.13201982603533	4.15	2.1518e-13	7.3803e-12	RUSC2	RUN||SH3 domain||Variant SH3 domain
ENSGALG00000002375	504.0691445837	236.210980800972	1.0935	0.0046025	0.01196	NOTCH1	Notch||EGF-like calcium-binding domain||Ankyrin repeat-containing domain||Notch domain||Neurogenic locus Notch 1||Notch, NOD domain||Domain of unknown function DUF3454, notch||Ankyrin repeat||Notch, NODP domain||EGF-like domain, extracellular||Epidermal growth factor-like domain
ENSGALG00000002389	62.2403611919499	20.5715056829667	1.5972	0.012256	0.027622	ITGB4	Na-Ca exchanger/integrin-beta4||Integrin beta subunit, N-terminal||von Willebrand factor, type A||Fibronectin type III||Integrin beta subunit||Integrin beta subunit, tail||Plexin-like fold
ENSGALG00000002412	1622.01830743356	571.204472420973	1.5057	2.6608e-07	2.3846e-06	GBA2	Beta-glucosidase, GBA2 type, N-terminal||Beta-glucosidase, GBA2 type||Glucosylceramidase||Six-hairpin glycosidase-like||Glycogen debranching enzyme
ENSGALG00000002413	10.4976822949866	0	Inf	0.00025183	0.00097786	CELF4	RNA recognition motif domain
ENSGALG00000002417	2561.49027637041	1443.73343244	0.82718	0.0043515	0.011407	GMPPA	Nucleotidyl transferase||Nucleotide-diphospho-sugar transferases
ENSGALG00000002420	244.512738933163	15.6559278047776	3.9651	6.752e-22	1.1226e-19	EGFL7	EGF-like calcium-binding domain||EGF-like domain, extracellular||EMI domain||Epidermal growth factor-like domain
ENSGALG00000002426	1735.15040252327	781.410092792842	1.1509	4.6315e-05	0.00022706	EXOSC3	-
ENSGALG00000002427	42.2862780728595	13.8707158612347	1.6081	0.0027159	0.0075873	SMIM5	-
ENSGALG00000002431	358.149573609427	73.0307778955811	2.294	4.0901e-11	8.4904e-10	-	Sushi/SCR/CCP domain
ENSGALG00000002442	129.437728608003	9.55349374580033	3.7601	0.0013119	0.0040414	ANKS4B	Ankyrin repeat||Sterile alpha motif, type 1||Sterile alpha motif/pointed domain||Ankyrin repeat-containing domain||Sterile alpha motif domain
ENSGALG00000002443	20.899226952597	0	Inf	9.098e-08	9.2506e-07	FBXL16	Leucine-rich repeat, cysteine-containing subtype||F-box domain
ENSGALG00000002450	1746.6009709471	818.068838463827	1.0943	0.00017682	0.00072016	WDR24	WD40 repeat||WD40-repeat-containing domain
ENSGALG00000002452	47.2835875313806	4.50075798344218	3.3931	6.8202e-08	7.1469e-07	AQP3	Aquaporin-like||Major intrinsic protein||Aquaporin 3
ENSGALG00000002453	96.0911028180871	25.7279464190116	1.9011	5.9498e-05	0.00028326	ABCA7	P-loop containing nucleoside triphosphate hydrolase||AAA+ ATPase domain||ABC transporter-like
ENSGALG00000002461	152.293633981351	6.10188722833335	4.6415	8.3299e-05	0.00037881	MMP17	Hemopexin-like domain||Peptidoglycan binding-like||Hemopexin-like repeats||Peptidase M10A, stromelysin-type||Peptidase, metallopeptidase||Peptidase M10A||Peptidase M10, metallopeptidase
ENSGALG00000002463	777.781963958316	487.090121950138	0.67518	0.014055	0.031149	SUMF2	C-type lectin fold||Formylglycine-generating sulphatase enzyme domain
ENSGALG00000002467	732.503914642802	3.38579435779018	7.7572	2.699e-08	3.104e-07	MTSS1L	IMD/I-BAR domain
ENSGALG00000002470	110.295857312718	5.62365994827909	4.2937	1.1995e-07	1.1831e-06	CYP27A1	Cytochrome P450, E-class, group IV||Cytochrome P450||Cytochrome P450, E-class, group I
ENSGALG00000002477	8.45817383154597	0	Inf	0.0012306	0.0038201	B3GALT2	Glycosyl transferase, family 31
ENSGALG00000002479	113.115052990449	3.70539444867921	4.932	7.208e-05	0.00033441	MAT1A	S-adenosylmethionine synthetase, N-terminal||S-adenosylmethionine synthetase, central domain||S-adenosylmethionine synthetase||S-adenosylmethionine synthetase superfamily||S-adenosylmethionine synthetase, C-terminal
ENSGALG00000002484	1430.73662295226	470.606766670458	1.6042	5.637e-08	6.03e-07	CRYM	Ornithine cyclodeaminase/mu-crystallin
ENSGALG00000002485	3087.67097817882	1864.14610797712	0.728	0.0062514	0.015483	PHKG1	Serine-threonine/tyrosine-protein kinase catalytic domain||Protein kinase-like domain||Serine/threonine/dual specificity protein kinase, catalytic domain||Lipopolysaccharide kinase||Protein kinase domain||Phosphorylase kinase, gamma catalytic subunit||Tyrosine-protein kinase, catalytic domain
ENSGALG00000002495	31134.1510481513	15037.0102809337	1.05	0.0012005	0.0037392	CHCHD2	CHCH
ENSGALG00000002497	1498.9731926032	840.510318178122	0.83464	0.0062066	0.015402	RHOT2	Small GTPase superfamily, Rho type||P-loop containing nucleoside triphosphate hydrolase||Small GTPase superfamily, Ras type||Small GTPase superfamily||Mitochondrial Rho-like||EF-hand domain||Small GTPase superfamily, Rab type||EF hand associated, type-2||Small GTPase superfamily, ARF/SAR type||Signal recognition particle receptor, beta subunit||Small GTPase superfamily, mitochondrial Rho||EF hand…
ENSGALG00000002500	3647.66635797656	1018.3105539101	1.8408	2.426e-10	4.3173e-09	GMPPB	Nucleotidyl transferase||Bacterial transferase hexapeptide repeat||Nucleotide-diphospho-sugar transferases
ENSGALG00000002510	5841.12797593803	3596.22722273361	0.69976	0.010551	0.024217	IP6K1	Inositol polyphosphate kinase
ENSGALG00000002515	88.5884848329622	1.00824798514101	6.4572	1.1267e-20	1.4825e-18	OLFM1	Quinonprotein alcohol dehydrogenase-like superfamily||Neurogenesis glycoprotein||Olfactomedin-like
ENSGALG00000002517	107.255928047366	7.53398710869405	3.8315	5.159e-10	8.627e-09	ZMYM6NB	Uncharacterised protein family YphA
ENSGALG00000002521	2996.87430151178	990.657270784012	1.597	4.1233e-08	4.5388e-07	UBA7	Ubiquitin-activating enzyme||Ubiquitin/SUMO-activating enzyme E1||Ubiquitin-activating enzyme e1, C-terminal||Ubiquitin-activating enzyme, E1||UBA/THIF-type NAD/FAD binding fold||Molybdenum cofactor biosynthesis, MoeB||Ubiquitin-activating enzyme repeat
ENSGALG00000002522	26.8347477300045	1.24062567316795	4.435	1.4435e-05	8.2085e-05	-	Concentrative nucleoside transporter C-terminal domain||Concentrative nucleoside transporter N-terminal domain||Concentrative nucleoside transporter, metazoan/bacterial||Nucleoside recognition Gate
ENSGALG00000002523	2817.17098167401	1579.00883481886	0.83523	0.0034889	0.009439	CREB3	Basic-leucine zipper domain||Transcription factor, Skn-1-like, DNA-binding domain
ENSGALG00000002526	2543.54323663425	1365.84137622938	0.89705	0.0015113	0.0045717	SMIM12	Guanylate-kinase-associated protein
ENSGALG00000002532	32.4023900768213	5.82614222329189	2.4755	0.00011428	0.00049727	GJA4	Gap junction protein, cysteine-rich domain||Connexin||Connexin, N-terminal
ENSGALG00000002540	154.61760691617	30.1444926664159	2.3587	5.9299e-07	4.8241e-06	RGS2	RGS domain
ENSGALG00000002541	1728.11492941855	471.330430109863	1.8744	1.5688e-10	2.9105e-09	-//-
ENSGALG00000002546	191.052276477089	1.03567956197482	7.5272	4.3561e-35	3.4568e-32	COL5A1	Fibrinogen, alpha/beta/gamma chain, C-terminal globular domain||Fibrillar collagen, C-terminal||Laminin G domain||Collagen triple helix repeat||Concanavalin A-like lectin/glucanase domain
ENSGALG00000002552	262.067771217679	17.1777729859916	3.9313	3.8787e-22	6.511e-20	COL3A1	-
ENSGALG00000002553	185.365157335653	1.73527646223597	6.7391	9.1168e-25	2.1803e-22	PCDH1	Cadherin-like||Cadherin, N-terminal||Cadherin||Protocadherin
ENSGALG00000002555	63.3499943959614	2.79291309804002	4.5035	1.5706e-12	4.387e-11	RET	Cadherin||Tyrosine-protein kinase, catalytic domain||Tyrosine-protein kinase, Ret receptor||Protein kinase-like domain||Serine/threonine/dual specificity protein kinase, catalytic domain||Serine-threonine/tyrosine-protein kinase catalytic domain||Cadherin-like||Protein kinase domain
ENSGALG00000002561	6193.65041361235	2502.72033976315	1.3073	2.995e-06	2.0385e-05	FANCE	Fanconi Anaemia group E protein, C-terminal
ENSGALG00000002562	146.830494695166	17.6579172715823	3.0558	1.1031e-08	1.3814e-07	ARAP3	Arf GTPase activating protein||Sterile alpha motif domain||Ras-association||Sterile alpha motif/pointed domain||Sterile alpha motif, type 1||Rho GTPase-activating protein domain||Sterile alpha motif, type 2||Pleckstrin homology domain||Rho GTPase activation protein
ENSGALG00000002564	155.243715079124	13.7126945645242	3.501	1.0772e-15	5.877e-14	RGS4	RGS domain
ENSGALG00000002570	1200.18219457461	344.865805899907	1.7991	2.9184e-09	4.1321e-08	-	GPCR, rhodopsin-like, 7TM||Protease-activated receptor||Protease-activated receptor 4||G protein-coupled receptor, rhodopsin-like
ENSGALG00000002576	284.211081902892	66.5871563170969	2.0936	5.254e-10	8.7607e-09	CRYD2	Fumarate lyase, N-terminal||L-Aspartase-like||Argininosuccinate lyase||Fumarate lyase family
ENSGALG00000002578	1005.97048267375	516.430396266751	0.96194	0.00083271	0.0027275	-	Gamma-secretase subunit Aph-1
ENSGALG00000002581	1174.07083399601	417.774224202747	1.4907	2.8886e-07	2.5625e-06	HTATIP2	Semialdehyde dehydrogenase, NAD-binding
ENSGALG00000002585	20.0578550435054	1.94569707643369	3.3658	8.9119e-05	0.00040117	GULP1	PTB/PI domain||Tensin phosphotyrosine-binding domain
ENSGALG00000002591	8290.79302428159	3782.38391130702	1.1322	4.0099e-05	0.00020065	POLR2E	RNA polymerase, Rpb5, N-terminal||RNA polymerase, subunit H/Rpb5 C-terminal||DNA-directed RNA polymerase RPB5 subunit, eukaryote/virus
ENSGALG00000002594	22.0401255591506	2.35558929881995	3.226	0.00013885	0.00058496	TFPI	Proteinase inhibitor I2, Kunitz metazoa||Proteinase inhibitor I2, tissue factor pathway inhibitor
ENSGALG00000002595	3795.76363003564	975.657776775502	1.9599	5.7242e-12	1.4338e-10	-//-
ENSGALG00000002602	42.6977064062005	5.76881523344394	2.8878	6.0107e-05	0.00028561	CSMD2	CUB domain||Sushi/SCR/CCP domain
ENSGALG00000002605	8321.77176195139	2539.58078934229	1.7123	1.0773e-05	6.3199e-05	MRPL17	Ribosomal protein L17
ENSGALG00000002610	84.7175071793361	0	Inf	4.3918e-13	1.4017e-11	-	Phosphatidylinositol transfer protein
ENSGALG00000002622	1169.38770036435	600.157491817641	0.96234	0.00076695	0.0025416	FCHSD1	SH3 domain||FCH domain||Variant SH3 domain
ENSGALG00000002626	127.936848051658	13.5626116069987	3.2377	1.966e-05	0.00010756	RXRA	Nuclear hormone receptor, ligand-binding||Nuclear hormone receptor, ligand-binding, core||Retinoid X receptor/HNF4||Nuclear/hormone receptor activator site AF-1||Transcription factor COUP||Zinc finger, nuclear hormone receptor-type||Steroid hormone receptor
ENSGALG00000002631	20.8793966574477	2.77095602421079	2.9136	0.00036787	0.0013529	LRRC75A	-
ENSGALG00000002643	1284.84744829252	53.5782811045676	4.5838	4.4733e-13	1.4209e-11	-	C-type lectin||Selectin superfamily||Epidermal growth factor-like domain||Sushi/SCR/CCP domain||C-type lectin fold||EGF-like domain, extracellular
ENSGALG00000002644	45507.9878576986	28600.8647573639	0.67006	0.022034	0.046079	RPL10A	Ribosomal protein L1/ribosomal biogenesis protein||Ribosomal protein L1||Ribosomal protein L1-like
ENSGALG00000002645	19.2730193097908	5.08016733919196	1.9236	0.0079668	0.019105	PIWIL1	Ribonuclease H-like domain||PAZ domain||Stem cell self-renewal protein Piwi
ENSGALG00000002647	87.7100857215832	7.31809199149175	3.5832	5.0622e-12	1.2827e-10	PLS1	Calmodulin-regulated spectrin-associated protein, CH domain||Calponin homology domain||EF-hand domain
ENSGALG00000002652	12.2218115703651	0	Inf	6.8149e-05	0.00031803	FZD10	Frizzled protein||GPCR, family 2-like||Frizzled domain
ENSGALG00000002665	2117.98982701695	643.107125370302	1.7196	4.608e-09	6.2567e-08	PCYOX1L	Prenylcysteine lyase||Prenylcysteine oxidase
ENSGALG00000002666	268.229961484818	79.6821200048392	1.7511	0.00022573	0.00088915	RAB11FIP3	Rab-binding domain FIP-RBD||EF-hand domain
ENSGALG00000002667	129.107959602477	3.85301357002439	5.0664	0.00016546	0.0006787	OLFML2B	Olfactomedin-like||Nucleic acid-binding, OB-fold
ENSGALG00000002671	23.116532381229	1.24062567316795	4.2198	6.8101e-06	4.237e-05	TMEM132D	-
ENSGALG00000002675	25.5344197802725	7.93840482807572	1.6855	0.013879	0.030802	SCUBE3	Tyrosine-protein kinase ephrin type A/B receptor-like||EGF-like calcium-binding domain||CUB domain||Epidermal growth factor-like domain||Insulin-like growth factor binding protein, N-terminal
ENSGALG00000002678	20.0578550435054	0.33608266171367	5.8992	1.307e-06	9.6973e-06	CSPG4	Laminin G domain||Concanavalin A-like lectin/glucanase domain
ENSGALG00000002683	1746.07819264878	1103.64942332505	0.66184	0.015929	0.034784	DECR2	Glucose/ribitol dehydrogenase||Polyketide synthase, ketoreductase domain||2,3-dihydro-2,3-dihydroxybenzoate dehydrogenase||Short-chain dehydrogenase/reductase SDR
ENSGALG00000002688	15.2804889080887	2.82280851105416	2.4365	0.0062263	0.01544	NME4	Nucleoside diphosphate kinase
ENSGALG00000002702	2178.99718481388	1192.27133063419	0.86995	0.0039002	0.010397	ATP8B2	HAD-like domain||P-type ATPase, A domain||P-type ATPase, subfamily IV||P-type ATPase||P-type ATPase, cytoplasmic domain N
ENSGALG00000002704	69.5876752588421	17.4534589292222	1.9953	1.4128e-05	8.0475e-05	AFAP1L1	Pleckstrin homology domain
ENSGALG00000002707	166.244519880354	85.0744368645683	0.96651	0.0051435	0.013155	CHRNB2	Nicotinic acetylcholine receptor||Neurotransmitter-gated ion-channel transmembrane domain||Neurotransmitter-gated ion-channel ligand-binding domain||Neurotransmitter-gated ion-channel
ENSGALG00000002708	93.0289166182705	9.07231486073268	3.3581	2.0095e-11	4.4408e-10	LINGO1	Immunoglobulin subtype 2||Immunoglobulin-like domain||Immunoglobulin I-set||Immunoglobulin subtype||Leucine-rich repeat, typical subtype||Leucine-rich repeat
ENSGALG00000002712	378.722012347836	123.33977656578	1.6185	0.00061195	0.0020939	LIPG	Lipoprotein lipase||Alpha/Beta hydrolase fold||Lipase/lipooxygenase, PLAT/LH2||Triacylglycerol lipase family||Lipase, N-terminal||PLAT/LH2 domain
ENSGALG00000002716	1764.58253300243	1015.93209725816	0.79652	0.0044658	0.011661	TMCO1	Protein of unknown function DUF106, transmembrane||Uncharacterised conserved protein UCP023322, transmembrane eukaryotic
ENSGALG00000002722	112.511378746154	6.11584690116678	4.2014	4.7726e-09	6.4589e-08	MST1	Kringle||Kringle-like fold||Trypsin-like cysteine/serine peptidase domain||Peptidase S1A, chymotrypsin-type||Peptidase S1||PAN-1 domain||Apple-like
ENSGALG00000002725	1496.24263844931	580.345451718224	1.3664	3.4628e-06	2.3144e-05	UAP1	UTP--glucose-1-phosphate uridylyltransferase family||Nucleotide-diphospho-sugar transferases
ENSGALG00000002740	49.8721065510331	12.8904462835714	1.9519	0.00019765	0.00079249	MPP2	SH3 domain||L27||PDZ domain||L27, C-terminal||Guanylate kinase-like||Guanylate kinase/L-type calcium channel beta subunit||Variant SH3 domain||P-loop containing nucleoside triphosphate hydrolase
ENSGALG00000002749	152.005135458954	0.983827075131456	7.2715	2.5023e-30	1.2135e-27	-	PTB/PI domain
ENSGALG00000002750	306.80367103458	156.202944062541	0.97389	0.0035717	0.0096374	NCKAP1	Nck-associated protein 1
ENSGALG00000002756	10.6672316928182	0.90454301145428	3.5599	0.0058098	0.014558	TMEM121	-
ENSGALG00000002763	77.4293920396302	14.0238094855844	2.465	1.4315e-05	8.151e-05	FRZB	Netrin domain||Frizzled domain||Tissue inhibitor of metalloproteinases-like, OB-fold||Netrin module, non-TIMP type
ENSGALG00000002766	247.670885786161	69.2550723218866	1.8384	7.3395e-05	0.00034014	MLKL	Protein kinase domain||Tyrosine-protein kinase, catalytic domain||Protein kinase-like domain||Serine-threonine/tyrosine-protein kinase catalytic domain||Serine/threonine/dual specificity protein kinase, catalytic domain
ENSGALG00000002775	114.784226619483	4.69469602681526	4.6117	1.3362e-19	1.4399e-17	FA2H	Cytochrome b5-like heme/steroid binding domain||Inositolphosphorylceramide-B hydroxylase||Fatty acid hydroxylase
ENSGALG00000002784	3192.05712939069	1211.22542251789	1.398	1.1774e-06	8.8406e-06	APEH	Alpha/Beta hydrolase fold||Dienelactone hydrolase||Alpha/beta hydrolase fold-3||Peptidase S9, prolyl oligopeptidase, catalytic domain
ENSGALG00000002790	27.9198710618989	0.284230174870305	6.6181	6.6591e-09	8.741e-08	ABLIM3	Villin headpiece
ENSGALG00000002792	37.9577479234301	0.284230174870305	7.0612	2.4375e-08	2.8293e-07	SPDEF	Ets domain||Pointed domain||Sterile alpha motif/pointed domain
ENSGALG00000002802	20.7609429573076	0	Inf	8.693e-07	6.7721e-06	PACSIN1	FCH domain||SH3 domain||Variant SH3 domain
ENSGALG00000002829	534.273502092484	114.178204173027	2.2263	9.8845e-08	9.9403e-07	SCARF1	Epidermal growth factor-like domain||EGF-like, laminin||Insulin-like growth factor binding protein, N-terminal
ENSGALG00000002830	626.584829287954	309.799462500063	1.0162	0.0011752	0.0036742	NUDT3	NUDIX hydrolase domain-like||NUDIX hydrolase domain
ENSGALG00000002831	78.158481862484	12.8490550339042	2.6047	1.234e-06	9.2256e-06	SH3PXD2B	Phox homologous domain||Variant SH3 domain||SH3 domain||SH3-like domain, bacterial-type
ENSGALG00000002837	57211.4508697841	26757.7990787905	1.0963	5.364e-05	0.00025825	RPL27	KOW||Ribosomal protein L27e
ENSGALG00000002840	13.2409804446481	0.284230174870305	5.5418	0.00015304	0.00063574	GRM4	Periplasmic binding protein-like I||GPCR, family 3, metabotropic glutamate receptor 4||GPCR, family 3||GPCR, family 3, nine cysteines domain||GPCR, family 3, metabotropic glutamate receptor||Extracellular ligand-binding receptor||GPCR, family 3, C-terminal
ENSGALG00000002846	46.3267166322197	4.41901008358467	3.39	2.0817e-07	1.9229e-06	NEURL1B	Zinc finger, RING-type||NEUZ domain
ENSGALG00000002847	3687.63140451092	2097.96608577579	0.8137	0.0025083	0.0070937	-	Ribulose-phosphate binding barrel||Ribulose-phosphate 3-epimerase-like
ENSGALG00000002849	674.99808090283	338.812076741877	0.9944	0.0029367	0.0081174	DCXR	2,3-dihydro-2,3-dihydroxybenzoate dehydrogenase||Short-chain dehydrogenase/reductase SDR||Glucose/ribitol dehydrogenase
ENSGALG00000002852	44.1287725562807	13.4249068921858	1.7168	0.0041641	0.010983	-	Zinc finger, C2H2-like||Zinc finger, C2H2
ENSGALG00000002853	3332.43272546322	2167.02630005735	0.62086	0.019031	0.040508	CFDP1	BCNT-C domain
ENSGALG00000002854	85.736472587455	12.9881299236096	2.7227	2.1951e-08	2.565e-07	PDZD2	PDZ domain
ENSGALG00000002855	462.100145068867	94.0077358974064	2.2974	0.0014772	0.0044842	SARDH	FAD dependent oxidoreductase||Glycine cleavage T-protein/YgfZ, C-terminal domain||Glycine cleavage T-protein, C-terminal barrel domain||Glycine cleavage T-protein-like, N-terminal
ENSGALG00000002864	9.33446762566914	0	Inf	0.00058527	0.0020161	LRRTM3	Leucine-rich repeat, typical subtype||Leucine-rich repeat||Leucine-rich repeat-containing N-terminal
ENSGALG00000002869	16.622582765375	2.90756707773592	2.5153	0.0021473	0.0062025	ENPP3	Somatomedin B domain||Alkaline-phosphatase-like, core domain||Type I phosphodiesterase/nucleotide pyrophosphatase/phosphate transferase||Extracellular Endonuclease, subunit A||DNA/RNA non-specific endonuclease
ENSGALG00000002888	28.297869547143	4.86427222198966	2.5404	0.00032779	0.0012299	CASZ1	Zinc finger, C2H2||Zinc finger, C2H2-like
ENSGALG00000002893	44.5993113247106	1.86093850975192	4.5829	2.063e-08	2.4303e-07	STC2	Stanniocalcin
ENSGALG00000002896	19.7331460653061	1.24610017617254	3.9851	2.1855e-05	0.00011758	ENPP1	DNA/RNA non-specific endonuclease||Type I phosphodiesterase/nucleotide pyrophosphatase/phosphate transferase||Extracellular Endonuclease, subunit A||Alkaline-phosphatase-like, core domain||Somatomedin B domain
ENSGALG00000002907	10.6765614829554	0	Inf	0.011935	0.027021	MYL1	EF-hand domain
ENSGALG00000002909	107.70058276264	1.13692069948122	6.5658	4.0263e-23	7.8102e-21	CTGF	von Willebrand factor, type C||Cystine knot, C-terminal||Thrombospondin, type 1 repeat||Insulin-like growth factor-binding protein, IGFBP||IGFBP-related, CNN||Glycoprotein hormone subunit beta, cystine knot
ENSGALG00000002919	1557.02053319767	862.489884229893	0.85221	0.0023049	0.0065934	MON1A	Longin-like domain||Vacuolar fusion protein MON1
ENSGALG00000002923	205.434801454942	75.4165731908156	1.4457	1.4584e-05	8.2828e-05	-//-
ENSGALG00000002926	292.826110817905	6.65933951025391	5.4585	1.3753e-15	7.3201e-14	DBH	PHM/PNGase F domain||Copper type II, ascorbate-dependent monooxygenase, N-terminal||DOMON domain||Dopamine beta-hydroxylase-related
ENSGALG00000002931	30.8734022941688	9.68764096314513	1.6721	0.0045488	0.011839	REG4	C-type lectin fold||C-type lectin||Herpesvirus UL45-like
ENSGALG00000002932	44462.2499197963	15747.7481411016	1.4974	6.0623e-08	6.4299e-07	NME2	Nucleoside diphosphate kinase
ENSGALG00000002958	29.4186165364876	4.85879771898507	2.5981	0.00032792	0.0012301	DNER	EGF-like calcium-binding domain||EGF-like domain, extracellular||Epidermal growth factor-like domain
ENSGALG00000002960	176.014922829652	0.956395498297645	7.5239	5.9533e-05	0.00028335	HMGCS2	Thiolase-like||Hydroxymethylglutaryl-coenzyme A synthase C-terminal domain||Hydroxymethylglutaryl-CoA synthase, eukaryotic||Hydroxymethylglutaryl-coenzyme A synthase, N-terminal
ENSGALG00000002963	81.5631020183934	32.605703944459	1.3228	0.0021105	0.0061072	PID1	PTB/PI domain
ENSGALG00000002984	1586.93671062429	792.882532266854	1.0011	0.00025234	0.00097946	RAB24	Small GTPase superfamily||Mitochondrial Rho-like||Small GTPase superfamily, Rho type||P-loop containing nucleoside triphosphate hydrolase||Small GTPase superfamily, Ras type||Small GTPase superfamily, ARF/SAR type||Small GTP-binding protein domain||Small GTPase superfamily, Rab type
ENSGALG00000002986	4002.10057935164	1340.83506516282	1.5776	2.7038e-07	2.4194e-06	WNK4	Serine/threonine/dual specificity protein kinase, catalytic domain||Protein kinase-like domain||Serine-threonine/tyrosine-protein kinase catalytic domain||Protein kinase domain||Serine/threonine-protein kinase OSR1/WNK, CCT domain||Tyrosine-protein kinase, catalytic domain
ENSGALG00000002988	903.87978549753	2.43186269567286	8.5379	2.5666e-06	1.7711e-05	PHGDH	D-isomer specific 2-hydroxyacid dehydrogenase, catalytic domain||Allosteric substrate binding domain||D-3-phosphoglycerate dehydrogenase||D-isomer specific 2-hydroxyacid dehydrogenase, NAD-binding domain
ENSGALG00000002990	22253.0835766061	9279.14455550173	1.2619	1.7418e-05	9.6751e-05	PRELID1	PRELI/MSF1
ENSGALG00000002991	67.2219066519685	7.10767137729403	3.2415	3.9292e-06	2.6003e-05	ARID5B	ARID DNA-binding domain
ENSGALG00000002992	239.719605516712	3.82859266001484	5.9684	5.4032e-12	1.3573e-10	DAW1	WD40-repeat-containing domain||G-protein beta WD-40 repeat||WD40 repeat
ENSGALG00000002993	18.1123789001853	2.71910353736743	2.7358	0.0017209	0.0051061	CA10	Alpha carbonic anhydrase
ENSGALG00000003003	235.179586360233	36.8293467479672	2.6748	1.0046e-12	2.9378e-11	CCL20	Chemokine interleukin-8-like domain
ENSGALG00000003005	31.7983060183688	0.284230174870305	6.8057	5.6808e-10	9.3916e-09	CHRNB4	Neurotransmitter-gated ion-channel ligand-binding domain||Neurotransmitter-gated ion-channel transmembrane domain||Neurotransmitter-gated ion-channel||Nicotinic acetylcholine receptor
ENSGALG00000003014	109.676711028181	13.8328230472247	2.9871	1.5566e-11	3.511e-10	CHRNA3	Neurotransmitter-gated ion-channel||Neurotransmitter-gated ion-channel transmembrane domain||Neurotransmitter-gated ion-channel ligand-binding domain||Nicotinic acetylcholine receptor
ENSGALG00000003018	147.002998803068	55.9711573249427	1.3931	0.0001352	0.00057191	SCARB1	CD36 antigen||Adhesion molecule CD36
ENSGALG00000003022	494.152234072594	107.411232546407	2.2018	0.0016646	0.0049684	-	Flavin monooxygenase FMO||Pyridine nucleotide-disulphide oxidoreductase, FAD/NAD(P)-binding domain||Flavin monooxygenase (FMO) 1||Flavin monooxygenase-like||Flavin monooxygenase (FMO) 5||Flavin monooxygenase (FMO) 2||Dimethylaniline monooxygenase, N-oxide-forming
ENSGALG00000003028	68.5792397195336	28.5183366190604	1.2659	0.0025896	0.007279	ADAMTS13	Peptidase M12B, ADAM-TS||Thrombospondin, type 1 repeat||ADAM-TS Spacer 1||CUB domain||Peptidase M12B, ADAM/reprolysin
ENSGALG00000003030	1922.82814696705	865.254272089812	1.152	4.6957e-05	0.00022976	-	P-loop containing nucleoside triphosphate hydrolase||Zinc finger, CCHC-type||RNA helicase, DEAD-box type, Q motif||DEAD/DEAH box helicase domain||Helicase, C-terminal||Helicase superfamily 1/2, ATP-binding domain
ENSGALG00000003034	282.626614086373	12.3244497700111	4.5193	1.5775e-14	6.8508e-13	SS2	Somatostatin/Cortistatin, C-terminal||Somatostatin
ENSGALG00000003038	1324.22901837695	656.119645655229	1.0131	0.00089543	0.002904	-	Zinc finger, C2H2-like||Basic-leucine zipper domain||Zinc finger, C2H2||Transcription factor cyclic AMP-dependent, CRE-BP1-type
ENSGALG00000003045	19097.532709491	10073.9665174305	0.92275	0.00077293	0.0025576	E2F1	E2F/DP family, winged-helix DNA-binding domain
ENSGALG00000003050	11.936294240008	0	Inf	7.5614e-05	0.00034934	-	G protein-coupled receptor, rhodopsin-like||Adrenoceptor family||GPCR, rhodopsin-like, 7TM
ENSGALG00000003053	7212.62827597124	3391.35889703793	1.0887	8.3639e-05	0.00037996	PRDX6	Thioredoxin-like fold||Peroxiredoxin, C-terminal||Redoxin||Alkyl hydroperoxide reductase subunit C/ Thiol specific antioxidant
ENSGALG00000003063	512.531063790535	192.403862449307	1.4135	5.7372e-06	3.6501e-05	HYKK	Protein kinase-like domain||Aminoglycoside phosphotransferase
ENSGALG00000003074	104.352439653808	46.8550464401733	1.1552	0.0046856	0.012142	HOMER3	WH1/EVH1 domain
ENSGALG00000003075	4048.37669582122	1.00824798514101	11.971	2.5864e-11	5.5953e-10	SLC34A1	Sodium-dependent phosphate transport protein
ENSGALG00000003076	44.757746937209	8.75566637485703	2.3538	2.233e-05	0.0001198	FASLG	Tumour necrosis factor domain||Tumour necrosis factor-like domain
ENSGALG00000003082	1039.90047978713	414.754392645338	1.3261	8.6667e-06	5.2282e-05	DPH1	Diphthamide synthesis, DPH1/DPH2||Pyridoxal phosphate-dependent transferase||Diphthamide synthesis, eukaryotic DPH1/archaeal DPH2
ENSGALG00000003096	2430.44981314469	1061.78389216503	1.1947	4.9055e-05	0.00023875	CBFA2T2	Myeloid transforming gene-related protein-1 (MTGR1)||NHR2-like||Eight-Twenty-One||Zinc finger, MYND-type||TAFH/NHR1
ENSGALG00000003099	31.557128855278	10.2116403345834	1.6278	0.003057	0.0084152	PCTP	START domain
ENSGALG00000003103	56.4740093620152	2.25434816131355	4.6468	9.9355e-08	9.9827e-07	MST1R	IPT domain||Protein kinase domain||Plexin-like fold||Sema domain||Serine/threonine/dual specificity protein kinase, catalytic domain||Serine-threonine/tyrosine-protein kinase catalytic domain||Protein kinase-like domain||Immunoglobulin E-set||Tyrosine-protein kinase, catalytic domain||Tyrosine-protein kinase, HGF/MSP receptor
ENSGALG00000003106	458.728547428025	24.4091303434543	4.2321	6.0543e-24	1.3049e-21	-	High mobility group box domain
ENSGALG00000003113	3236.87033356303	1726.73016436016	0.90656	0.0017053	0.00507	RGS14	RGS domain||Ubiquitin-related domain||Raf-like Ras-binding||GoLoco motif
ENSGALG00000003114	22.0401255591506	0	Inf	4.8791e-08	5.3038e-07	NOG	Noggin||Cystine-knot cytokine
ENSGALG00000003115	369.504634489565	52.453191817155	2.8165	5.1527e-05	0.00024926	COL4A3	Collagen triple helix repeat||Collagen IV, non-collagenous||C-type lectin fold
ENSGALG00000003118	72.7874436815295	22.6722724510974	1.6828	0.0003321	0.001242	ADGRA2	GPS motif||Immunoglobulin subtype||GPCR, family 2, extracellular hormone receptor domain||Immunoglobulin I-set||Cysteine-rich flanking region, C-terminal||GPCR, family 2-like||GPCR, family 2, secretin-like||Leucine-rich repeat||Leucine-rich repeat, typical subtype||Immunoglobulin-like domain
ENSGALG00000003122	725.196453761656	407.508637190351	0.83154	0.0027457	0.0076597	ZFAND2A	Zinc finger, AN1-type
ENSGALG00000003135	101.792670905285	7.78531120372596	3.7087	1.5303e-10	2.8422e-09	chAnk3	Ankyrin repeat||Death-like domain||Death domain||ZU5 domain||Ankyrin repeat-containing domain
ENSGALG00000003136	63.2866141980619	17.6620215996944	1.8412	0.00026948	0.001036	HELIOS	Zinc finger, C2H2||Zinc finger, C2H2-like
ENSGALG00000003137	7.09048787936526	0.415366725390846	4.0934	0.012215	0.027547	FAM101A	-
ENSGALG00000003146	51.3097247653745	23.2497057394999	1.142	0.016122	0.035152	CCDC92	-
ENSGALG00000003148	64.7655885058004	22.5934170944424	1.5193	0.00038661	0.00141	SPAG16	WD40 repeat||WD40-repeat-containing domain||G-protein beta WD-40 repeat
ENSGALG00000003150	7504.95539444838	4792.8127612953	0.64697	0.018972	0.040396	TUBG1	Beta tubulin||Tubulin/FtsZ, C-terminal||Delta tubulin||Tubulin||Tubulin/FtsZ, 2-layer sandwich domain||Epsilon tubulin||Gamma tubulin||Tubulin/FtsZ, GTPase domain
ENSGALG00000003155	496.276303609983	282.045027846977	0.81522	0.0055047	0.013934	SRR	Tryptophan synthase beta subunit-like PLP-dependent enzyme
ENSGALG00000003157	147.165471348415	76.5296198109312	0.94335	0.0045131	0.011761	MYH7B	tRNA-binding arm||P-loop containing nucleoside triphosphate hydrolase||IQ motif, EF-hand binding site||Myosin head, motor domain||Prefoldin||Myosin tail
ENSGALG00000003160	133.797904209631	23.5155953998201	2.5084	0.0071014	0.017277	CERS1	Longevity assurance, LAG1/LAC1||TRAM/LAG1/CLN8 homology domain
ENSGALG00000003161	506.000811142845	37.3564158480406	3.7597	3.4237e-05	0.00017472	cVg1	Transforming growth factor-beta, N-terminal||Transforming growth factor-beta, C-terminal||Cystine-knot cytokine
ENSGALG00000003181	1684.43140125772	872.076771824365	0.94973	0.00077918	0.0025768	SURF2	Surfeit locus 2
ENSGALG00000003188	29.7905318999266	7.1186203833032	2.0652	0.0012485	0.0038687	-//-
ENSGALG00000003189	7233.38504736063	4310.05662962281	0.74696	0.007398	0.017926	NFYC	Histone core||Histone-fold||Transcription factor CBF/NF-Y/archaeal histone
ENSGALG00000003193	88.4387657302798	6.7331490709265	3.7153	3.2405e-13	1.0838e-11	CRABP-I	Lipocalin/cytosolic fatty-acid binding domain||Calycin-like||Cytosolic fatty-acid binding
ENSGALG00000003196	73.6535582927004	7.44676470583196	3.3061	5.1868e-06	3.3377e-05	ANG	Pancreatic ribonuclease||Ribonuclease A-domain
ENSGALG00000003200	21.7420024065257	0.284230174870305	6.2573	3.8507e-07	3.3051e-06	KCNQ4	Potassium channel, voltage dependent, KCNQ, C-terminal||Potassium channel, voltage dependent, KCNQ||Two pore domain potassium channel domain||Ion transport domain||Potassium channel||Potassium channel, voltage dependent, KCNQ2
ENSGALG00000003203	31.1059514395411	3.62611038500204	3.1007	0.00015407	0.00063935	-	Immunoglobulin-like domain||Sema domain||Plexin-like fold||Immunoglobulin subtype
ENSGALG00000003205	7778.91364531663	4830.82929703416	0.6873	0.014484	0.031971	EIF4EBP1	Eukaryotic translation initiation factor 4E binding
ENSGALG00000003206	1219.90000677318	707.995394466313	0.78495	0.0067289	0.016481	METTL13	S-adenosyl-L-methionine-dependent methyltransferase||Methyltransferase type 11||Spermidine/spermine synthases family
ENSGALG00000003212	1154.63759467783	31.0844055938889	5.2151	4.3853e-45	1.276e-41	TSPO2	TspO/MBR-related protein
ENSGALG00000003213	537.947905344749	49.5636296785537	3.4401	7.0281e-15	3.2546e-13	LGALS2	Galectin, carbohydrate recognition domain||Concanavalin A-like lectin/glucanase domain
ENSGALG00000003215	4653.35643262799	2078.35522923144	1.1628	2.752e-05	0.00014419	PEF1	EF-hand domain
ENSGALG00000003245	1240.11733365379	401.780020217114	1.626	2.8162e-08	3.2261e-07	LSM1	Like-Sm (LSM) domain||Ribonucleoprotein LSM domain||Ribonucleoprotein LSM domain, eukaryotic/archaea-type
ENSGALG00000003250	2225.39094837479	815.435636498571	1.4484	4.436e-07	3.7485e-06	ITPA	Inosine triphosphate pyrophosphatase-like||Ham1-like protein
ENSGALG00000003253	63.5083415163624	7.08325046728448	3.1645	1.314e-05	7.531e-05	ATP8B1	HAD-like domain||P-type ATPase, A domain||P-type ATPase, subfamily IV||P-type ATPase||P-type ATPase, cytoplasmic domain N
ENSGALG00000003261	145.368543592902	18.6093260357084	2.9656	1.3256e-12	3.7568e-11	PTRF	-
ENSGALG00000003264	239.705655277906	137.580205184643	0.80099	0.020867	0.043896	DDHD2	WWE domain||Sterile alpha motif domain||Sterile alpha motif/pointed domain||Sterile alpha motif, type 1||DDHD
ENSGALG00000003268	1450.19907451826	530.95135444738	1.4496	5.1458e-07	4.2718e-06	PPAPDC1B	Phosphatidic acid phosphatase type 2/haloperoxidase
ENSGALG00000003281	2086.80174730714	1087.46537034981	0.94032	0.0010582	0.003351	GSS	Glutathione synthase, eukaryotic||Glutathione synthase, substrate-binding, eukaryotic||Pre-ATP-grasp domain
ENSGALG00000003282	5766.18818121146	2333.24347712845	1.3053	4.9944e-06	3.2305e-05	Stat5	SH2 domain||STAT transcription factor, all-alpha||STAT transcription factor, coiled coil||STAT transcription factor, DNA-binding||STAT transcription factor, protein interaction||p53-like transcription factor, DNA-binding
ENSGALG00000003285	120.797107598096	13.8213272105716	3.1276	0.00017119	0.00069958	CDHR2	Cadherin-like||Cadherin
ENSGALG00000003295	12.6102220685238	0.956395498297645	3.7208	0.0017333	0.0051374	-	Peptidase M12B, ADAM/reprolysin||ADAM-TS Spacer 1||Peptidase M12B, ADAM-TS||Peptidase M12B, propeptide||Thrombospondin, type 1 repeat
ENSGALG00000003301	165.168490226103	78.5004027516401	1.0732	0.020641	0.043489	FAM167B	FAM167
ENSGALG00000003311	317.51240315866	23.4527939069675	3.759	1.7575e-15	8.9976e-14	FGFR1	Immunoglobulin||Immunoglobulin-like domain||Tyrosine-protein kinase, catalytic domain||Fibroblast growth factor receptor family||Immunoglobulin I-set||Protein kinase domain||Immunoglobulin subtype 2||Serine-threonine/tyrosine-protein kinase catalytic domain||Protein kinase-like domain||Serine/threonine/dual specificity protein kinase, catalytic domain||Immunoglobulin subtype
ENSGALG00000003313	952.188603505284	406.617333356757	1.2276	7.5926e-05	0.00035039	-	Myotubularin-like phosphatase domain||Protein-tyrosine phosphatase-like
ENSGALG00000003316	1293.75703109075	139.427652994945	3.214	0.00037437	0.0013728	FMO3	Flavin monooxygenase FMO||Flavin monooxygenase (FMO) 2||Dimethylaniline monooxygenase, N-oxide-forming||Flavin monooxygenase (FMO) 3||Flavin monooxygenase (FMO) 1||Flavin monooxygenase-like||Pyridine nucleotide-disulphide oxidoreductase, FAD/NAD(P)-binding domain
ENSGALG00000003321	4072.03040299439	1659.72841115679	1.2948	5.4789e-06	3.505e-05	RILPL2	Rab interacting lysosomal protein
ENSGALG00000003323	24.9922532465833	2.86918649489293	3.1228	0.00010319	0.00045607	OSGIN1	Pyridine nucleotide-disulphide oxidoreductase, FAD/NAD(P)-binding domain
ENSGALG00000003324	56.0132693261787	0.33608266171367	7.3808	5.8406e-16	3.3431e-14	PRRX1	OAR domain||Homeodomain-like||Homeobox domain
ENSGALG00000003332	441.693687337196	65.3391981971988	2.757	9.8586e-10	1.545e-08	-//-
ENSGALG00000003345	1828.7688029506	870.597529677728	1.0708	0.00016388	0.00067364	-	Phospholipase C, phosphoinositol-specific, EF-hand-like||Phospholipase C, phosphatidylinositol-specific , X domain||Phosphoinositide phospholipase C family||C2 domain||PLC-like phosphodiesterase, TIM beta/alpha-barrel domain||Phospholipase C, phosphatidylinositol-specific, Y domain||Pleckstrin homology domain
ENSGALG00000003348	2129.69158482921	790.518920575023	1.4298	0.0025337	0.0071533	-	Hypoxia induced protein, domain
ENSGALG00000003354	105.59403761881	17.0954782554902	2.6268	9.1302e-06	5.47e-05	KCNH4	PAS fold||PAS domain||PAS fold-4||Two pore domain potassium channel domain||Cyclic nucleotide-binding-like||Potassium channel, voltage-dependent, ERG||Potassium channel, voltage-dependent, EAG/ELK/ERG||PAS-associated, C-terminal||Cyclic nucleotide-binding domain||Ion transport domain||Potassium channel, voltage-dependent, ELK||PAC motif
ENSGALG00000003355	4311.22079129806	2165.97623831208	0.99308	0.00027463	0.0010528	NOP16	Ribosome biogenesis protein Nop16
ENSGALG00000003356	1822.62970317777	912.988278190662	0.99735	0.0034352	0.009318	TM2D2	TM2 domain
ENSGALG00000003357	4642.5109512612	2371.35595529156	0.96919	0.00039735	0.001444	FKBP8	Tetratricopeptide repeat-containing domain||Peptidyl-prolyl cis-trans isomerase, FKBP-type, domain||Tetratricopeptide repeat||Tetratricopeptide TPR2||Tetratricopeptide TPR1
ENSGALG00000003360	77.0939497264564	30.9562797101926	1.3164	0.0022586	0.0064844	ARL10	Small GTPase superfamily, ARF/SAR type||Signal recognition particle receptor, beta subunit||Small GTPase superfamily, ARF type||P-loop containing nucleoside triphosphate hydrolase||Gtr1/RagA G protein||Small GTPase superfamily||Small GTPase superfamily, SAR1-type||Mitochondrial Rho-like
ENSGALG00000003369	3309.25262853343	1213.83621723139	1.4469	1.1602e-06	8.7308e-06	KAT2A	Acyl-CoA N-acyltransferase||GNAT domain||PCAF, N-terminal||Bromodomain
ENSGALG00000003374	162.762654497306	33.2559121940571	2.2911	2.4202e-09	3.4948e-08	ESRP2	Ribonuclease H-like domain||RNA recognition motif domain
ENSGALG00000003375	559.203431282679	298.607518518021	0.90512	0.0049651	0.01277	FOXP4	Transcription factor, fork head
ENSGALG00000003379	76.6478323380461	1.98961122409214	5.2677	6.6812e-16	3.7626e-14	MDFI	-
ENSGALG00000003386	983.047704474086	135.619178260484	2.8577	6.8255e-13	2.0979e-11	SPTB	Spectrin/alpha-actinin||Pleckstrin homology domain, spectrin-type||Calponin homology domain||Calmodulin-regulated spectrin-associated protein, CH domain||Spectrin, beta subunit||Spectrin repeat||Pleckstrin homology domain
ENSGALG00000003389	18711.9736429957	5649.71077684622	1.7277	1.0046e-09	1.5687e-08	GILT	Gamma interferon inducible lysosomal thiol reductase GILT||Thioredoxin-like fold
ENSGALG00000003406	48.366136603563	9.87616356532449	2.292	0.00097266	0.003114	RXRG	Nuclear hormone receptor, ligand-binding, core||Nuclear hormone receptor, ligand-binding||Transcription factor COUP||Nuclear/hormone receptor activator site AF-1||Retinoid X receptor/HNF4||Zinc finger, nuclear hormone receptor-type||Steroid hormone receptor
ENSGALG00000003412	1805.47354947181	388.058673014998	2.218	1.1365e-11	2.6315e-10	-	Ubiquitin-related domain||Ras-like guanine nucleotide exchange factor, N-terminal||Ras guanine-nucleotide exchange factors catalytic domain||Ras-association||Ras guanine nucleotide exchange factor domain
ENSGALG00000003416	1413.96855491815	698.868467973502	1.0167	0.00040709	0.0014745	FAM160A2	Retinoic acid induced 16-like protein
ENSGALG00000003422	3161.30089550843	1255.43442949438	1.3323	4.5417e-06	2.9718e-05	TRIM3	NHL repeat, subgroup||SMP-30/Gluconolactonase/LRE-like region||Filamin/ABP280 repeat-like||Filamin/ABP280 repeat||NHL repeat||Immunoglobulin E-set||Zinc finger, B-box||B-box, C-terminal
ENSGALG00000003429	1338.98153366771	666.233163925083	1.007	0.00063229	0.0021526	PBX1A	Homeodomain-like||Homeobox domain||PBX
ENSGALG00000003432	40.8137379734864	0.672165323427339	5.9241	1.7524e-06	1.2637e-05	AGXT2	Aminotransferase class-III||Pyridoxal phosphate-dependent transferase
ENSGALG00000003433	139.567679692093	42.7800573574872	1.706	1.0237e-05	6.0477e-05	-	Renal dipeptidase family
ENSGALG00000003437	101.621337512258	22.8508215849337	2.1529	5.6751e-07	4.6471e-06	ADAM8	Peptidase M12B, propeptide||Blood coagulation inhibitor, Disintegrin||ADAM, cysteine-rich||Epidermal growth factor-like domain||Peptidase M12B, ADAM/reprolysin
ENSGALG00000003445	3241.55710376028	1991.85397100863	0.70258	0.0080553	0.019267	MGST3	Membrane-associated, eicosanoid/glutathione metabolism (MAPEG) protein
ENSGALG00000003467	7922.4443668156	3258.71574523304	1.2816	4.9693e-06	3.2203e-05	BYSL	Bystin
ENSGALG00000003472	22.4483663524585	3.8121100891902	2.5579	0.00048074	0.0017	VWC2L	von Willebrand factor, type C
ENSGALG00000003478	64.4440670676342	20.6727468204731	1.6403	0.00052362	0.0018308	GFI1B	Zinc finger, C2H2-like||Zinc finger, C2H2
ENSGALG00000003485	21771.9097287415	9608.21699597358	1.1801	2.0955e-05	0.00011354	CCND3	Cyclin A/B/D/E/F/O||Cyclin, C-terminal domain||Cyclin-like||Cyclin, N-terminal
ENSGALG00000003488	6.26894626542295	0	Inf	0.0075776	0.018288	PTPRT	Fibronectin type III||Protein-tyrosine/Dual specificity phosphatase||Protein-tyrosine phosphatase, catalytic||Protein-tyrosine phosphatase-like||Immunoglobulin-like domain||Concanavalin A-like lectin/glucanase domain||Protein-tyrosine phosphatase, receptor/non-receptor type||MAM domain
ENSGALG00000003490	41.6011479669131	16.1695250008506	1.3633	0.012396	0.027887	-	Aldehyde/histidinol dehydrogenase||Aldehyde dehydrogenase NAD(P)-dependent||Aldehyde dehydrogenase domain
ENSGALG00000003495	1049.44701457271	381.362282830432	1.4604	0.0043657	0.011432	ALDH9A1	Aldehyde/histidinol dehydrogenase||Aldehyde dehydrogenase domain
ENSGALG00000003499	693.298842082082	145.746000966574	2.25	2.7897e-08	3.1978e-07	MAST3	PDZ domain||Tyrosine-protein kinase, catalytic domain||Microtubule-associated serine/threonine-protein kinase, pre-PK domain||Serine/threonine/dual specificity protein kinase, catalytic domain||Protein kinase-like domain||Serine-threonine/tyrosine-protein kinase catalytic domain||Protein kinase domain||Microtubule-associated serine/threonine-protein kinase, domain
ENSGALG00000003507	81.4374829736708	30.8600253068578	1.4	0.0013492	0.0041424	TECPR1	Beta-propeller repeat TECPR||Peroxin/Ferlin domain||Regulator of chromosome condensation 1/beta-lactamase-inhibitor protein II
ENSGALG00000003510	1716.20102660327	694.239801558157	1.3057	6.0308e-06	3.7995e-05	UCK2	Phosphoribulokinase/uridine kinase||P-loop containing nucleoside triphosphate hydrolase||Uridine kinase like||Dephospho-CoA kinase||Phosphoribulokinase
ENSGALG00000003512	1713.86036225505	33.352166597392	5.6833	1.0924e-11	2.5565e-10	SPINK7	Kazal domain
ENSGALG00000003516	2041.777867191	705.50762782093	1.5331	2.4178e-07	2.1904e-06	TCIRG1	V-type ATPase, V0 complex, 116kDa subunit family
ENSGALG00000003527	545.212707408479	143.661598645647	1.9241	0.00013329	0.00056451	ARRDC2	Arrestin C-terminal-like domain||Immunoglobulin E-set||Arrestin-like, N-terminal
ENSGALG00000003529	748.722013918178	444.10586748955	0.75353	0.0097646	0.022693	SYNC	Intermediate filament protein||Prefoldin
ENSGALG00000003537	48.0262475433838	0.284230174870305	7.4006	7.0266e-05	0.00032668	SGK2	Serine/threonine/dual specificity protein kinase, catalytic domain||Serine-threonine/tyrosine-protein kinase catalytic domain||Protein kinase-like domain||AGC-kinase, C-terminal||Protein kinase, C-terminal||Tyrosine-protein kinase, catalytic domain||Protein kinase domain
ENSGALG00000003539	1669.8404996726	761.202332038989	1.1334	0.00016169	0.00066591	KIAA1522	-
ENSGALG00000003548	102.686309226943	53.2216706057281	0.94816	0.016545	0.035966	BAIAP2L1	SH3 domain||IMD/I-BAR domain||Variant SH3 domain
ENSGALG00000003549	2027.81325053131	1095.82118258911	0.88791	0.0012018	0.0037426	MTG1	P-loop containing nucleoside triphosphate hydrolase||GTPase, MTG1||GTP binding domain
ENSGALG00000003550	9.8320020338307	1.3991938005223	2.8129	0.017481	0.037752	ARHGAP40	Rho GTPase-activating protein domain||Rho GTPase activation protein
ENSGALG00000003551	44.4092298593112	0	Inf	2.9161e-14	1.2092e-12	PRELP	Leucine-rich repeat||Leucine-rich repeat-containing N-terminal||Leucine-rich repeat, typical subtype
ENSGALG00000003553	19.8907914132884	2.84476558488338	2.8057	0.0010139	0.0032307	ABCA12	AAA+ ATPase domain||ABC transporter-like||P-loop containing nucleoside triphosphate hydrolase
ENSGALG00000003557	1815.02078172416	811.791244660829	1.1608	4.6029e-05	0.00022585	PAOX	Amine oxidase
ENSGALG00000003561	104.899636851026	26.6573981093085	1.9764	0.0001383	0.00058338	PEX11G	Peroxisomal biogenesis factor 11
ENSGALG00000003562	15.0281094675673	1.24062567316795	3.5985	0.000895	0.0029032	NPTX2	Concanavalin A-like lectin/glucanase domain||Pentaxin
ENSGALG00000003567	11.3609898164832	1.99754956327705	2.5078	0.01146	0.026058	FNDC5	Fibronectin type III
ENSGALG00000003571	21.2988397281862	0.33608266171367	5.9858	5.5151e-07	4.5374e-06	KIF12	Kinesin motor domain||P-loop containing nucleoside triphosphate hydrolase
ENSGALG00000003575	5672.28182075976	2457.42108474018	1.2068	6.5199e-05	0.00030573	DNTTIP1	-
ENSGALG00000003577	1292.7619306854	598.169915722707	1.1118	0.00013706	0.00057879	RNF19B	Zinc finger, C6HC-type||Zinc finger, RING-type
ENSGALG00000003578	505.81863312401	21.5907026741169	4.5501	6.0616e-33	3.9194e-30	fn1	Fibronectin, type I||Fibronectin type III||Kringle-like fold||Fibronectin, type II, collagen-binding
ENSGALG00000003589	152.83480678436	8.96855082523508	4.091	2.1522e-06	1.52e-05	VTN	Hemopexin-like repeats||Somatomedin B domain||Somatomedin B, chordata||Hemopexin-like domain
ENSGALG00000003594	253.885109235201	101.035358928586	1.3293	0.020809	0.043796	chAnk1	Ankyrin repeat-containing domain||Death-like domain||Ankyrin repeat||ZU5 domain||Death domain
ENSGALG00000003595	22.9700008185798	0	Inf	2.6093e-07	2.3505e-06	SARM1	Sterile alpha motif, type 1||Sterile alpha motif/pointed domain||Armadillo-type fold||Sterile alpha motif domain||Toll/interleukin-1 receptor homology (TIR) domain||Sterile alpha motif, type 2
ENSGALG00000003597	4372.55560355344	1829.58233554997	1.257	9.4621e-06	5.6452e-05	AK2	Adenylate kinase, active site lid domain||Adenylate kinase/UMP-CMP kinase||Adenylate kinase subfamily||P-loop containing nucleoside triphosphate hydrolase
ENSGALG00000003601	488.181269103059	157.699880564913	1.6302	6.9515e-07	5.5618e-06	ATP2B4	P-type ATPase, cytoplasmic domain N||P-type ATPase||Cation-transporting P-type ATPase, C-terminal||Plasma membrane calcium transporting P-type ATPase, C-terminal||P-type ATPase, A domain||Cation-transporting P-type ATPase, N-terminal||P-type ATPase, subfamily IIB||HAD-like domain
ENSGALG00000003612	1590.48360202693	898.104514513216	0.82451	0.0035507	0.0095868	RNLS	-
ENSGALG00000003625	7741.55436376806	2310.00851553535	1.7447	5.6234e-08	6.0193e-07	NDUFS5	NADH:ubiquinone oxidoreductase, iron-sulphur subunit 5
ENSGALG00000003630	7949.09502793163	2243.92108079532	1.8248	1.4149e-10	2.6618e-09	C5H11ORF10	Uncharacterised protein family UPF0197
ENSGALG00000003640	80.0312186539691	3.56878339515408	4.4871	5.3751e-10	8.9369e-09	FAM20C	Domain of unknown function DUF1193
ENSGALG00000003642	56.5738034818809	11.4253812615614	2.3079	4.5891e-06	2.9995e-05	PDGF-A	Platelet-derived growth factor, N-terminal||Cystine-knot cytokine||PDGF/VEGF domain
ENSGALG00000003644	17.6673437345524	0	Inf	9.5014e-07	7.3041e-06	-	C2 domain
ENSGALG00000003648	139.874722820698	38.2737658092296	1.8697	7.728e-07	6.1075e-06	SVIP	-
ENSGALG00000003651	3287.33882747465	1865.43552964727	0.81741	0.0034236	0.0092932	NT5C3B	HAD-like domain||Pyrimidine 5'-nucleotidase, eukaryotic
ENSGALG00000003655	47.1957859534615	12.2750611193481	1.9429	0.00019607	0.00078763	GAS2	Growth-arrest-specific protein 2 domain||Calponin homology domain
ENSGALG00000003665	2373.40332676644	1161.88410392742	1.0305	0.00032875	0.0012324	PIGS	Phosphatidylinositol-glycan biosynthesis class S protein
ENSGALG00000003669	3259.20317076022	1513.63413970999	1.1065	0.00016519	0.00067792	ZBTB17	BTB/POZ fold||BTB/POZ||BTB/POZ-like||Zinc finger, C2H2-like||Zinc finger, C2H2
ENSGALG00000003670	772.233965074859	154.463109573156	2.3218	0.00030726	0.0011623	-//-
ENSGALG00000003677	13.6056713352057	0	Inf	2.1271e-05	0.00011486	NTNG2	Sialidases||Epidermal growth factor-like domain||EGF-like, laminin||Laminin, N-terminal
ENSGALG00000003678	175.727768723794	8.56419216766428	4.3589	7.659e-13	2.3094e-11	GLUL	Glutamine synthetase, beta-Grasp||Glutamine synthetase, catalytic domain
ENSGALG00000003690	230.643807602767	1.66146690156338	7.1171	1.4374e-11	3.2753e-10	-	Prefoldin||Keratin, type I||Intermediate filament protein
ENSGALG00000003693	2743.33794098233	1578.42552415809	0.79745	0.009008	0.021186	-	Spectrin/alpha-actinin||Growth-arrest-specific protein 2 domain||Calmodulin-regulated spectrin-associated protein, CH domain||Plectin repeat||Calponin homology domain||Spectrin repeat||EF-hand domain
ENSGALG00000003706	2742.12021024533	514.398924819609	2.4143	2.4081e-15	1.2011e-13	DUSP1	Protein-tyrosine phosphatase, receptor/non-receptor type||Dual specificity phosphatase, catalytic domain||Rhodanese-like domain||Protein-tyrosine/Dual specificity phosphatase||Protein-tyrosine phosphatase-like||Protein-tyrosine phosphatase, catalytic||Atypical dual specificity phosphatase||Mitogen-activated protein (MAP) kinase phosphatase||Dual specificity phosphatase, subgroup, catalytic domain
ENSGALG00000003713	56.0712090463927	10.064627105693	2.478	3.7602e-06	2.497e-05	-	Chloride channel, voltage gated||Chloride channel, core||CBS domain||Chloride channel ClC-K
ENSGALG00000003726	95.5623030073833	1.68342397539261	5.827	1.9423e-20	2.4221e-18	EGFLAM	Laminin G domain||Concanavalin A-like lectin/glucanase domain||Fibronectin type III||Epidermal growth factor-like domain||EGF-like calcium-binding domain
ENSGALG00000003731	3398.16422518118	1946.14792968713	0.80413	0.0048968	0.012613	FBXO42	Kelch repeat type 2||F-box domain||Kelch repeat type 1
ENSGALG00000003733	17.9110951573553	0.284230174870305	5.9777	6.077e-06	3.8218e-05	LIFR	Fibronectin type III
ENSGALG00000003741	2682.65107784585	1063.34961474864	1.335	9.7192e-06	5.7792e-05	MYO18A	Myosin tail||P-loop containing nucleoside triphosphate hydrolase||RGS domain||Myosin head, motor domain||IQ motif, EF-hand binding site||PDZ domain
ENSGALG00000003742	90.3352514931643	14.6361839829835	2.6257	2.8598e-08	3.2717e-07	CPAMD8	Alpha-2-macroglobulin, N-terminal 2||Alpha-macroglobulin, receptor-binding||Alpha-macroglobulin complement component||Terpenoid cyclases/protein prenyltransferase alpha-alpha toroid||Alpha-2-macroglobulin||Kazal domain||Farnesoic acid O-methyl transferase||Alpha-2-macroglobulin, thiol-ester bond-forming
ENSGALG00000003744	39.2246460250651	2.76548152120621	3.8262	0.0014874	0.0045121	ADAM19	Blood coagulation inhibitor, Disintegrin||Peptidase M12B, propeptide||ADAM, cysteine-rich||Peptidase M12B, ADAM/reprolysin||Epidermal growth factor-like domain
ENSGALG00000003750	483.815357782952	83.9729451429167	2.5265	1.1044e-10	2.1233e-09	PLCG1	Variant SH3 domain||Phospholipase C, phosphoinositol-specific, EF-hand-like||Phospholipase C, phosphatidylinositol-specific , X domain||EF-hand domain||Phosphatidylinositol-4, 5-bisphosphate phosphodiesterase gamma||Phospholipase C, phosphatidylinositol-specific, Y domain||Pleckstrin homology domain||Phosphoinositide phospholipase C family||C2 domain||PLC-like phosphodiesterase, TIM beta/alpha-ba…
ENSGALG00000003759	58.8149170102114	5.874984043311	3.3235	4.6125e-09	6.2567e-08	RORalpha1	Zinc finger, nuclear hormone receptor-type||Steroid hormone receptor||Nuclear receptor ROR||Nuclear hormone receptor, ligand-binding, core||Nuclear hormone receptor, ligand-binding||Thyroid hormone receptor
ENSGALG00000003761	67.9585129059651	4.83437680897552	3.8133	6.5706e-11	1.3065e-09	NIPAL4	Magnesium transporter NIPA||EamA domain
ENSGALG00000003765	78.2145197316062	0	Inf	1.221e-06	9.1404e-06	A1CF	HnRNP R/Q splicing factor||RNA recognition motif domain
ENSGALG00000003767	11.705148639473	1.29247816001131	3.1789	0.0059565	0.014866	NKD1	EF-hand domain
ENSGALG00000003770	2378.41678169694	1084.43255113613	1.1331	9.0402e-05	0.00040592	Protein	Annexin, type V||Annexin, type II||Annexin||Annexin repeat
ENSGALG00000003772	2076.95170553842	657.570190934989	1.6593	8.0733e-09	1.0402e-07	SDF2	MIR motif
ENSGALG00000003777	15.5965698685695	0	Inf	4.789e-06	3.1162e-05	NELL1	Concanavalin A-like lectin/glucanase domain||Laminin G domain||EGF-like calcium-binding domain||von Willebrand factor, type C||Epidermal growth factor-like domain
ENSGALG00000003792	796.65445828817	290.119086986362	1.4573	2.4712e-05	0.00013129	FYB	SH3 domain||Variant SH3 domain
ENSGALG00000003803	305.529194491674	18.1042730712751	4.0769	4.0117e-10	6.7931e-09	DAB2	PTB/PI domain
ENSGALG00000003804	3278.36875892608	964.861971041564	1.7646	0.0019052	0.0055826	ALDH4A1	Aldehyde/histidinol dehydrogenase||Delta-1-pyrroline-5-carboxylate dehydrogenase||Aldehyde dehydrogenase domain
ENSGALG00000003805	33.6966642685467	2.43487336249712	3.7907	3.2332e-07	2.8336e-06	PRKG1	Protein kinase-like domain||Serine/threonine/dual specificity protein kinase, catalytic domain||Serine-threonine/tyrosine-protein kinase catalytic domain||Cyclic nucleotide-binding-like||cGMP-dependent protein kinase||Protein kinase domain||cGMP-dependent kinase||cAMP/cGMP-dependent protein kinase||Cyclic nucleotide-binding domain||Tyrosine-protein kinase, catalytic domain||AGC-kinase, C-terminal
ENSGALG00000003814	160.01452915028	0.33608266171367	8.8952	1.6366e-15	8.4281e-14	Dkk-1	-
ENSGALG00000003819	258.546714186788	121.636918414549	1.0878	0.0010601	0.0033565	ADAP1	Arf GTPase activating protein||Pleckstrin homology domain
ENSGALG00000003821	150.243510038831	41.2675797521615	1.8642	9.2478e-07	7.1311e-06	RAMP1	Receptor activity modifying protein
ENSGALG00000003829	12.7067401562589	0	Inf	4.3751e-05	0.00021631	HPCAL4	EF-hand domain
ENSGALG00000003832	3744.17713301212	1946.12195437458	0.94405	0.00059464	0.0020415	TEX264	Regulatory factor, effector binding domain
ENSGALG00000003833	88.4105993756734	1.00824798514101	6.4543	2.7962e-16	1.6718e-14	CACNA1E	Voltage-dependent calcium channel, alpha-1 subunit||EF-hand domain||Polycystin cation channel, PKD1/PKD2||Voltage-dependent calcium channel, alpha-1 subunit, IQ domain||Ion transport domain||Voltage-dependent calcium channel, R-type, alpha-1 subunit
ENSGALG00000003838	104.143902074299	4.9625026926718	4.3914	1.778e-09	2.6644e-08	-	Protein of unknown function DUF1394
ENSGALG00000003839	11.1870821637436	0	Inf	0.00013021	0.00055442	GRM2	GPCR, family 3, nine cysteines domain||GPCR, family 3||GPCR, family 3, metabotropic glutamate receptor 2||GPCR, family 3, metabotropic glutamate receptor||Extracellular ligand-binding receptor||GPCR, family 3, C-terminal||Periplasmic binding protein-like I||GPCR, family 3, metabotropic glutamate receptor 3
ENSGALG00000003841	148.10569949246	35.1319630997412	2.0758	1.7639e-07	1.661e-06	DGKK	Pleckstrin homology domain||Sterile alpha motif, type 2||Diacylglycerol kinase, accessory domain||Protein kinase C-like, phorbol ester/diacylglycerol-binding domain||Sterile alpha motif, type 1||Sterile alpha motif/pointed domain||Sterile alpha motif domain||Diacylglycerol kinase, catalytic domain
ENSGALG00000003845	617.84476196221	240.552446640984	1.3609	1.7944e-05	9.9294e-05	MKNK2	Lipopolysaccharide kinase||Protein kinase-like domain||Serine-threonine/tyrosine-protein kinase catalytic domain||Serine/threonine/dual specificity protein kinase, catalytic domain||Tyrosine-protein kinase, catalytic domain||Protein kinase domain
ENSGALG00000003855	135.615013346853	21.4620890215875	2.6597	3.375e-10	5.8108e-09	c-src	SH3 domain||Serine-threonine/tyrosine-protein kinase catalytic domain||Serine/threonine/dual specificity protein kinase, catalytic domain||Protein kinase-like domain||SH2 domain||Protein kinase domain||Tyrosine-protein kinase, catalytic domain||Variant SH3 domain
ENSGALG00000003857	51.4914110430177	10.0103107826693	2.3628	0.013437	0.029915	ITK	Pleckstrin homology domain||Variant SH3 domain||Tyrosine-protein kinase, catalytic domain||Serine/threonine/dual specificity protein kinase, catalytic domain||Protein kinase-like domain||Serine-threonine/tyrosine-protein kinase catalytic domain||SH2 domain||SH3 domain||Zinc finger, Btk motif||Protein kinase domain||Spectrin alpha chain, SH3 domain
ENSGALG00000003866	9.89608400414876	0	Inf	0.00036108	0.0013327	FIBCD1	Fibrinogen, alpha/beta/gamma chain, C-terminal globular domain
ENSGALG00000003878	3519.52014264777	742.107137728669	2.2457	4.1208e-11	8.5339e-10	PIN4	Peptidyl-prolyl cis-trans isomerase, PpiC-type
ENSGALG00000003879	927.129054667082	463.654789672765	0.99972	0.00085263	0.0027859	MFSD2A	Major facilitator superfamily||Major facilitator superfamily domain
ENSGALG00000003885	11.1795363688024	1.08753204881819	3.3617	0.0038606	0.010299	-	PDZ domain
ENSGALG00000003894	7.09048787936526	0.33608266171367	4.399	0.012511	0.028117	CBLN1	Complement C1q protein||Tumour necrosis factor-like domain
ENSGALG00000003904	42.922007984213	1.00824798514101	5.4118	2.6158e-11	5.6447e-10	MLPH	Rab effector MyRIP/Melanophilin||Rab-binding domain||Zinc finger, FYVE/PHD-type
ENSGALG00000003921	215.665360523553	22.453795374093	3.2638	6.0403e-14	2.3278e-12	DBNDD2	Dysbindin
ENSGALG00000003923	114.622691959048	1.86093850975192	5.9447	1.0747e-22	1.9544e-20	COL6A3	Fibronectin type III||Collagen triple helix repeat||von Willebrand factor, type A||Proteinase inhibitor I2, Kunitz metazoa
ENSGALG00000003924	2732.09209596581	1716.66567888458	0.6704	0.018702	0.039905	ACBD6	Ankyrin repeat-containing domain||Acyl-CoA-binding protein, ACBP||Ankyrin repeat
ENSGALG00000003932	167.428879897561	53.3288740150721	1.6506	6.0733e-06	3.8218e-05	SDC4	Neurexin/syndecan/glycophorin C||Syndecan/Neurexin domain
ENSGALG00000003934	2656.64776592025	357.397883069085	2.894	8.8728e-21	1.1915e-18	WIPF2	WH2 domain
ENSGALG00000003939	940.309281736779	172.372074426165	2.4476	6.6529e-07	5.3401e-06	KLF2	Zinc finger, C2H2||Zinc finger, C2H2-like
ENSGALG00000003944	16.59272090767	3.96520371353997	2.0651	0.010264	0.023653	FAM189A1	CD20-like family
ENSGALG00000003951	17534.7206501801	10066.0071121323	0.80072	0.003879	0.010345	SASH3	Sterile alpha motif/pointed domain||SH3 domain||Sterile alpha motif, type 1||Variant SH3 domain||Sterile alpha motif, type 2||SAM/SH3 domain-containing||Sterile alpha motif domain
ENSGALG00000003957	45.304652176165	16.8252077534533	1.429	0.013786	0.03062	APOH	Sushi/SCR/CCP domain||Beta-2-glycoprotein-1 fifth domain
ENSGALG00000003970	128.613028817826	30.4945940627739	2.0764	7.0115e-05	0.00032615	TJP1	Tight junction protein ZO||ZU5 domain||Guanylate kinase/L-type calcium channel beta subunit||PDZ domain||Guanylate kinase-like||Variant SH3 domain||P-loop containing nucleoside triphosphate hydrolase||SH3 domain
ENSGALG00000003973	3881.21933672743	1460.48289686737	1.4101	4.347e-07	3.6858e-06	TLCD1	TRAM/LAG1/CLN8 homology domain
ENSGALG00000003986	2095.95569937004	723.905628519828	1.5337	7.0285e-08	7.3387e-07	PITHD1	PITH domain||Galactose-binding domain-like
ENSGALG00000003987	2439.11707724977	1047.64606246543	1.2192	2.6158e-05	0.00013776	TRAF4	TNF receptor-associated factor TRAF||MATH||TRAF-like||Zinc finger, TRAF-type
ENSGALG00000003991	4954.25403062306	2440.56358032045	1.0215	0.00018543	0.00075039	MRTO4	Ribosomal protein L10/acidic P0
ENSGALG00000003993	3420.8572941932	1377.17718466449	1.3126	9.1001e-06	5.4538e-05	DNMT3A	PWWP domain||S-adenosyl-L-methionine-dependent methyltransferase||Zinc finger, FYVE/PHD-type
ENSGALG00000003999	90.4918737466683	16.327546297561	2.4705	5.3677e-08	5.7738e-07	NAV2	AAA+ ATPase domain||P-loop containing nucleoside triphosphate hydrolase||Calponin homology domain
ENSGALG00000004000	4250.92011242577	2514.63860848719	0.75742	0.0078838	0.018924	FLOT2	Band 7 protein
ENSGALG00000004002	5648.05893598992	2862.39460100785	0.98053	0.0006153	0.0021026	LYPLA2	Alpha/beta hydrolase fold-3||Phospholipase/carboxylesterase/thioesterase||Alpha/Beta hydrolase fold
ENSGALG00000004005	1979.00619944652	722.151837878713	1.4544	0.013914	0.030866	-	NADP-dependent oxidoreductase domain||Aldo/keto reductase subgroup
ENSGALG00000004009	191.097698867132	48.664073401271	1.9734	7.0968e-08	7.3968e-07	DHRS13	Short-chain dehydrogenase/reductase SDR||Glucose/ribitol dehydrogenase||Polyketide synthase, ketoreductase domain
ENSGALG00000004021	37.0707207943325	3.95972921053538	3.2268	1.811e-06	1.3005e-05	AXIN2	RGS domain||DIX domain||Axin beta-catenin binding
ENSGALG00000004028	10.2121649646295	0	Inf	0.00028017	0.0010712	MATN4	Matrilin, coiled-coil trimerisation domain||von Willebrand factor, type A||Epidermal growth factor-like domain||EGF-like calcium-binding domain
ENSGALG00000004035	20.6886134196297	5.0442505925293	2.0361	0.0065757	0.016132	CRYBA1	Beta/gamma crystallin||Gamma-crystallin-related
ENSGALG00000004039	6090.27776275038	3412.17825540786	0.83582	0.0018751	0.0055074	MINOS1	Protein of unknown function DUF543
ENSGALG00000004043	7284.19587601032	3732.38247998384	0.96467	0.00049863	0.0017551	NBL1	Cystine-knot cytokine||DAN||Glycoprotein hormone subunit beta, cystine knot||Neuroblastoma suppressor of tumourigenicity 1||Cystine knot, C-terminal
ENSGALG00000004047	1146.32755325557	652.073606996583	0.81391	0.0042745	0.011233	GALE	Nucleotide sugar epimerase||Male sterility, NAD-binding||NAD-dependent epimerase/dehydratase, N-terminal domain||Polyketide synthase, ketoreductase domain||3-beta hydroxysteroid dehydrogenase/isomerase||Short-chain dehydrogenase/reductase SDR||Polysaccharide biosynthesis protein, CapD-like domain||UDP-glucose 4-epimerase GalE||RmlD-like substrate binding domain
ENSGALG00000004070	55.1610755900153	7.78531120372596	2.8248	4.5857e-06	2.9984e-05	MICALL2	Calponin homology domain||Calmodulin-regulated spectrin-associated protein, CH domain||Domain of unknown function DUF3585||Zinc finger, LIM-type
ENSGALG00000004078	80.6111732906633	0.284230174870305	8.1478	6.6593e-07	5.3427e-06	-	Zinc finger, RING-type||Tetratricopeptide repeat||Tetratricopeptide repeat-containing domain||PUA-like domain||Zinc finger, C3HC4 RING-type||Peptidase S16, lon N-terminal
ENSGALG00000004096	131.350040379518	22.3805917058753	2.5531	1.155e-09	1.7891e-08	CHRNA7	Neurotransmitter-gated ion-channel||Neurotransmitter-gated ion-channel ligand-binding domain||Neurotransmitter-gated ion-channel transmembrane domain||Nicotinic acetylcholine receptor
ENSGALG00000004113	1601.70034914727	849.216064346018	0.9154	0.0022042	0.0063488	-	GPCR, rhodopsin-like, 7TM||G protein-coupled receptor, rhodopsin-like
ENSGALG00000004119	31.3914687698982	2.50868292316971	3.6454	2.0597e-06	1.4605e-05	-	Alpha/Beta hydrolase fold||Arylacetamide deacetylase||Alpha/beta hydrolase fold-3||Carboxylesterase, type B
ENSGALG00000004140	38.1161835359284	6.05249857767031	2.6548	4.7611e-05	0.00023243	SH3BP4	SH3 domain||ZU5 domain||Variant SH3 domain
ENSGALG00000004149	184.031809351982	80.2255535521155	1.1978	0.00054406	0.0018943	KCNK15	Two pore domain potassium channel domain||Two pore domain potassium channel||Potassium channel subfamily K member 15||Two pore domain potassium channel, TASK family
ENSGALG00000004166	1730.97166355596	880.884294207169	0.97456	0.00079247	0.0026104	C5H11ORF2	Vacuolar protein sorting-associated protein 54||Conserved oligomeric Golgi complex, subunit 2, N-terminal||Conserved oligomeric Golgi complex subunit 8
ENSGALG00000004167	7211.15736195564	2025.13666178425	1.8322	9.8928e-11	1.9147e-09	SRGN	Serglycin
ENSGALG00000004176	1316.83246486598	651.566139540112	1.0151	0.00026192	0.001011	ATOX1	Heavy metal-associated domain, HMA
ENSGALG00000004181	1620.44393607155	384.302224431708	2.0761	5.7409e-12	1.4359e-10	GAA	Galactose mutarotase-like domain||P-type trefoil||Glycoside hydrolase superfamily||Glycoside hydrolase family 31
ENSGALG00000004183	56.303758191765	5.01982968251975	3.4875	2.7573e-09	3.936e-08	FAM20A	Domain of unknown function DUF1193
ENSGALG00000004184	687.427931345748	15.7870643552981	5.4444	1.0138e-39	1.3615e-36	SPARC	Follistatin-like, N-terminal||Kazal domain||Follistatin/Osteonectin EGF domain||SPARC/Testican, calcium-binding domain
ENSGALG00000004189	1036.25781456309	598.814885716544	0.7912	0.0065354	0.016051	MAFK	Basic leucine zipper domain, Maf-type||Basic-leucine zipper domain||Transcription factor, Skn-1-like, DNA-binding domain
ENSGALG00000004196	341.510053649547	1.91279099659529	7.4801	1.0233e-08	1.2925e-07	-	UDP-glucuronosyl/UDP-glucosyltransferase||Glycosyl transferase, family 28, C-terminal
ENSGALG00000004209	10.6110759678002	0.284230174870305	5.2224	0.00098877	0.0031575	ELFN1	Fibronectin type III||Leucine-rich repeat, typical subtype||Leucine-rich repeat||Cysteine-rich flanking region, C-terminal
ENSGALG00000004216	34.6963832980392	4.6373690369673	2.9034	3.2083e-05	0.00016503	TOR3A	AAA+ ATPase domain||ClpA/B family||Torsin||P-loop containing nucleoside triphosphate hydrolase||ATPase, AAA-type, core
ENSGALG00000004221	78.3856496584699	4.73861017447371	4.0481	2.9299e-13	9.8557e-12	IL22RA1	Fibronectin type III
ENSGALG00000004223	20.2965464389817	1.47300336119489	3.7844	8.3497e-05	0.00037951	-	Cytochrome c oxidase, subunit 8
ENSGALG00000004234	151.139194549446	49.0929120306622	1.6223	1.7648e-05	9.7838e-05	ATHL1	Glycoside hydrolase, family 65, central catalytic||Six-hairpin glycosidase-like
ENSGALG00000004239	95.9612140105539	4.76850558748784	4.3308	2.0128e-16	1.2417e-14	IFITM5	CD225/Dispanin family
ENSGALG00000004243	67.5080963909458	14.8794516152087	2.1817	0.0042869	0.011261	IFITM3	CD225/Dispanin family
ENSGALG00000004245	12179.0307624631	4842.22180489	1.3307	2.3784e-06	1.6635e-05	NUDT1	7,8-dihydro-8-oxoguanine triphosphatase||NUDIX hydrolase domain-like||NUDIX hydrolase domain||NUDIX hydrolase
ENSGALG00000004250	767.739112279024	124.371898630287	2.626	3.819e-16	2.2373e-14	B4GALNT4	Chondroitin N-acetylgalactosaminyltransferase||Nucleotide-diphospho-sugar transferases||PA14
ENSGALG00000004252	2193.54358628262	942.50068919134	1.2187	2.0573e-05	0.00011186	-	Peptidase C1A, papain C-terminal||Proteinase inhibitor I29, cathepsin propeptide
ENSGALG00000004256	345.875905841355	98.8488392606573	1.807	3.003e-08	3.41e-07	DHRS3	Short-chain dehydrogenase/reductase SDR||Polysaccharide biosynthesis protein, CapD-like domain||Glucose/ribitol dehydrogenase||Polyketide synthase, ketoreductase domain
ENSGALG00000004257	258.516996666948	46.6958133585533	2.4689	9.84e-06	5.8411e-05	TSPAN15	Tetraspanin/Peripherin||Tetraspanin||Tetraspanin, EC2 domain
ENSGALG00000004260	63.0626045783109	2.68866129370936	4.5518	5.0174e-05	0.00024345	PKP3	Armadillo||Armadillo-type fold
ENSGALG00000004267	118.463922729036	0	Inf	1.7993e-13	6.2701e-12	SIGIRR	Immunoglobulin-like domain||Toll/interleukin-1 receptor homology (TIR) domain
ENSGALG00000004270	59.060042614053	21.1997568587356	1.4781	0.0012578	0.0038941	ALDH1A2	Aldehyde/histidinol dehydrogenase||Aldehyde dehydrogenase domain
ENSGALG00000004274	40.2266179922098	12.6111437810618	1.6735	0.0016255	0.0048685	cdermo-1	Myc-type, basic helix-loop-helix (bHLH) domain
ENSGALG00000004280	19.9444613706919	0.284230174870305	6.1328	1.5538e-06	1.1322e-05	ANO9	ABC transporter type 1, transmembrane domain||Anoctamin
ENSGALG00000004284	1060.98364883685	455.559562734004	1.2197	3.7035e-05	0.00018724	LFNG	Fringe-like||Fringe
ENSGALG00000004285	132.884026179369	1.114963625652	6.897	0.00066007	0.0022347	HNF4alpha	Zinc finger, nuclear hormone receptor-type||Steroid hormone receptor||Transcription factor COUP||Retinoid X receptor/HNF4||Nuclear hormone receptor, ligand-binding, core||Nuclear hormone receptor, ligand-binding
ENSGALG00000004286	16.20501218193	0.284230174870305	5.8332	2.1873e-05	0.00011764	COL13A1	Collagen triple helix repeat
ENSGALG00000004293	26.8239259029327	0	Inf	0.0043537	0.011409	-	PAN-1 domain||Peptidase S1A, plasmin||Peptidase S1A, nudel||Apple-like||Kringle-like fold||Peptidase S1||Peptidase S1A, chymotrypsin-type||Trypsin-like cysteine/serine peptidase domain||Kringle
ENSGALG00000004320	37.6427491857267	0.33608266171367	6.8074	1.4519e-07	1.4011e-06	FAT2	Cadherin-like||EGF-like calcium-binding domain||Epidermal growth factor-like domain||Concanavalin A-like lectin/glucanase domain||Cadherin||Laminin G domain
ENSGALG00000004322	6.11557068025118	0	Inf	0.0080403	0.019239	-	PAS fold||PAS domain||Myc-type, basic helix-loop-helix (bHLH) domain||PAC motif||PAS fold-3
ENSGALG00000004332	48.2268295137952	0	Inf	2.9487e-06	2.0101e-05	PLA2G12B	Phospholipase A2, group XII secretory||Phospholipase A2 domain
ENSGALG00000004338	867.157062355828	11.0649367516491	6.2922	8.0729e-18	6.2989e-16	COL18A1	Laminin G domain||Collagen triple helix repeat||Concanavalin A-like lectin/glucanase domain||Collagenase NC10/endostatin||C-type lectin fold
ENSGALG00000004340	9.39746737320981	0	Inf	0.0005715	0.0019776	OCSTAMP	Dendritic cell-specific transmembrane protein-like
ENSGALG00000004341	775.176831948048	348.942593864507	1.1515	9.5874e-05	0.00042698	-	Alcohol dehydrogenase, C-terminal||Polyketide synthase, enoylreductase domain||Alcohol dehydrogenase GroES-like||GroES (chaperonin 10)-like
ENSGALG00000004343	244.615776839531	38.01647944236	2.6858	0.0046121	0.011978	HPD	Glyoxalase/Bleomycin resistance protein/Dihydroxybiphenyl dioxygenase||Glyoxalase/fosfomycin resistance/dioxygenase domain||4-hydroxyphenylpyruvate dioxygenase
ENSGALG00000004346	99.0240726189907	1.47300336119489	6.0709	9.0194e-06	5.411e-05	P2RY4	P2Y purinoceptor 4||GPCR, rhodopsin-like, 7TM||G protein-coupled receptor, rhodopsin-like
ENSGALG00000004351	105.604538123822	49.6438552101012	1.089	0.0061257	0.015232	-	Amino acid transporter, transmembrane
ENSGALG00000004354	727.800786060516	317.994606864365	1.1945	0.00095992	0.0030789	CCDC69	-
ENSGALG00000004357	6070.80436227623	3872.70967258603	0.64854	0.024067	0.049664	ANXA6	Annexin repeat||Annexin, type IV||Annexin, type VI||Annexin
ENSGALG00000004364	3727.56550288085	2175.20538360548	0.77708	0.0081668	0.019491	ABR	Rho GTPase-activating protein domain||Rho GTPase activation protein||Dbl homology (DH) domain||C2 domain||Pleckstrin homology domain
ENSGALG00000004372	2261.15778267589	1341.21943641159	0.75352	0.0055285	0.013978	MICU1	EF-hand domain
ENSGALG00000004373	108.546837714863	0.852690524610916	6.9921	1.1096e-07	1.1037e-06	KCNJ16	Immunoglobulin E-set||Potassium channel, inwardly rectifying, Kir5||Potassium channel, inwardly rectifying, Kir
ENSGALG00000004383	1912.28297289363	1162.22924913829	0.7184	0.0076426	0.018424	TIMM22	Mitochondrial inner membrane translocase subunit Tim17/Tim22/Tim23/peroxisomal protein PMP24
ENSGALG00000004384	5288.71848805242	2411.69293831242	1.1329	8.5579e-05	0.00038776	SLC19A1	Reduced folate carrier||Major facilitator superfamily||Major facilitator superfamily domain
ENSGALG00000004386	153.809343533115	2.36106380182453	6.0256	1.4215e-10	2.6713e-09	Sox9	Sox developmental protein N-terminal||High mobility group box domain
ENSGALG00000004394	79.8051330807606	19.2442044375806	2.0521	0.00013714	0.00057902	PCBP3	K Homology domain||K Homology domain, type 2||K Homology domain, type 1
ENSGALG00000004410	5951.16291796784	3681.92436952703	0.69271	0.0079932	0.019158	ANAPC16	-
ENSGALG00000004414	8.43009596903694	0	Inf	0.0012438	0.0038562	LUZP2	-
ENSGALG00000004431	8764.01398047506	4508.28359799668	0.95901	0.000552	0.0019185	SAR1A	Small GTPase superfamily, ARF type||P-loop containing nucleoside triphosphate hydrolase||Guanine nucleotide binding protein (G-protein), alpha subunit||Small GTPase superfamily||Mitochondrial Rho-like||Small GTPase superfamily, SAR1-type||Small GTP-binding protein domain||Small GTPase superfamily, ARF/SAR type||Signal recognition particle receptor, beta subunit
ENSGALG00000004437	22.3760368147806	5.4022903280722	2.0503	0.0069964	0.017045	LHFPL2	Lipoma HMGIC fusion partner-like protein
ENSGALG00000004445	663.520238633549	1.91279099659529	8.4383	1.2869e-06	9.5726e-06	SLC13A3	Sodium/sulphate symporter||Citrate transporter-like domain
ENSGALG00000004446	168.287451996322	37.1977295970645	2.1776	2.381e-05	0.00012696	NPFF1	7TM GPCR, olfactory receptor/chemoreceptor Srsx||Neuropeptide FF receptor, type 1||G protein-coupled receptor, rhodopsin-like||Neuropeptide FF receptor family||Neuropeptide Y receptor family||GPCR, rhodopsin-like, 7TM
ENSGALG00000004449	16.9609797886196	0.33608266171367	5.6573	0.0050446	0.012955	cyp3A37	Cytochrome P450, B-class||Cytochrome P450, E-class, group IV||Cytochrome P450, E-class, group II||Cytochrome P450||Cytochrome P450, E-class, CYP3A||Cytochrome P450, E-class, group I
ENSGALG00000004464	82.7004917628541	40.6349477346759	1.0252	0.019255	0.040929	SDK2	Immunoglobulin-like domain||Immunoglobulin subtype 2||Immunoglobulin I-set||Immunoglobulin||Fibronectin type III||Immunoglobulin subtype
ENSGALG00000004465	18160.0244926303	10511.5266594391	0.78879	0.0038427	0.010263	PALD1	Protein-tyrosine phosphatase-like
ENSGALG00000004469	2027.94391953405	865.529519608351	1.2284	0.0010805	0.0034147	TP53RK	Lipopolysaccharide kinase||RIO-like kinase||Protein kinase-like domain||Protein kinase domain||Serine/threonine-protein kinase Bud32
ENSGALG00000004472	55.5848769156618	0	Inf	4.4554e-17	3.0989e-15	ASTN1	Fibronectin type III||Epidermal growth factor-like domain||Membrane attack complex component/perforin (MACPF) domain
ENSGALG00000004476	39.6300797286985	3.39126886079477	3.5467	1.5681e-07	1.4993e-06	SEMA3G	Immunoglobulin-like domain||Immunoglobulin subtype||Sema domain||Plexin-like fold
ENSGALG00000004481	66.2059844460177	16.423253870252	2.0112	1.5744e-05	8.858e-05	EDA	Tumour necrosis factor domain||Tumour necrosis factor-like domain
ENSGALG00000004487	96.8208650495611	0.568460349740611	7.4121	6.7502e-16	3.7892e-14	PAPPA2	Concanavalin A-like lectin/glucanase domain||Fibronectin type III||Myxococcus cysteine-rich repeat||LamG-like jellyroll fold||Peptidase M43, pregnancy-associated plasma-A||Sushi/SCR/CCP domain||Notch domain
ENSGALG00000004491	82.3119042805006	2.09331619777887	5.2972	3.8366e-09	5.2823e-08	DMGDH	FAD dependent oxidoreductase||Glycine cleavage T-protein/YgfZ, C-terminal domain||Glycine cleavage T-protein, C-terminal barrel domain||Sarcosine oxidase, gamma subunit||FAD binding domain||Glycine cleavage T-protein-like, N-terminal
ENSGALG00000004496	4745.90415130272	3055.58626737572	0.63523	0.022894	0.047643	TNIP1	Armadillo-type fold
ENSGALG00000004498	30.1227866730672	2.69167196053362	3.4843	3.4196e-06	2.2899e-05	SLC2A10	Major facilitator superfamily domain||Sugar/inositol transporter||Major facilitator superfamily||General substrate transporter
ENSGALG00000004505	3368.10702932873	1478.8724006432	1.1874	1.8287e-05	0.0001009	CCDC137	-
ENSGALG00000004508	12.9461333241537	1.03567956197482	3.6439	0.0013875	0.0042475	EYA2	HAD-like domain||EYA domain
ENSGALG00000004510	21.2160096854963	0	Inf	7.2387e-08	7.5357e-07	ZNF536	Zinc finger, C2H2-like||Zinc finger, C2H2
ENSGALG00000004511	91.6031139616808	2.5141574261743	5.1872	4.7399e-05	0.00023153	-	Lipid transport protein, N-terminal||Vitellinogen, superhelical||Lipid transport protein, beta-sheet shell
ENSGALG00000004514	32.8193473799452	9.87309383668936	1.733	0.0020725	0.0060123	PDE6G	Retinal cGMP phosphodiesterase, gamma subunit
ENSGALG00000004517	546.764571970981	287.79544350406	0.92588	0.0017033	0.0050666	PARP3	WGR domain||Poly(ADP-ribose) polymerase, regulatory domain||Poly(ADP-ribose) polymerase, catalytic domain
ENSGALG00000004518	105.029204336499	0.568460349740611	7.5295	7.7852e-10	1.2412e-08	-	Betaine-homocysteine S-methyltransferase, BHMT||Homocysteine S-methyltransferase
ENSGALG00000004521	772.34949999379	30.0157608902648	4.6855	8.5288e-24	1.7726e-21	GPX3	Thioredoxin-like fold||Glutathione peroxidase
ENSGALG00000004526	69.8058345867505	21.757815033111	1.6818	0.00032616	0.0012243	TNR	Fibrinogen, alpha/beta/gamma chain, C-terminal globular domain||Epidermal growth factor-like domain||EGF-like domain, extracellular||Fibronectin type III
ENSGALG00000004528	21.2639178431546	4.94355628566683	2.1048	0.0051873	0.013249	TSHZ3	Zinc finger, C2H2||Homeobox domain||Homeodomain-like||Zinc finger, C2H2-like
ENSGALG00000004530	138.237985309081	0.33608266171367	8.6841	1.6388e-14	7.0994e-13	MMD2	AdipoR/Haemolysin-III-related||Hly-III
ENSGALG00000004537	169.191820370423	39.7986807190787	2.0879	4.0389e-08	4.4514e-07	EFNB1	Ephrin||Cupredoxin
ENSGALG00000004561	1617.39981280607	797.237841141607	1.0206	0.0052068	0.013285	TNRC18	Bromo adjacent homology (BAH) domain
ENSGALG00000004565	232.903344598878	14.6062295081585	3.9951	4.4123e-05	0.00021797	PHYHD1	Phytanoyl-CoA dioxygenase
ENSGALG00000004575	190.840492229247	33.9506404837685	2.4909	2.0213e-07	1.874e-06	STARD8	Rho GTPase activation protein||START domain||Rho GTPase-activating protein domain
ENSGALG00000004583	6540.23098053007	4252.96589094336	0.62087	0.021766	0.045623	NPLOC4	Gamma-crystallin-related||Nuclear pore localisation protein NPL4||Ubiquitin-related domain||Zinc finger, RanBP2-type||Nuclear pore localisation protein Npl4, ubiquitin-like domain||Polyubiquitin-tagged protein recognition complex, Npl4 component||NPL4, zinc-binding putative
ENSGALG00000004593	247.819319199902	63.7529700930113	1.9587	4.1205e-05	0.00020542	SULF2	Alkaline-phosphatase-like, core domain||Type I phosphodiesterase/nucleotide pyrophosphatase/phosphate transferase||Extracellular sulfatase||Extracellular sulfatase, C-terminal||Sulfatase
ENSGALG00000004594	131133.496768494	81649.1219325537	0.68353	0.01203	0.02719	Ii	MHC class II-associated invariant chain||MHC class II-associated invariant chain/CLIP, MHC II-interacting||Thyroglobulin type-1||MHC class II-associated invariant chain, trimerisation
ENSGALG00000004596	117.593800548815	4.18663239555773	4.8119	4.9819e-19	4.9417e-17	AR	Androgen receptor||Nuclear hormone receptor, ligand-binding, core||Nuclear hormone receptor, ligand-binding||Steroid hormone receptor||Zinc finger, nuclear hormone receptor-type
ENSGALG00000004598	25.8224228782442	0	Inf	2.9919e-09	4.226e-08	CUX2	Lambda repressor-like, DNA-binding domain||Prefoldin||CUT domain||Homeodomain-like||Homeobox domain
ENSGALG00000004599	56.8129638198134	14.8905187448397	1.9318	0.0002749	0.0010536	EDA2R	Tumour necrosis factor receptor 27||TNFR/NGFR cysteine-rich region||Death-like domain
ENSGALG00000004603	29.5139639093479	5.69199500594709	2.3744	0.0031135	0.0085559	FAM109A	Pleckstrin homology domain
ENSGALG00000004604	362.693747955352	180.11785232395	1.0098	0.0016382	0.0049013	CCBL1	Pyridoxal phosphate-dependent transferase||Aminotransferase, class I/classII
ENSGALG00000004622	1327.78730935882	724.442596752087	0.87408	0.0019596	0.0057122	C17H9ORF114	Alpha/beta knot methyltransferases||Putative RNA methyltransferase||Nucleic acid-binding, OB-fold
ENSGALG00000004627	81.7128802493747	2.37754637264917	5.103	5.3349e-14	2.0883e-12	LAMC2	EGF-like, laminin||Epidermal growth factor-like domain||Laminin B type IV||Laminin B, subgroup
ENSGALG00000004631	22.0494553492878	5.71148824359599	1.9488	0.012287	0.02767	DRAXIN	-
ENSGALG00000004638	547.857300226116	260.440778932703	1.0728	0.00069331	0.0023299	HEPH	Multicopper oxidase, type 3||Multicopper oxidase, type 2||Cupredoxin
ENSGALG00000004639	14444.2463490297	5576.43079104146	1.3731	1.6464e-06	1.1941e-05	GNAI2	G-protein alpha subunit, group I||Fungal G-protein, alpha subunit||Small GTPase superfamily, ARF/SAR type||G protein alpha subunit, helical insertion||Guanine nucleotide binding protein (G-protein), alpha subunit||P-loop containing nucleoside triphosphate hydrolase
ENSGALG00000004642	31.8490212657015	1.50289877420903	4.4054	5.9674e-06	3.7705e-05	NMNAT2	Cytidyltransferase-like domain
ENSGALG00000004653	27.4158139532746	6.77706321858495	2.0163	0.0028894	0.008003	-	Cadherin||Cadherin-like
ENSGALG00000004669	34.5398201728343	2.64529397669484	3.7068	1.7455e-07	1.6472e-06	ASPA	Succinylglutamate desuccinylase/aspartoacylase
ENSGALG00000004673	658.365174215935	139.701381666278	2.2365	4.5679e-12	1.1659e-10	C10orf54	Immunoglobulin subtype||Immunoglobulin-like domain||Immunoglobulin V-set domain
ENSGALG00000004686	323.93688945481	159.369497060889	1.0233	0.0024167	0.0068714	IVD	Acyl-CoA dehydrogenase/oxidase, N-terminal and middle domain||Acyl-CoA dehydrogenase/oxidase C-terminal||Acyl-CoA oxidase/dehydrogenase, central domain||Acyl-CoA dehydrogenase, C-terminal domain||Acyl-CoA dehydrogenase/oxidase, N-terminal
ENSGALG00000004691	1665.76947060044	1022.59756447244	0.70395	0.0197	0.041717	NLE1	G-protein, beta subunit||WD40-repeat-containing domain||G-protein beta WD-40 repeat||NLE||WD40-like Beta Propeller||WD40 repeat
ENSGALG00000004695	68.0270416232886	22.0230988009763	1.6271	0.00053987	0.0018813	ECM2	von Willebrand factor, type C||Leucine-rich repeat||Leucine-rich repeat, typical subtype
ENSGALG00000004711	4883.05822977124	2108.31361378771	1.2117	1.7365e-05	9.6547e-05	-	Mitochondrial F1-F0 ATP synthase subunit F, predicted||Pentatricopeptide repeat
ENSGALG00000004730	33750.6866347504	17150.180297309	0.97669	0.0005403	0.0018824	CLIC2	Thioredoxin-like fold||Intracellular chloride channel||Glutathione S-transferase, C-terminal-like
ENSGALG00000004733	54.0309988105335	16.978848208447	1.67	0.00085404	0.00279	MYO1A	P-loop containing nucleoside triphosphate hydrolase||IQ motif, EF-hand binding site||Myosin head, motor domain||Myosin tail 2
ENSGALG00000004734	50.4467976942367	13.6522978460412	1.8856	0.00015376	0.00063828	-	D-galactoside/L-rhamnose binding SUEL lectin domain
ENSGALG00000004740	47.3570877839333	7.43274597118765	2.6716	2.1709e-06	1.5307e-05	TMOD2	Tropomodulin
ENSGALG00000004741	48.9540468493556	6.92714617611045	2.8211	8.5724e-06	5.182e-05	EPHB2	Tyrosine-protein kinase ephrin type A/B receptor-like||Fibronectin type III||Tyrosine-protein kinase, catalytic domain||Sterile alpha motif, type 2||Galactose-binding domain-like||Sterile alpha motif, type 1||Sterile alpha motif/pointed domain||Ephrin receptor ligand binding domain||Serine/threonine/dual specificity protein kinase, catalytic domain||Protein kinase-like domain||Serine-threonine/ty…
ENSGALG00000004751	32.499609936975	10.2476161430569	1.6651	0.005317	0.013524	-	Thrombospondin, type 1 repeat||Somatomedin B domain
ENSGALG00000004753	23.064734911119	6.36717099619869	1.857	0.0082669	0.01969	-//-
ENSGALG00000004760	107.288685486843	39.6431232585486	1.4364	0.00034591	0.0012857	TMEM116	Glucose receptor Git3, C-terminal||GPCR, rhodopsin-like, 7TM||GCR1-cAMP receptor
ENSGALG00000004771	732.904972655749	197.87129998279	1.8891	9.1423e-10	1.4405e-08	C1QB	Tumour necrosis factor-like domain||Complement C1q protein||Collagen triple helix repeat
ENSGALG00000004778	140.816062952021	0.284230174870305	8.9525	1.8792e-08	2.2333e-07	SLC47A2	Multi antimicrobial extrusion protein
ENSGALG00000004782	456.845520162754	282.307788716851	0.69444	0.017385	0.03758	TSEN15	tRNA-splicing endonuclease subunit Sen15
ENSGALG00000004785	644.651690740935	36.1103156718681	4.158	1.5205e-11	3.4474e-10	-	Protein kinase domain||Tyrosine-protein kinase, catalytic domain||Protein kinase-like domain||Serine-threonine/tyrosine-protein kinase catalytic domain||Serine/threonine/dual specificity protein kinase, catalytic domain
ENSGALG00000004790	44.2645707839555	3.62063588199745	3.6118	3.9303e-08	4.3455e-07	WNT4	Wnt-4 protein||Wnt
ENSGALG00000004793	481.295249624727	190.68774984587	1.3357	3.3283e-05	0.0001702	NXN	Thioredoxin domain||Redoxin||Thioredoxin-like fold||Alkyl hydroperoxide reductase subunit C/ Thiol specific antioxidant
ENSGALG00000004798	1175.49823709854	471.962227029858	1.3165	2.4705e-05	0.00013129	MPRIP	t-SNARE||Pleckstrin homology domain
ENSGALG00000004799	1124.66125147601	659.31733287909	0.77045	0.0043952	0.011497	RNMTL1	50S ribosomal protein L30e-like||RNA 2-O ribose methyltransferase, substrate binding||tRNA/rRNA methyltransferase, SpoU type||Alpha/beta knot methyltransferases
ENSGALG00000004820	92.5785294670496	46.9781855896981	0.97869	0.014784	0.032571	FAM57A	TRAM/LAG1/CLN8 homology domain
ENSGALG00000004827	13.1642926520622	1.00824798514101	3.7067	0.001172	0.003666	-	Serine-threonine/tyrosine-protein kinase catalytic domain||Serine/threonine/dual specificity protein kinase, catalytic domain||Protein kinase-like domain||CRIB domain||Protein kinase domain||Tyrosine-protein kinase, catalytic domain
ENSGALG00000004829	19.8328516930744	4.78498815831248	2.0513	0.0097226	0.022616	ATP2B2	HAD-like domain||P-type ATPase, subfamily IIB||Cation-transporting P-type ATPase, N-terminal||P-type ATPase, A domain||Plasma membrane calcium transporting P-type ATPase, C-terminal||P-type ATPase, cytoplasmic domain N||Cation-transporting P-type ATPase, C-terminal||P-type ATPase
ENSGALG00000004832	691.573138842735	405.123606177554	0.77152	0.0057157	0.01436	RBM41	DNA binding domain, putative||RNA recognition motif domain
ENSGALG00000004833	1549.9112645996	851.654432623069	0.86385	0.0020296	0.0059014	Fe	Prolyl 4-hydroxylase, alpha subunit||Oxoglutarate/iron-dependent dioxygenase
ENSGALG00000004840	44.1794878036134	4.80694523214171	3.2002	0.0054758	0.013869	RPH3A	Zinc finger, FYVE/PHD-type||Synaptotagmin||Rab-binding domain||Zinc finger, FYVE-related||C2 domain
ENSGALG00000004841	48.8436078866129	0.830733450781691	5.8776	2.2321e-13	7.6259e-12	APLNR	G protein-coupled receptor, rhodopsin-like||Angiotensin II receptor family||GPCR, rhodopsin-like, 7TM||APJ receptor
ENSGALG00000004844	77.1295733839067	20.9545131591631	1.88	4.8949e-05	0.0002383	SEMA6D	Plexin-like fold||Sema domain||Plexin
ENSGALG00000004845	3205.51024534873	524.850423961263	2.6106	4.3727e-14	1.7469e-12	TIMM10	Tim10/DDP family zinc finger
ENSGALG00000004852	150.414551473598	50.9398318057698	1.5621	2.5747e-05	0.00013604	-	Dynamin GTPase effector||Dynamin superfamily||P-loop containing nucleoside triphosphate hydrolase||Pleckstrin homology domain||Dynamin central domain||Dynamin, GTPase domain
ENSGALG00000004856	4548.42968436176	2429.27762340267	0.90484	0.0014211	0.0043365	NUP62CL	Nucleoporin, NSP1-like, C-terminal
ENSGALG00000004860	232.43839392853	45.1844294145154	2.363	0.0014374	0.0043816	RASD1	Small GTPase superfamily, ARF/SAR type||Small GTP-binding protein domain||Elongation factor, GTP-binding domain||Small GTPase superfamily, Rab type||Small GTPase superfamily||Mitochondrial Rho-like||Small GTPase superfamily, Rho type||Ran GTPase||P-loop containing nucleoside triphosphate hydrolase||Small GTPase superfamily, Ras type
ENSGALG00000004866	36.2203995454625	4.32324344908286	3.0666	4.7026e-06	3.0691e-05	CELA1	Peptidase S1A, chymotrypsin-type||Trypsin-like cysteine/serine peptidase domain||Peptidase S1
ENSGALG00000004874	3701.39867868105	2224.84323415197	0.73437	0.0063898	0.015752	PPIH	Cyclophilin-type peptidyl-prolyl cis-trans isomerase domain||Cyclophilin-like domain
ENSGALG00000004875	1750.23790453659	879.22152238909	0.99325	0.00064023	0.0021758	PEMT	Phospholipid methyltransferase||Phosphatidyl-N-methylethanolamine/N-methyltransferase
ENSGALG00000004882	3544.31588660667	1579.47171281585	1.1661	2.7944e-05	0.00014623	PPCS	DNA/pantothenate metabolism flavoprotein, C-terminal
ENSGALG00000004888	2803.30605422943	1425.10324011054	0.97606	0.00090418	0.0029275	RAI1	Zinc finger, PHD-type
ENSGALG00000004893	465.488623657744	104.667043144764	2.1529	3.6572e-11	7.6833e-10	TMEM119	-
ENSGALG00000004898	2213.96247245166	1175.56164335225	0.91328	0.0018622	0.0054729	-	Zinc finger, C2H2||Zinc finger, C2H2-like
ENSGALG00000004900	164.546507488094	21.2246655375782	2.9547	1.9094e-10	3.5014e-09	FAM101B	-
ENSGALG00000004909	1059.68787068017	29.9803909742461	5.1435	2.4814e-10	4.4115e-09	RARRES2	-
ENSGALG00000004917	131.983986295676	40.7610975510249	1.6951	1.4023e-05	7.9898e-05	DOC2B	Synaptotagmin||Rab-binding domain||Zinc finger, FYVE/PHD-type||C2 domain||Zinc finger, FYVE-related
ENSGALG00000004931	5030.38896226159	2250.41682869879	1.1605	2.887e-05	0.0001503	-	SPRY domain||B30.2/SPRY domain||Concanavalin A-like lectin/glucanase domain||Butyrophylin-like||SPRY-associated
ENSGALG00000004936	17.9621908550467	0	Inf	8.9286e-07	6.9339e-06	GLRA4	Glycine receptor alpha||Neurotransmitter-gated ion-channel transmembrane domain||Neurotransmitter-gated ion-channel ligand-binding domain||Gamma-aminobutyric acid A receptor/Glycine receptor alpha||Neurotransmitter-gated ion-channel
ENSGALG00000004938	1901.63539411106	896.68898477861	1.0846	0.00029323	0.0011126	MAP4	Microtubule associated protein, tubulin-binding repeat
ENSGALG00000004943	325.115431826504	190.315961692722	0.77256	0.012248	0.027608	SS18L2	SS18 family
ENSGALG00000004948	262.356476088069	150.294078401726	0.80374	0.022502	0.046905	GLA	Glycoside hydrolase, family 27||Glycoside hydrolase superfamily||Glycoside hydrolase, clan GH-D
ENSGALG00000004952	10728.2838863939	3423.09173015506	1.648	0.0017573	0.005199	-	Zinc-binding ribosomal protein||Ribosomal protein L44e
ENSGALG00000004955	39.7553774513613	0	Inf	4.2457e-13	1.3663e-11	SYN2	Synapsin, ATP-binding domain||Synapsin||Pre-ATP-grasp domain||ATP-grasp fold, RimK-type||Synapsin, pre-ATP-grasp domain
ENSGALG00000004963	6836.0328185277	2013.74373418327	1.7633	9.606e-10	1.5081e-08	TIMM8A	Tim10/DDP family zinc finger
ENSGALG00000004971	6295.71232313058	3317.36508937574	0.92433	0.00058879	0.0020274	URM1	Molybdopterin synthase/thiamin biosynthesis sulphur carrier, beta-grasp||Ubiquitin-related modifier 1
ENSGALG00000004986	88.5859990653476	20.7624330595155	2.0931	1.4958e-06	1.0958e-05	CERCAM	Nucleotide-diphospho-sugar transferases||Glycosyl transferase, family 25
ENSGALG00000004990	94.3270801224477	24.7831058191779	1.9283	1.1568e-05	6.7241e-05	C10orf11	-
ENSGALG00000004994	422.89530245628	23.3265259669968	4.1803	3.4331e-28	1.3029e-25	ZNF503	Transcriptional repressor NocA-like||Zinc finger, C2H2
ENSGALG00000005005	219.557745718829	106.374888030166	1.0454	0.0032616	0.0089026	MIEF2	-
ENSGALG00000005022	6.80248478139354	0	Inf	0.0046506	0.012066	GP9	Cysteine-rich flanking region, C-terminal||Leucine-rich repeat-containing N-terminal
ENSGALG00000005031	55.8259949504537	1.3991938005223	5.3183	6.0928e-08	6.4543e-07	DRP2	WW domain||Spectrin repeat||EF-hand domain, type 1||Zinc finger, ZZ-type||Spectrin/alpha-actinin||EF-hand domain, type 2
ENSGALG00000005036	860.487217225172	269.335948904287	1.6757	6.4019e-08	6.749e-07	SH2D3C	Ras guanine nucleotide exchange factor domain||Ras guanine-nucleotide exchange factors catalytic domain||SH2 domain
ENSGALG00000005046	2236.70229531912	1149.49855221829	0.96037	0.00075499	0.0025063	SHMT1	Serine hydroxymethyltransferase||Pyridoxal phosphate-dependent transferase
ENSGALG00000005051	4465.91495173826	1844.28664621661	1.2759	6.2469e-06	3.9201e-05	FPGS	Folylpolyglutamate synthetase||Mur ligase, C-terminal||Mur ligase, central
ENSGALG00000005059	70.0036653132551	0.284230174870305	7.9442	0.0004055	0.0014696	CDHR5	Cadherin||Cadherin-like
ENSGALG00000005060	85.1144013573483	2.71910353736743	4.9682	7.5334e-17	5.039e-15	ENG	-
ENSGALG00000005063	3258.38928823556	1217.05738389739	1.4208	5.7905e-07	4.7283e-06	ST6GALNAC4	Glycosyl transferase, family 29
ENSGALG00000005065	159.588740363273	58.8891856398547	1.4383	7.5619e-05	0.00034934	PLA2G4A	Acyl transferase/acyl hydrolase/lysophospholipase||Lysophospholipase, catalytic domain||C2 domain
ENSGALG00000005066	2005.78860645929	1185.59185024194	0.75856	0.0048809	0.01259	DPM2	Dolichol phosphate-mannose biosynthesis regulatory
ENSGALG00000005071	3294.93159134927	1804.10721476328	0.86896	0.0026635	0.0074617	MPP1	PDZ domain||Guanylate kinase-like||Guanylate kinase/L-type calcium channel beta subunit||P-loop containing nucleoside triphosphate hydrolase||Variant SH3 domain||SH3 domain
ENSGALG00000005083	101.020031179681	22.8392666864697	2.1451	0.0028565	0.007932	SLC5A10	Sodium/solute symporter, subgroup||Sodium/solute symporter
ENSGALG00000005085	231.774847947726	1.52485584803826	7.2479	6.6855e-12	1.637e-10	DRD4	G protein-coupled receptor, rhodopsin-like||Dopamine receptor family||7TM GPCR, olfactory receptor/chemoreceptor Srsx||Dopamine D4 receptor||GPCR, rhodopsin-like, 7TM
ENSGALG00000005087	20.1568588988551	1.80908602290856	3.4779	0.00017116	0.00069958	FAM83G	Protein of unknown function DUF1669
ENSGALG00000005093	3520.26975060666	2105.5066576029	0.74152	0.0085983	0.020381	-	Smg8/Smg9
ENSGALG00000005102	50.9561476601501	1.45104628736567	5.1341	1.7123e-12	4.7449e-11	CDH4	Cadherin||Cadherin prodomain||Cadherin-like||Cadherin, cytoplasmic domain
ENSGALG00000005114	150.452775872729	17.6694131082354	3.09	0.0032262	0.0088201	-	Carboxylesterase, type B||Alpha/beta hydrolase fold-3||Alpha/Beta hydrolase fold
ENSGALG00000005120	52.1081600520369	1.86093850975192	4.8074	1.1807e-11	2.7193e-10	FBLN2	Epidermal growth factor-like domain||EGF-like calcium-binding domain||Anaphylatoxin/fibulin
ENSGALG00000005131	17.9870811775225	0	Inf	8.5126e-07	6.6375e-06	BARX1	-
ENSGALG00000005141	79.9765549658856	2.09331619777887	5.2557	1.8576e-16	1.1582e-14	HMCN1	Immunoglobulin||EGF-like calcium-binding domain||Immunoglobulin V-set domain||Immunoglobulin-like domain||Immunoglobulin V-set, subgroup||Thrombospondin, type 1 repeat||von Willebrand factor, type A||Immunoglobulin I-set||Epidermal growth factor-like domain||Immunoglobulin subtype 2||Cadherin-like||G2 nidogen/fibulin G2F||Green fluorescent protein||Immunoglobulin subtype
ENSGALG00000005149	24.8475056791301	2.09578003395919	3.5675	1.3536e-05	7.7352e-05	FAM222A	-
ENSGALG00000005150	3645.4167829447	1558.32874786956	1.2261	0.00024627	0.00095925	PTRH2	Peptidyl-tRNA hydrolase, PTH2||Peptidyl-tRNA hydrolase II domain
ENSGALG00000005163	8004.19677360844	4530.32432152827	0.82114	0.0020514	0.0059568	Mtch2	Mitochondrial substrate/solute carrier||Mitochondrial carrier domain
ENSGALG00000005175	436.233556125722	20.8477384568412	4.3871	0.0013237	0.0040736	BAAT	BAAT/Acyl-CoA thioester hydrolase C-terminal||Acyl-CoA thioesterase, long chain||Alpha/Beta hydrolase fold||Acyl-CoA thioester hydrolase/bile acid-CoA amino acid N-acetyltransferase||Serine hydrolase FSH
ENSGALG00000005176	110.264299951914	14.154946036105	2.9616	4.4115e-11	9.0395e-10	SCG2	Chromogranin/secretogranin
ENSGALG00000005182	5225.32392331934	1877.49194473632	1.4767	1.0539e-07	1.0532e-06	MRPL16	Ribosomal protein L16||Ribosomal protein L10e/L16
ENSGALG00000005190	6761.41223228647	2340.39893565106	1.5306	9.1448e-05	0.00040989	CCDC86	-
ENSGALG00000005192	2379.2503716986	882.954140040589	1.4301	1.4366e-05	8.1746e-05	CD5	SRCR domain||T-cell surface glycoprotein CD5||SRCR-like domain
ENSGALG00000005197	1777.20976842884	741.508711150861	1.2611	1.9819e-05	0.00010823	VPS37C	Modifier of rudimentary, Modr
ENSGALG00000005203	21.6984525037754	6.73615973775076	1.6876	0.012769	0.028612	OLFM3	Quinoprotein amine dehydrogenase, beta chain-like||Olfactomedin-like||Neurogenesis glycoprotein
ENSGALG00000005204	1203.80283201091	684.684996699275	0.81409	0.0046433	0.012049	-	Glutathione S-transferase, C-terminal||Glutathione S-transferase, C-terminal-like||Thioredoxin-like fold||Glutathione S-transferase, N-terminal
ENSGALG00000005209	18.1473007852169	0.284230174870305	5.9966	5.6545e-06	3.6067e-05	AQP1	Aquaporin 1||Aquaporin-like||Major intrinsic protein
ENSGALG00000005210	58.525421875305	22.3781278696949	1.387	0.0040229	0.010667	-	Protein kinase-like domain||Serine/threonine/dual specificity protein kinase, catalytic domain||Serine-threonine/tyrosine-protein kinase catalytic domain||Protein kinase domain||Serine/threonine-protein kinase OSR1/WNK, CCT domain||Tyrosine-protein kinase, catalytic domain
ENSGALG00000005215	51.3496181856353	4.16713915790884	3.6232	3.3619e-09	4.6916e-08	CACNA1H	Voltage-dependent calcium channel, T-type, alpha-1 subunit||Polycystic kidney disease type 2 protein||Ion transport domain||Polycystin cation channel, PKD1/PKD2
ENSGALG00000005223	8.73108533963527	0	Inf	0.00096683	0.0030982	ADCYAP1R1	GPCR, family 2, extracellular hormone receptor domain||GPCR, family 2-like||GPCR, family 2, pituitary adenylate cyclase activating polypeptide type 1 receptor||GPCR, family 2, secretin-like
ENSGALG00000005239	6563.49936666086	2752.73648571069	1.2536	8.9334e-06	5.3668e-05	CYB561A3	Cytochrome b561 domain||Cytochrome b561/ferric reductase transmembrane
ENSGALG00000005256	62.2469132562112	23.1235559231509	1.4286	0.0027099	0.007573	EPHA4	Sterile alpha motif, type 2||Galactose-binding domain-like||Tyrosine-protein kinase, catalytic domain||Fibronectin type III||Tyrosine-protein kinase ephrin type A/B receptor-like||Insulin-like growth factor binding protein, N-terminal||Ephrin receptor type-A /type-B||Protein kinase domain||Sterile alpha motif domain||Serine-threonine/tyrosine-protein kinase catalytic domain||Serine/threonine/dual…
ENSGALG00000005258	9.97347356915325	0	Inf	0.00035067	0.0013006	SS5R	Opioid receptor||Neuropeptide Y receptor family||Somatostatin receptor 5||7TM GPCR, olfactory receptor/chemoreceptor Srsx||7TM GPCR, serpentine receptor class x (Srx)||G protein-coupled receptor, rhodopsin-like||Melanin-concentrating hormone 1 receptor||Somatostatin receptor family||GPCR, rhodopsin-like, 7TM||7TM GPCR, serpentine receptor class v (Srv)||Neuropeptide B/W receptor family
ENSGALG00000005259	9.95223972916683	1.37176222368849	2.859	0.015203	0.033368	VIPR1	GPCR, family 2, vasoactive intestinal peptide receptor||GPCR, family 2, vasoactive intestinal peptide receptor 1||GPCR, family 2, extracellular hormone receptor domain||GPCR, family 2, secretin-like||GPCR, family 2, pituitary adenylate cyclase activating polypeptide type 1 receptor||GPCR, family 2-like
ENSGALG00000005263	73.2103662505625	4.29581187224905	4.091	4.3771e-05	0.00021631	SOX8	Sox developmental protein N-terminal||High mobility group box domain
ENSGALG00000005265	13.3594341447882	0	Inf	2.6516e-05	0.00013943	SYT9	C2 domain||Synaptotagmin
ENSGALG00000005266	467.032591338744	246.364452006009	0.92273	0.0037272	0.0099984	BEAN1	-
ENSGALG00000005272	27.2636090829776	4.24395938540568	2.6835	0.00024475	0.00095419	CDH5	Cadherin||Cadherin-like||Cadherin, cytoplasmic domain
ENSGALG00000005278	69.1905482508675	12.8295617962553	2.4311	9.1249e-07	7.0519e-06	CDH11	Cadherin||Cadherin, cytoplasmic domain||Cadherin-like
ENSGALG00000005281	649.719201621143	352.824981008917	0.88086	0.003587	0.0096744	LMF1	Lipase maturation factor
ENSGALG00000005287	86.25965821881	7.19790444698038	3.583	2.8844e-12	7.6878e-11	ZBTB47	Zinc finger, C2H2||BTB/POZ fold||BTB/POZ||Zinc finger, C2H2-like||BTB/POZ-like
ENSGALG00000005293	38.8715378622969	13.0734353209353	1.5721	0.004517	0.01177	GNG13	G-protein gamma-like domain
ENSGALG00000005298	363.739122204851	156.853640080972	1.2135	0.00018227	0.00073917	ST6GALNAC6	Glycosyl transferase, family 29
ENSGALG00000005299	319.245219580056	114.01914827684	1.4854	5.52e-05	0.0002646	ANXA7	Annexin||Annexin, type VII||Annexin repeat
ENSGALG00000005321	492.178298815002	28.1604150071392	4.1274	1.7623e-08	2.1102e-07	-	Laminin B type IV||Laminin I||Laminin, N-terminal||Laminin G domain||Insulin-like growth factor binding protein, N-terminal||EGF-like, laminin||Epidermal growth factor-like domain||Laminin domain II||Concanavalin A-like lectin/glucanase domain||Laminin B, subgroup
ENSGALG00000005338	15733.3246197325	8536.29044290932	0.88214	0.0045112	0.011758	RPS21	Ribosomal protein S21e
ENSGALG00000005346	109.040131724013	3.04971169607651	5.16	4.4932e-11	9.1639e-10	PPIC	Cyclophilin-type peptidyl-prolyl cis-trans isomerase domain||Cyclophilin-like domain
ENSGALG00000005348	19.903777685915	4.34218985608782	2.1965	0.0066333	0.01626	RBBP8NL	Tumour-suppressor protein CtIP N-terminal
ENSGALG00000005352	9.42048520839223	0	Inf	0.0056581	0.014248	GATA5	Zinc finger, GATA-type||GATA-type transcription activator, N-terminal||Transcription factor GATA-4/5/6
ENSGALG00000005359	32.132052828444	10.0317210258546	1.6794	0.0084856	0.020147	-	Sorbin-like
ENSGALG00000005363	146.830553823465	62.6824083838508	1.228	0.00076077	0.0025226	CHDH	Glucose-methanol-choline oxidoreductase, N-terminal||Glucose-methanol-choline oxidoreductase||Oxygen-dependent choline dehydrogenase||Glucose-methanol-choline oxidoreductase, C-terminal
ENSGALG00000005389	42.7344122864281	1.16681611249536	5.1947	5.3641e-07	4.4257e-06	-//-
ENSGALG00000005401	9.34885744313296	0	Inf	0.00058209	0.0020071	WNT9a	Wnt-9a protein||Wnt
ENSGALG00000005402	195.216786198469	105.891733077751	0.88249	0.0082821	0.019716	DYNLRB2	Dynein light chain, roadblock-type||Dynein light chain-related
ENSGALG00000005403	386.570373368216	196.806060583217	0.97396	0.0014933	0.0045261	DHRS11	2,3-dihydro-2,3-dihydroxybenzoate dehydrogenase||Short-chain dehydrogenase/reductase SDR||Glucose/ribitol dehydrogenase||Polyketide synthase, ketoreductase domain
ENSGALG00000005405	1016.02743509408	626.529388905358	0.69749	0.013246	0.029537	MRM1	50S ribosomal protein L30e-like||RNA 2-O ribose methyltransferase, substrate binding||Alpha/beta knot methyltransferases||tRNA/rRNA methyltransferase, SpoU type
ENSGALG00000005408	97.3270274754412	23.1496173250923	2.0719	0.0006981	0.0023424	BCO1	Carotenoid oxygenase
ENSGALG00000005410	44.8772828601265	0	Inf	1.7743e-14	7.6672e-13	WNT5A	Wnt
ENSGALG00000005413	11.7206206797142	0	Inf	0.00033111	0.0012391	HS3ST6	Sulfotransferase domain||P-loop containing nucleoside triphosphate hydrolase
ENSGALG00000005414	1639.1855193008	949.832293353193	0.78723	0.0042688	0.01122	MSRB1	Mss4-like||Peptide methionine sulphoxide reductase MrsB
ENSGALG00000005422	254.968625956797	72.0547119742019	1.8232	4.4185e-08	4.8393e-07	PDLIM1	PDZ domain||Zinc finger, LIM-type||ZASP
ENSGALG00000005423	518.775680450567	172.95788095734	1.5847	2.2183e-07	2.0339e-06	GRHPR	D-isomer specific 2-hydroxyacid dehydrogenase, NAD-binding domain||Pyrroline-5-carboxylate reductase, catalytic, N-terminal||6-phosphogluconate dehydrogenase, NADP-binding||D-isomer specific 2-hydroxyacid dehydrogenase, catalytic domain
ENSGALG00000005426	29.3368687165751	4.29033736924446	2.7736	0.00013601	0.00057506	FREM1	C-type lectin fold||Cadherin-like||Na-Ca exchanger/integrin-beta4||C-type lectin
ENSGALG00000005427	8.87831867470304	0	Inf	0.0009146	0.0029558	-	Cadherin, N-terminal||Cadherin||Cadherin-like
ENSGALG00000005441	99.8608828070102	3.07960710909065	5.0191	8.6118e-19	8.2155e-17	NFIB	CTF transcription factor/nuclear factor 1, N-terminal||CTF transcription factor/nuclear factor 1||CTF transcription factor/nuclear factor 1, DNA-binding domain||MAD homology 1, Dwarfin-type
ENSGALG00000005465	4858.12492678891	2537.88144019003	0.93677	0.00061671	0.0021058	NDUFB10	NADH-ubiquinone oxidoreductase, subunit 10
ENSGALG00000005470	18.8997004015145	1.24062567316795	3.9292	9.0875e-05	0.00040753	-	Phosphatidic acid phosphatase type 2/haloperoxidase
ENSGALG00000005474	319.092280291011	65.7260987462788	2.2794	0.0019128	0.0056002	PNAT10	Arylamine N-acetyltransferase
ENSGALG00000005478	171.916078489451	57.381359193285	1.5831	1.5189e-05	8.59e-05	SNX7	Phox homologous domain
ENSGALG00000005490	113692.940323034	68257.0671748075	0.73609	0.0052068	0.013285	RPS2	Ribosomal protein S5 domain 2-type fold||Ribosomal protein S5, C-terminal||Ribosomal protein S5, eukaryotic/archaeal||Ribosomal protein S5, N-terminal
ENSGALG00000005492	3196.18008882042	1067.972464889	1.5815	1.8367e-07	1.723e-06	NBEAL2	WD40-repeat-containing domain||BEACH domain||Armadillo-type fold||WD40 repeat||Concanavalin A-like lectin/glucanase domain
ENSGALG00000005500	3447.79714491231	2174.87440367614	0.66474	0.012122	0.027374	HSBP1	Heat shock factor binding 1
ENSGALG00000005503	28.2417138221249	1.08753204881819	4.6987	1.1878e-07	1.1735e-06	WFDC1	Whey acidic protein-type 4-disulphide core
ENSGALG00000005504	325.155000642173	1.68041330856835	7.5962	4.7853e-17	3.2973e-15	HNF1B	Hepatocyte nuclear factor 1, N-terminal||Hepatocyte nuclear factor 1, dimerisation domain||Hepatocyte nuclear factor 1, beta isoform, C-terminal||Lambda repressor-like, DNA-binding domain||Homeodomain-like||Homeobox domain
ENSGALG00000005511	16.6543171103735	1.31990973684513	3.6574	0.00033844	0.0012625	-	Synaptobrevin/Vesicle-associated membrane protein||Synaptobrevin
ENSGALG00000005512	519.121150643063	209.975262538654	1.3059	2.176e-05	0.0001171	KIAA1671	-
ENSGALG00000005517	113.112596586633	39.2796090200011	1.5259	0.00040289	0.001462	KIF9	Kinesin motor domain||P-loop containing nucleoside triphosphate hydrolase
ENSGALG00000005539	528.270944233986	33.4968341137238	3.9792	2.6493e-08	3.0529e-07	ITM2C	BRICHOS domain
ENSGALG00000005541	416.86124100232	0	Inf	1.0632e-08	1.3373e-07	GJB1	Gap junction beta-1 protein (Cx32)||Connexin||Gap junction protein, cysteine-rich domain||Connexin, N-terminal
ENSGALG00000005543	182.025435495845	20.9898830751818	3.1164	1.597e-05	8.9533e-05	-	G protein-coupled receptor, rhodopsin-like||GPCR, rhodopsin-like, 7TM
ENSGALG00000005544	77.1568018536007	9.85420649149527	2.969	0.0015599	0.0046961	GPR55	GPCR, rhodopsin-like, 7TM||G protein-coupled receptor, rhodopsin-like
ENSGALG00000005546	23.1154501584516	5.46262798474441	2.0812	0.0035759	0.0096473	-	GPCR, rhodopsin-like, 7TM||7TM GPCR, olfactory receptor/chemoreceptor Srsx||G protein-coupled receptor, rhodopsin-like
ENSGALG00000005549	49.6791588676603	8.09450911924974	2.6176	7.0428e-06	4.3647e-05	CUEDC1	Ubiquitin system component Cue||UBA-like
ENSGALG00000005553	77.3369108847433	1.88837008658574	5.3559	1.439e-11	3.2753e-10	NLGN3	Alpha/beta hydrolase fold-3||Alpha/Beta hydrolase fold||Carboxylesterase, type B||Neuroligin
ENSGALG00000005554	321.077508398556	97.68405827732	1.7167	3.2983e-07	2.8791e-06	ADIPOQ	Complement C1q protein||Tumour necrosis factor-like domain||Collagen triple helix repeat
ENSGALG00000005572	76.304375287475	32.4067791669144	1.2355	0.0034086	0.009259	NOXO1	SH3 domain||SH3-like domain, bacterial-type||Phox homologous domain||NADPH oxidase subunit p47Phox, C-terminal||Variant SH3 domain
ENSGALG00000005577	28.5383449378152	0	Inf	5.1186e-10	8.5676e-09	SEZ6L	Sushi/SCR/CCP domain||CUB domain
ENSGALG00000005584	27.9137288117949	6.64537983742048	2.0706	0.0025104	0.0070986	GALNT18	Ricin B lectin domain||Nucleotide-diphospho-sugar transferases||Glycosyltransferase 2-like
ENSGALG00000005599	27.774743044087	7.12409488630779	1.963	0.0050898	0.013037	-	UDP-glucuronosyl/UDP-glucosyltransferase
ENSGALG00000005600	7452.43884638334	3993.77035561843	0.89996	0.0013234	0.0040733	TBRG4	FAST kinase leucine-rich||FAST kinase-like protein, subdomain 2
ENSGALG00000005603	200.528917410499	30.2646211491164	2.7281	8.4961e-13	2.5398e-11	NACAD	Nascent polypeptide-associated complex NAC domain
ENSGALG00000005610	81.247313016174	5.27662828055625	3.9446	5.1485e-06	3.3204e-05	SLC44A3	Choline transporter-like
ENSGALG00000005613	14.133448051431	0	Inf	0.0048989	0.012616	PITX3	Homeobox protein Pitx/unc30||Homeodomain-like||Homeobox domain||OAR domain
ENSGALG00000005614	1044.66797182798	377.434987205248	1.4687	1.0143e-06	7.7599e-06	SRRD	Sensitivity To Red Light Reduced-like, SRR1
ENSGALG00000005616	28.2733596750259	0.415366725390846	6.0889	1.9369e-05	0.0001061	ARSI	Alkaline-phosphatase-like, core domain||Sulfatase
ENSGALG00000005619	121.482034237879	0.956395498297645	6.9889	5.0367e-26	1.3957e-23	F3	Tissue factor||Interferon alpha/beta receptor, beta chain||Fibronectin type III
ENSGALG00000005626	1364.06623254102	845.012417823338	0.69087	0.013908	0.030859	TPST2	P-loop containing nucleoside triphosphate hydrolase||Sulfotransferase domain
ENSGALG00000005629	873.178954283646	355.39925863997	1.2968	2.0574e-05	0.00011186	RARA	Nuclear hormone receptor, ligand-binding||Nuclear hormone receptor, ligand-binding, core||Zinc finger, nuclear hormone receptor-type||Steroid hormone receptor||Retinoic acid receptor
ENSGALG00000005630	88.3588903976607	42.2291732398591	1.0651	0.012198	0.027514	CRYBB1	Gamma-crystallin-related||Beta/gamma crystallin
ENSGALG00000005631	233.841175066703	4.41901008358467	5.7257	3.2516e-07	2.844e-06	TRPM2	Ion transport domain||NUDIX hydrolase domain-like
ENSGALG00000005634	109.263177377584	48.82444041054	1.1621	0.0023712	0.0067565	CRYBA4	Gamma-crystallin-related||Beta/gamma crystallin
ENSGALG00000005638	11345.9850742918	6228.86889977326	0.86514	0.0020321	0.0059069	IL2RG	Interleukin-6 receptor alpha, binding||Fibronectin type III
ENSGALG00000005644	12636.3886417324	6733.67230400189	0.90812	0.0015038	0.0045538	MYO1G	Myosin tail 2||P-loop containing nucleoside triphosphate hydrolase||Myosin head, motor domain
ENSGALG00000005649	54.5497670586814	11.3406226948797	2.2661	1.0842e-05	6.3556e-05	TMEM150A	Frag1/DRAM/Sfk1
ENSGALG00000005650	827.559336016108	417.683882727107	0.98645	0.0010945	0.0034523	-	AIG1-type guanine nucleotide-binding (G) domain||P-loop containing nucleoside triphosphate hydrolase
ENSGALG00000005653	6101.62464810842	1978.83788583974	1.6245	2.4647e-08	2.8572e-07	NFKB2	NF-kappa-B/Rel/Dorsal||Ankyrin repeat-containing domain||Rel homology domain||Death domain||IPT domain||p53-like transcription factor, DNA-binding||Immunoglobulin E-set||Ankyrin repeat||Death-like domain
ENSGALG00000005659	3966.63657984678	2300.98650376556	0.78566	0.0041462	0.010944	SNX12	Phox homologous domain
ENSGALG00000005666	66.3723463038161	7.97076407727019	3.0578	1.0715e-08	1.3467e-07	ADM	Procalcitonin/adrenomedullin||Adrenomedullin
ENSGALG00000005675	2863.62326829197	1617.6316917771	0.82396	0.0028594	0.0079377	PTTG1IP	Plexin-like fold
ENSGALG00000005680	50.3239857391886	4.78498815831248	3.3947	3.6361e-08	4.0382e-07	PSD	Pleckstrin homology domain||Sec7 domain
ENSGALG00000005683	281.528973023606	147.766877778573	0.92996	0.0064861	0.015954	ARHGAP29	FCH domain||Rho GTPase activation protein||Rho GTPase-activating protein domain||Protein kinase C-like, phorbol ester/diacylglycerol-binding domain
ENSGALG00000005688	445.330302085753	130.968377585877	1.7657	3.0631e-08	3.4701e-07	DNASE1L3	Deoxyribonuclease I||Endonuclease/exonuclease/phosphatase
ENSGALG00000005689	71.701530085119	0.284230174870305	7.9788	1.2902e-09	1.9793e-08	PAX2	Paired-box protein 2 C-terminal||Paired domain||Homeodomain-like
ENSGALG00000005704	7530.530170606	2674.46479945469	1.4935	9.9568e-08	9.99e-07	NDUFB8	NADH:ubiquinone oxidoreductase, beta subcomplex, subunit 8||NADH dehydrogenase [ubiquinone] 1 beta subcomplex subunit 8
ENSGALG00000005706	3112.24084637402	1401.36630499932	1.1511	3.6234e-05	0.00018371	HSCB	Co-chaperone HscB, C-terminal oligomerisation domain||Co-chaperone Hsc20||DnaJ domain
ENSGALG00000005720	11.6695249820227	1.86093850975192	2.6486	0.016533	0.035945	-//-
ENSGALG00000005725	1253.70953255985	364.443126119841	1.7824	1.8944e-05	0.0001041	CSF1R	Immunoglobulin subtype 2||Protein kinase domain||Tyrosine-protein kinase, CSF-1/PDGF receptor family||Immunoglobulin I-set||Immunoglobulin subtype||Serine/threonine/dual specificity protein kinase, catalytic domain||Protein kinase-like domain||Serine-threonine/tyrosine-protein kinase catalytic domain||Tyrosine-protein kinase, catalytic domain||Immunoglobulin-like domain||Immunoglobulin
ENSGALG00000005727	4110.83076522053	1976.79415694897	1.0563	0.00022955	0.00090274	SLC7A3	Amino acid permease/ SLC12A domain||Amino acid/polyamine transporter I||Cationic amino acid transport permease
ENSGALG00000005728	31.383922974957	1.99754956327705	3.9737	1.5863e-07	1.51e-06	FOXF1	Transcription factor, fork head
ENSGALG00000005747	7.86777781813872	0	Inf	0.0020327	0.0059075	-	Peptidase S1||Trypsin-like cysteine/serine peptidase domain||Peptidase S1B
ENSGALG00000005751	124.360661672759	28.8819099194187	2.1063	2.4292e-07	2.1997e-06	RAB26	Small GTPase superfamily, ARF/SAR type||Small GTP-binding protein domain||Small GTPase superfamily, Rab type||Elongation factor, GTP-binding domain||Small GTPase superfamily||Mitochondrial Rho-like||Small GTPase superfamily, ARF type||Small GTPase superfamily, Rho type||Ran GTPase||Gtr1/RagA G protein||P-loop containing nucleoside triphosphate hydrolase||Small GTPase superfamily, Ras type
ENSGALG00000005754	23.5435212469087	1.24062567316795	4.2462	5.5021e-06	3.5159e-05	-	Protein-tyrosine/Dual specificity phosphatase||Protein-tyrosine phosphatase-like||Dual specificity phosphatase, catalytic domain||Dual specificity phosphatase, subgroup, catalytic domain
ENSGALG00000005763	247.797528326064	4.10981216806088	5.9139	2.8773e-08	3.2875e-07	VILL	Gelsolin-like domain||Villin/Gelsolin||Villin headpiece
ENSGALG00000005768	1448.83215891369	885.013186180203	0.71112	0.01286	0.028797	ETV5	Ets domain||PEA3-type ETS-domain transcription factor, N-terminal
ENSGALG00000005774	12.8276796240136	0.852690524610916	3.9111	0.0014921	0.0045232	NKAIN4	Na,K-Atpase Interacting protein
ENSGALG00000005779	133.7138773708	66.4176982455442	1.0095	0.0057511	0.014434	-	F-box domain
ENSGALG00000005790	14.7264183245503	3.65354196183585	2.011	0.016997	0.036838	-	DEP domain||PDZ domain
ENSGALG00000005791	49.7637729055461	1.50289877420903	5.0493	3.2036e-12	8.4741e-11	JPH3	Junctophilin||MORN motif
ENSGALG00000005792	155.960110587613	4.26838029541524	5.1913	9.3181e-16	5.1317e-14	ABCG2	P-loop containing nucleoside triphosphate hydrolase||ABC-2 type transporter||AAA+ ATPase domain||ABC transporter-like
ENSGALG00000005795	192.406946792844	1.08753204881819	7.467	6.0606e-16	3.4464e-14	CYP2H1	Cytochrome P450, E-class, group I||Cytochrome P450, E-class, group IV||Cytochrome P450
ENSGALG00000005797	25.1729164297481	0.284230174870305	6.4687	7.6345e-06	4.6825e-05	COL20A1	Fibronectin type III||Concanavalin A-like lectin/glucanase domain||Collagen triple helix repeat||von Willebrand factor, type A||Laminin G domain
ENSGALG00000005805	251.592228001261	14.2048815174119	4.1466	1.4902e-12	4.1961e-11	PLCD1	Phospholipase C, phosphatidylinositol-specific , X domain||Phospholipase C, phosphoinositol-specific, EF-hand-like||Phospholipase C, phosphatidylinositol-specific, Y domain||EF-hand domain||Pleckstrin homology domain||Phosphoinositide phospholipase C family||PLC-like phosphodiesterase, TIM beta/alpha-barrel domain||C2 domain
ENSGALG00000005808	49.6204288829302	15.31929831242	1.6956	0.00088075	0.0028649	KREMEN1	Carbohydrate-binding WSC, subgroup||Carbohydrate-binding WSC||CUB domain||Kringle||Knottin, scorpion toxin-like||Kringle-like fold
ENSGALG00000005811	23.144610243738	0.956395498297645	4.5969	2.4314e-06	1.6925e-05	COL7A1	Collagen triple helix repeat||Fibronectin type III||von Willebrand factor, type A||Proteinase inhibitor I2, Kunitz metazoa
ENSGALG00000005824	130.582283697046	3.08508161209524	5.4035	3.2414e-07	2.8379e-06	SUSD2	Immunoglobulin E-set||von Willebrand factor, type D domain||Somatomedin B domain||AMOP||Sushi/SCR/CCP domain
ENSGALG00000005839	76.1607099427992	13.196086701627	2.5289	9.0689e-05	0.0004069	ARID3C	ARID DNA-binding domain
ENSGALG00000005842	10.4073064573555	1.66146690156338	2.6471	0.011668	0.026469	GDPD2	PLC-like phosphodiesterase, TIM beta/alpha-barrel domain||Glycerophosphodiester phosphodiesterase domain
ENSGALG00000005843	606.654168054544	1.24610017617254	8.9273	1.775e-24	4.1317e-22	EF1A	Translation elongation factor EF1A/initiation factor IF2gamma, C-terminal||Translation elongation factor EFTu/EF1A, domain 2||Translation elongation factor EF1A, eukaryotic/archaeal||Translation protein, beta-barrel domain||P-loop containing nucleoside triphosphate hydrolase||Translation elongation factor EFTu/EF1A, C-terminal||Elongation factor, GTP-binding domain
ENSGALG00000005844	37.1628806271596	7.16007069478133	2.3758	0.00023946	0.00093713	CASKIN1	Ankyrin repeat||SH3 domain||Sterile alpha motif/pointed domain||Sterile alpha motif, type 1||Sterile alpha motif domain||Variant SH3 domain||Sterile alpha motif, type 2||Ankyrin repeat-containing domain
ENSGALG00000005845	748.363212530856	207.679094420651	1.8494	1.7281e-05	9.6172e-05	-	Amino acid/polyamine transporter I||Amino acid permease/ SLC12A domain
ENSGALG00000005848	30.4601014735343	1.34433064685468	4.502	2.0148e-07	1.8689e-06	IL11Ra	Fibronectin type III||Immunoglobulin-like domain||Immunoglobulin subtype 2
ENSGALG00000005849	1061.33040632109	47.9005222850586	4.4697	3.8142e-12	9.9385e-11	PPDPF	-
ENSGALG00000005852	6.72649876122625	0	Inf	0.0047899	0.012368	SRMS	Protein kinase-like domain||Serine-threonine/tyrosine-protein kinase catalytic domain||Serine/threonine/dual specificity protein kinase, catalytic domain||SH2 domain||SH3 domain||Protein kinase domain||Tyrosine-protein kinase, catalytic domain
ENSGALG00000005857	112.789146815406	59.0172524617401	0.93442	0.0098484	0.022851	ALOX5	Lipase/lipooxygenase, PLAT/LH2||Lipoxygenase, mammalian||Lipoxygenase, C-terminal||PLAT/LH2 domain
ENSGALG00000005886	57.6135044237316	1.81456052591315	4.9887	2.3809e-13	8.1024e-12	WSCD1	P-loop containing nucleoside triphosphate hydrolase||Sulfotransferase domain||Carbohydrate-binding WSC, subgroup||Carbohydrate-binding WSC
ENSGALG00000005887	28.5304186925152	0.672165323427339	5.4075	1.0978e-06	8.3145e-06	PXDNL	Immunoglobulin-like domain||Immunoglobulin V-set domain||Immunoglobulin||Leucine-rich repeat, typical subtype||Leucine-rich repeat||Leucine-rich repeat-containing N-terminal||Haem peroxidase, animal||Immunoglobulin subtype 2||Haem peroxidase||Cysteine-rich flanking region, C-terminal||Immunoglobulin I-set||Immunoglobulin subtype
ENSGALG00000005895	85.018263719972	25.0039286087409	1.7656	4.0854e-05	0.00020407	-	Protein of unknown function DUF1346
ENSGALG00000005896	13.8792846157136	2.0414637109355	2.7653	0.0083641	0.019888	-	Alpha carbonic anhydrase
ENSGALG00000005897	69673.6882264543	33537.1619509674	1.0549	0.0001078	0.00047341	C12H3ORF37	Protein of unknown function DUF159
ENSGALG00000005898	13.1916687421526	0	Inf	2.8175e-05	0.0001474	DND1	RNA recognition motif domain
ENSGALG00000005903	25.0893846146396	2.14516868462223	3.5479	0.0024289	0.0068989	NRIP3	Aspartic peptidase, DDI1-type||Aspartic peptidase domain
ENSGALG00000005906	1197.99801718822	418.847135145569	1.5161	5.8286e-07	4.7567e-06	SQSTM1	UBA-like||Ubiquitin-associated/translation elongation factor EF1B, N-terminal, eukaryote||Zinc finger, ZZ-type||Phox/Bem1p
ENSGALG00000005909	488.423292376433	120.983541108144	2.0133	2.9894e-07	2.6412e-06	GATA2	Transcription factor, GATA-1/2/3||Zinc finger, GATA-type
ENSGALG00000005924	484.775478632977	301.758250378706	0.68392	0.016429	0.03574	MGAT4B	Glycosyl transferase family 54
ENSGALG00000005928	8.92186857745328	0.33608266171367	4.7305	0.0031914	0.0087384	XAF1	TRAF-like
ENSGALG00000005932	30.3316162108384	1.7572335360652	4.1094	7.5885e-07	6.0218e-06	MYT1	Myelin transcription factor 1||Zinc finger, C2HC-type
ENSGALG00000005933	59.5211631002483	0	Inf	2.6394e-06	1.8157e-05	SLC5A11	Sodium/solute symporter, subgroup||Sodium/solute symporter
ENSGALG00000005940	376.121740181262	143.75621255705	1.3876	1.6557e-05	9.2468e-05	GFI1	Zinc finger, C2H2-like||Zinc finger, C2H2
ENSGALG00000005956	554.016329034488	11.7230833404321	5.5625	6.6248e-19	6.4253e-17	-	Annexin repeat||Annexin, type VIII||Annexin
ENSGALG00000005964	164.935239308313	14.9423121698721	3.4644	1.9111e-09	2.8419e-08	-	Protein of unknown function DUF1075
ENSGALG00000005967	36.1861794328495	0.284230174870305	6.9922	4.5398e-11	9.2482e-10	-	Zinc finger, LIM-type
ENSGALG00000005971	64.6615246231241	27.0747999638575	1.256	0.0071144	0.017306	RIC3	DNA binding domain, putative
ENSGALG00000005974	180.22570393319	11.0289609431755	4.0304	2.845e-20	3.4254e-18	COL6A1	Protein of unknown function DUF1194||Collagen triple helix repeat||von Willebrand factor, type A
ENSGALG00000005986	24.588282216086	6.2933614355261	1.9661	0.0034659	0.0093839	TUB	Tubby C-terminal-like domain||Tubby, N-terminal||Tubby, C-terminal
ENSGALG00000005990	1036.83761133109	151.30193174964	2.7767	3.4332e-09	4.7764e-08	MGLL	Alpha/Beta hydrolase fold||Putative esterase||Alpha/beta hydrolase fold-1||Putative lysophospholipase
ENSGALG00000005995	180.121286082124	0.284230174870305	9.3077	2.5902e-11	5.5965e-10	SLC13A5	Sodium/sulphate symporter||Citrate transporter-like domain
ENSGALG00000006003	66.8456921619205	31.8383188171738	1.0701	0.011947	0.027045	-//-
ENSGALG00000006008	59.064400868961	16.2158439228785	1.8649	7.6468e-05	0.00035252	HOMER2	Myotonic dystrophy protein kinase, coiled coil||WH1/EVH1 domain
ENSGALG00000006018	7.88395163079853	0	Inf	0.0028478	0.0079116	-	Major facilitator superfamily||General substrate transporter||Major facilitator superfamily domain
ENSGALG00000006019	11.7400705245046	1.91279099659529	2.6177	0.01622	0.035335	EPHX4	Alpha/Beta hydrolase fold||Epoxide hydrolase-like||Alpha/beta hydrolase fold-1
ENSGALG00000006025	23.7822126423849	7.79324954291087	1.6096	0.011856	0.026853	XIRP1	Polyribonucleotide nucleotidyltransferase, RNA-binding domain||Actin-binding, Xin repeat
ENSGALG00000006032	38.5986263542076	9.0100011367132	2.099	0.00036333	0.0013399	IL13RA1	Fibronectin type III||Interleukin-6 receptor alpha, binding||Growth hormone/erythropoietin receptor, ligand binding
ENSGALG00000006038	67.3515626295392	14.0377691584179	2.2624	2.2641e-06	1.5906e-05	TGFBR3	Zona pellucida domain
ENSGALG00000006039	241.22569372078	77.5923613045285	1.6364	2.2924e-06	1.6092e-05	SNED1	Fibronectin type III||Nidogen, extracellular domain||EGF-like domain, extracellular||EGF-like calcium-binding domain||Sushi/SCR/CCP domain||Epidermal growth factor-like domain
ENSGALG00000006040	421.62193749995	153.414682123257	1.4585	0.001657	0.0049476	UCKL1	P-loop containing nucleoside triphosphate hydrolase||Phosphoribosyltransferase-like||Uridine kinase like||Chloramphenicol phosphotransferase-like||Phosphoribulokinase/uridine kinase
ENSGALG00000006056	1020.49450855073	585.572746888824	0.80135	0.0037531	0.010057	CHCHD6	Protein of unknown function DUF737
ENSGALG00000006075	27.8208672065492	4.06042351739785	2.7765	0.00010613	0.0004673	-	UbiE/COQ5 methyltransferase||Methyltransferase-related||Methyltransferase type 11||Methyltransferase type 12||S-adenosyl-L-methionine-dependent methyltransferase
ENSGALG00000006080	1797.29930525411	752.437254300779	1.2562	2.1255e-05	0.00011485	GPC4	Glypican
ENSGALG00000006083	11.2007702087888	0.852690524610916	3.7154	0.0040591	0.010745	LMNA	Intermediate filament protein||Lamin Tail Domain
ENSGALG00000006096	25121.7237749191	15504.1822935983	0.69628	0.0081406	0.019442	RPS13	S15/NS1, RNA-binding||Ribosomal protein S13/S15, N-terminal||Ribosomal protein S15
ENSGALG00000006099	380.667373917792	19.8719087827055	4.2597	8.6225e-28	3.0106e-25	ZFPM1	Zinc finger, C2H2||Zinc finger, C2H2-like
ENSGALG00000006106	210.475365976122	4.89964213800839	5.4248	6.7773e-10	1.0955e-08	-	TNFR/NGFR cysteine-rich region
ENSGALG00000006126	495.433760986016	48.7367893006557	3.3456	1.3205e-21	2.0401e-19	COL6A2	Collagen triple helix repeat||von Willebrand factor, type A
ENSGALG00000006130	123.139507283227	3.8804451468582	4.9879	1.1535e-20	1.5029e-18	STMN3	Stathmin family
ENSGALG00000006131	134.821343247427	0	Inf	6.0541e-06	3.8115e-05	FTCD	Cyclodeaminase/cyclohydrolase||Formiminotransferase catalytic domain||Formiminotransferase, N-terminal subdomain||Formiminotransferase subdomain||Formiminotransferase, C-terminal subdomain
ENSGALG00000006134	1020.77596797403	5.41077549790104	7.5596	1.7818e-07	1.6769e-06	HOGA1	DapA-like
ENSGALG00000006137	45.8715614119336	12.6550579287202	1.8579	0.019579	0.041502	ARHGAP22	Rho GTPase-activating protein domain||Rho GTPase activation protein||Pleckstrin homology domain
ENSGALG00000006149	1739.7053627674	642.443973251898	1.4372	5.4855e-07	4.5172e-06	MORN4	MORN motif
ENSGALG00000006152	450.282041533834	232.324824903866	0.95469	0.01538	0.033715	-	Immunoglobulin I-set||Immunoglobulin subtype 2||CD80-like, immunoglobulin C2-set||Immunoglobulin subtype||Immunoglobulin||Immunoglobulin C1-set||Immunoglobulin V-set domain||Immunoglobulin-like domain||Immunoglobulin V-set, subgroup
ENSGALG00000006158	5.94850705003419	0	Inf	0.021777	0.045641	ACVR2B	Ser/Thr protein kinase, TGFB receptor||Protein kinase-like domain||Serine/threonine/dual specificity protein kinase, catalytic domain||Serine-threonine/tyrosine-protein kinase catalytic domain||Tyrosine-protein kinase, catalytic domain||Protein kinase domain||TGF-beta receptor/activin receptor, type I/II
ENSGALG00000006160	28693.0751561456	9463.13522018405	1.6003	0.00035393	0.0013107	HNRNPA0	RNA recognition motif domain
ENSGALG00000006169	130.480033173364	27.118655049705	2.2665	4.6642e-05	0.00022847	LIMA1	Zinc finger, LIM-type
ENSGALG00000006171	115.574824152942	39.6126810148906	1.5448	0.0001105	0.00048359	-	Immunoglobulin subtype 2||Immunoglobulin-like domain||Immunoglobulin V-set domain||Immunoglobulin I-set||Immunoglobulin||Immunoglobulin subtype
ENSGALG00000006175	46.4649121354117	1.9402225734291	4.5818	2.3082e-08	2.6847e-07	DPEP1	Renal dipeptidase family
ENSGALG00000006176	86.0309098937921	35.7955841915288	1.2651	0.0022282	0.0064096	-	CD80-like, immunoglobulin C2-set||Immunoglobulin subtype||Immunoglobulin I-set||Immunoglobulin subtype 2||Immunoglobulin V-set, subgroup||Immunoglobulin C1-set||Immunoglobulin||Immunoglobulin V-set domain||Immunoglobulin-like domain
ENSGALG00000006194	736.326117710878	247.529332317519	1.5727	1.5986e-07	1.5208e-06	SLC52A3	Endogenous retrovirus receptor
ENSGALG00000006202	99.0685306421528	28.9551726494474	1.7746	2.7268e-05	0.0001431	SCNN1B	Na+ channel, amiloride-sensitive||Epithelial sodium channel
ENSGALG00000006207	5659.98051044492	2841.70315598661	0.99404	0.0004506	0.0016087	HM13	Presenilin/signal peptide peptidase||Peptidase A22B, signal peptide peptidase
ENSGALG00000006210	116.183938874923	10.4854683340884	3.4699	1.723e-08	2.066e-07	Id1	Myc-type, basic helix-loop-helix (bHLH) domain
ENSGALG00000006211	11815.2222299111	6930.14032296021	0.76969	0.0053311	0.013551	BCL2L1	Apoptosis regulator, Bcl-2 protein, BH4||Blc2 family||Apoptosis regulator, Bcl-2/ BclX||Bcl2-like||Apoptosis regulator, Bcl-X
ENSGALG00000006221	758.555708573278	34.0767903001175	4.4764	2.3476e-18	2.039e-16	KIF1A	SMAD/FHA domain||Forkhead-associated (FHA) domain||P-loop containing nucleoside triphosphate hydrolase||Kinesin-like||Kinesin motor domain||Pleckstrin homology domain||Kinesin protein 1B
ENSGALG00000006229	999.684299889098	450.360102855245	1.1504	0.0001582	0.00065338	-	Immunoglobulin V-set domain
ENSGALG00000006235	173.604174293222	71.1802415611944	1.2863	0.00033573	0.0012535	SLC41A3	SLC41 divalent cation transporters, integral membrane domain
ENSGALG00000006236	23.5068153666811	4.43242292577418	2.4069	0.00073578	0.0024518	TPH1	Tyrosine 3-monooxygenase-like||Aromatic amino acid hydroxylase, C-terminal||ACT domain||Tryptophan 5-monooxygenase
ENSGALG00000006239	6.64048117850316	0	Inf	0.005701	0.014331	-	Transforming growth factor-beta, C-terminal||Transforming growth factor-beta, N-terminal||Inhibin, alpha subunit||Cystine-knot cytokine
ENSGALG00000006240	32.5831417520835	0.568460349740611	5.8409	2.1646e-09	3.165e-08	ACCN2	Na+ channel, amiloride-sensitive||Epithelial sodium channel
ENSGALG00000006245	15.311754310631	1.62856082172498	3.233	0.0080532	0.019264	KLF15	Zinc finger, C2H2||Zinc finger, C2H2-like
ENSGALG00000006246	2874.17802508138	1462.84721377983	0.97437	0.00033539	0.0012527	-	Zinc finger, RING-type||Mitochondrial ubiquitin ligase activator of NFKB 1
ENSGALG00000006250	761.117877479148	402.048609960858	0.92075	0.0016277	0.004874	TRAPPC2L	Longin-like domain||Sedlin||Sybindin-like protein
ENSGALG00000006252	390.748859810372	25.8072304826888	3.9204	1.7741e-25	4.3623e-23	LMO4	Zinc finger, LIM-type
ENSGALG00000006258	28.1924021196294	1.03567956197482	4.7667	1.2177e-07	1.1983e-06	SPOCK1	Kazal domain||Thyroglobulin type-1||SPARC/Testican, calcium-binding domain
ENSGALG00000006259	410.586506054481	12.5019643043704	5.0375	5.8762e-16	3.3525e-14	KIRREL	Immunoglobulin I-set||Immunoglobulin||Immunoglobulin-like domain||Immunoglobulin V-set domain||Immunoglobulin subtype 2||CD80-like, immunoglobulin C2-set||Immunoglobulin subtype
ENSGALG00000006272	130.671665803997	16.4945995947442	2.9859	3.2985e-10	5.7015e-09	ECE2	Peptidase M13, N-terminal domain||Peptidase M13, C-terminal domain
ENSGALG00000006278	1485.84837370965	301.847231397122	2.2994	4.104e-14	1.6547e-12	-//-
ENSGALG00000006294	18955.3469873642	10897.7289462091	0.79858	0.0036092	0.0097208	PSMD2	26S proteasome regulatory complex, non-ATPase subcomplex, Rpn1 subunit||Proteasome/cyclosome repeat||Armadillo-type fold
ENSGALG00000006303	2855.95959195533	1165.48125064961	1.293	4.7105e-06	3.0731e-05	CTU2	Thiouridylase, cytoplasmic, subunit 2
ENSGALG00000006310	9.01979021002559	0	Inf	0.0014819	0.0044969	DFNB31	PDZ domain
ENSGALG00000006318	556.400494627173	281.350964511531	0.98375	0.00090316	0.0029248	IL21R	Immunoglobulin-like domain||Fibronectin type III
ENSGALG00000006319	806.196119076811	125.933277117442	2.6785	1.8176e-16	1.1373e-14	TGFBI	TGF beta-induced protein bIGH3/osteoblast-specific factor 2||EMI domain||FAS1 domain
ENSGALG00000006320	23.4765436948188	0.415366725390846	5.8207	0.012339	0.027769	-	Major facilitator superfamily||General substrate transporter||Major facilitator superfamily domain||Sugar/inositol transporter
ENSGALG00000006323	2198.6004964936	247.603859697702	3.1505	6.4576e-16	3.6603e-14	LECT2	Peptidase M23
ENSGALG00000006325	85.7493703679842	16.6666396260989	2.3632	2.6336e-07	2.3663e-06	-	Galactose-binding domain-like||Netrin module, non-TIMP type||EGF-like, laminin||Tissue inhibitor of metalloproteinases-like, OB-fold||Laminin, N-terminal||Netrin domain
ENSGALG00000006326	12931.2265540692	4390.42283821497	1.5584	4.0912e-07	3.4859e-06	MIF	Macrophage migration inhibitory factor||Tautomerase/MIF superfamily
ENSGALG00000006335	179.423405415342	56.6220895906174	1.6639	0.014343	0.031708	IL2RA	Sushi/SCR/CCP domain
ENSGALG00000006337	397.019822900953	87.4443214116372	2.1828	6.041e-10	9.8564e-09	k123	Extracellular Endonuclease, subunit A||DNA/RNA non-specific endonuclease
ENSGALG00000006340	1024.57137766643	238.013380535967	2.1059	2.9535e-11	6.3188e-10	PIEZO1	Piezo family
ENSGALG00000006341	130.027334356894	0	Inf	3.2059e-05	0.00016495	SLC25A48	Mitochondrial carrier domain||Mitochondrial substrate/solute carrier
ENSGALG00000006343	74.9244933271837	25.2148960535825	1.5712	0.00040864	0.0014789	ACTG2	Actin family
ENSGALG00000006344	208.051893360826	40.209060710298	2.3714	9.1192e-09	1.1638e-07	GSTT1	Glutathione S-transferase, C-terminal-like||Glutathione S-transferase, C-terminal||Glutathione S-transferase, N-terminal||Thioredoxin-like fold
ENSGALG00000006346	12.7585376263689	0.415366725390846	4.9409	0.0005174	0.001812	JSC	Chemokine interleukin-8-like domain
ENSGALG00000006348	55.0260676268566	2.30072614515232	4.58	8.6519e-12	2.0691e-10	RAPGEF3	Cyclic nucleotide-binding domain||Ubiquitin-related domain||Ras guanine nucleotide exchange factor domain||Ras guanine-nucleotide exchange factors catalytic domain||cAMP/cGMP-dependent protein kinase||DEP domain||Ras-like guanine nucleotide exchange factor, N-terminal||Cyclic nucleotide-binding-like
ENSGALG00000006350	3029.03499091631	1678.01204762837	0.85211	0.0026822	0.0075067	DDT	Macrophage migration inhibitory factor||Tautomerase/MIF superfamily
ENSGALG00000006352	7.43394492993644	0	Inf	0.0027579	0.0076887	CH25H	Fatty acid hydroxylase
ENSGALG00000006365	11.3959117015148	0	Inf	0.00012051	0.00051971	PITX1	Homeodomain-like||Homeobox domain||Homeobox protein Pitx/unc30||OAR domain
ENSGALG00000006367	803.763412529942	237.600803504503	1.7582	3.4336e-09	4.7764e-08	PCBD2	Transcriptional coactivator/pterin dehydratase
ENSGALG00000006375	28.4598731500333	9.99629204802498	1.5095	0.012016	0.027168	TM4SF19	L6 membrane
ENSGALG00000006379	47.9042258528517	1.57670833488162	4.9252	2.0785e-06	1.4715e-05	SHH	Hedgehog signalling/DD-peptidase zinc-binding domain||Intein splice site||Hedgehog/Intein (Hint) domain||Hint domain N-terminal||Hedgehog protein||Hedgehog, N-terminal signalling domain||Hedgehog protein, Hint domain||Hint domain C-terminal
ENSGALG00000006384	104.692620672249	50.5280816396581	1.051	0.0096112	0.022399	-	Tetratricopeptide repeat||Tetratricopeptide repeat-containing domain
ENSGALG00000006399	1341.0254235855	695.096640198345	0.94805	0.0013385	0.0041155	MESDC1	-
ENSGALG00000006401	75.5854940113718	7.45470304501687	3.3419	1.4822e-10	2.7646e-09	OSBPL5	Pleckstrin homology domain||Oxysterol-binding protein
ENSGALG00000006408	485.18887122824	306.944409342333	0.66057	0.019124	0.040681	PIGX	Glycosylphosphatidylinositol-mannosyltransferase I, PIG-X/PBN1
ENSGALG00000006409	40.1423844046827	4.94602012184716	3.0208	1.3e-06	9.6544e-06	PODXL	CD34/Podocalyxin
ENSGALG00000006412	41.1852728865666	0.90454301145428	5.5088	2.2144e-06	1.5588e-05	VGLL1	TDU repeat||Vestigial/tondu
ENSGALG00000006415	321.214762734304	7.31562815531142	5.4564	1.9055e-07	1.7811e-06	CD40LG	Tumour necrosis factor domain||Tumour necrosis factor-like domain||Tumour necrosis factor ligand 5
ENSGALG00000006421	57.2066378114625	1.24610017617254	5.5207	0.00016199	0.00066673	SLC16A12	Major facilitator superfamily domain||Major facilitator superfamily
ENSGALG00000006438	28.5002355127504	4.06890868722669	2.8083	4.6052e-05	0.0002259	MNX1	Homeodomain-like||Homeobox domain||Homeodomain, metazoa
ENSGALG00000006443	11.8970141000684	0	Inf	0.0082263	0.019609	ART1	NAD:arginine ADP-ribosyltransferase, ART
ENSGALG00000006447	241.437156646562	37.2928903391115	2.6947	4.4395e-14	1.7695e-12	PHLDA2	Pleckstrin homology domain
ENSGALG00000006448	862.39757458236	165.378609526095	2.3826	2.0794e-14	8.9193e-13	IRF10	Interferon regulatory factor-3||Interferon regulatory factor DNA-binding domain||SMAD/FHA domain
ENSGALG00000006453	3801.08760128388	2143.0105120715	0.82677	0.0031877	0.008731	TF	Transferrin-like domain||Transferrin
ENSGALG00000006454	45.7340383173618	2.37754637264917	4.2657	0.018106	0.038832	SLC22A18	Major facilitator superfamily||Tetracycline resistance protein, TetA/multidrug resistance protein MdtG||Transmembrane secretion effector||Major facilitator superfamily domain
ENSGALG00000006463	6899.8992062516	1824.44217456741	1.9191	2.0393e-11	4.4952e-10	-	Translation machinery associated TMA7
ENSGALG00000006464	1897.70597843097	1259.78492029266	0.59108	0.02316	0.048122	PDRG1	-
ENSGALG00000006467	11.3055358638837	0	Inf	0.00012459	0.00053417	XKR7	Transport protein XK
ENSGALG00000006469	47.1593720314952	3.9133512266966	3.5911	5.5771e-07	4.5841e-06	ATP12A	Cation-transporting P-type ATPase, N-terminal||P-type ATPase, A domain||Cation-transporting P-type ATPase, C-terminal||P-type ATPase||P-type ATPase, cytoplasmic domain N||P-type ATPase, subfamily IIC||HAD-like domain
ENSGALG00000006471	38.5604284370453	2.14516868462223	4.168	5.0444e-08	5.4564e-07	SLCO2A1	Major facilitator superfamily||Organic anion transporter polypeptide OATP||Major facilitator superfamily domain||Kazal domain
ENSGALG00000006473	25.9470188284883	0	Inf	2.8767e-09	4.0863e-08	PLXNA4	Rho GTPase activation protein||Sema domain||Plexin-like fold||Immunoglobulin E-set||Plexin, cytoplasmic RasGAP domain||Plexin||IPT domain
ENSGALG00000006479	6.52887150088564	0.284230174870305	4.5217	0.019728	0.041767	CCM2L	-
ENSGALG00000006480	677.343490342395	6.49036920753431	6.7054	3.6783e-22	6.2345e-20	TCF1	High mobility group box domain||CTNNB1 binding, N-teminal
ENSGALG00000006482	198.81967337701	3.80663558618561	5.7068	9.5739e-06	5.7045e-05	FAH	Fumarylacetoacetase||Fumarylacetoacetase, C-terminal-related||Fumarylacetoacetase, N-terminal||Fumarylacetoacetase, C-terminal
ENSGALG00000006490	34.8908230183467	2.53310383317926	3.7839	3.5176e-07	3.0552e-06	SCN3B	Immunoglobulin V-set domain||Immunoglobulin-like domain||Immunoglobulin subtype
ENSGALG00000006501	12.8838353490317	1.13692069948122	3.5024	0.0029776	0.0082147	GGT5	Nucleophile aminohydrolases, N-terminal||Gamma-glutamyltranspeptidase
ENSGALG00000006503	331.794665074191	97.2268466032247	1.7709	7.0428e-08	7.3493e-07	VDAC1	Eukaryotic porin/Tom40||Porin, eukaryotic type
ENSGALG00000006507	86.0878558833262	43.8480961686565	0.9733	0.015402	0.033759	CLMP	Immunoglobulin V-set domain||Immunoglobulin-like domain||Immunoglobulin subtype 2||Immunoglobulin I-set||Immunoglobulin subtype||Immunoglobulin V-set, subgroup
ENSGALG00000006508	14.0258161783627	0.284230174870305	5.6249	9.2553e-05	0.0004143	FGF13	IL-1 family/FGF family||Cytokine, IL-1-like||Fibroblast growth factor family
ENSGALG00000006522	1318.63262904153	763.12946143141	0.78904	0.0068358	0.016709	HCK	SH3 domain||Serine/threonine/dual specificity protein kinase, catalytic domain||Protein kinase-like domain||Serine-threonine/tyrosine-protein kinase catalytic domain||SH2 domain||Protein kinase domain||Tyrosine-protein kinase, catalytic domain||Variant SH3 domain
ENSGALG00000006523	378.8869119332	68.7574108659943	2.4622	3.7624e-09	5.1883e-08	IGF2BP2	RNA recognition motif domain||K Homology domain, type 2||K Homology domain||K Homology domain, type 1
ENSGALG00000006543	2477.27208799513	788.646968440774	1.6513	1.682e-08	2.021e-07	PFKL	Phosphofructokinase||Phosphofructokinase domain||6-phosphofructokinase, eukaryotic type
ENSGALG00000006547	36.0633674778014	7.92739676025567	2.1856	0.00016212	0.00066705	PROCR	MHC classes I/II-like antigen recognition protein
ENSGALG00000006551	6.0457269101879	0	Inf	0.0082638	0.019685	tyrosine	Tyrosine hydroxylase, conserved site||Tyrosine 3-monooxygenase||Tyrosine 3-monooxygenase-like||Aromatic amino acid hydroxylase, C-terminal
ENSGALG00000006555	32.7663791949603	10.0396593650395	1.7065	0.0039308	0.010461	IGF2	Insulin-like growth factor||Insulin-like growth factor II E-peptide, C-terminal||Insulin-like||Insulin family||Insulin-like growth factor II
ENSGALG00000006560	8.38078426654149	0	Inf	0.0012674	0.0039211	SEMA3A	Plexin-like fold||Sema domain||Immunoglobulin subtype||Plexin||Immunoglobulin-like domain
ENSGALG00000006561	4643.17286272591	2693.3657777225	0.7857	0.0097812	0.022717	MRPL23	Ribosomal protein L25/L23||Ribosomal protein L23/L15e core domain
ENSGALG00000006563	116.407099101859	28.9916952885649	2.0055	5.7616e-05	0.00027505	SEMA3D	Immunoglobulin-like domain||Sema domain||Plexin-like fold
ENSGALG00000006564	3745.34918781081	2157.54017351364	0.79571	0.0055768	0.014069	DNAJB11	Chaperone DnaJ, C-terminal||HSP40/DnaJ peptide-binding||DnaJ domain
ENSGALG00000006565	160.810068855171	7.89750134724153	4.3478	7.0431e-05	0.00032737	-	Gamma-glutamyltranspeptidase||Nucleophile aminohydrolases, N-terminal
ENSGALG00000006584	30.5044416408006	5.38580775724756	2.5018	0.00013405	0.0005676	-//-
ENSGALG00000006588	67.3069011402132	3.04971169607651	4.464	7.1723e-13	2.1929e-11	LRRC75B	-
ENSGALG00000006591	43.2935428972932	6.08841532433297	2.83	1.5328e-06	1.1182e-05	TNNI2	Troponin
ENSGALG00000006593	6.40357377822289	0	Inf	0.0062458	0.015471	CLDN18	Claudin-18||PMP-22/EMP/MP20/Claudin superfamily||Claudin
ENSGALG00000006602	64.293177250077	13.2259821146411	2.2813	4.5497e-05	0.00022353	SYT8	C2 domain||Synaptotagmin
ENSGALG00000006606	65.0312755410083	7.31809199149175	3.1516	9.9286e-09	1.2579e-07	KIAA1324L	Mannose-6-phosphate receptor binding domain||Insulin-like growth factor binding protein, N-terminal
ENSGALG00000006608	305.619688185201	103.752644788589	1.5586	2.5582e-06	1.7674e-05	-	HAD-like domain||5-nucleotidase
ENSGALG00000006609	60.106295620165	12.6580685955445	2.2475	1.0283e-05	6.0691e-05	EPHB1	Sterile alpha motif domain||Protein kinase domain||Ephrin receptor type-A /type-B||Ephrin receptor ligand binding domain||Sterile alpha motif/pointed domain||Sterile alpha motif, type 1||Protein kinase-like domain||Serine-threonine/tyrosine-protein kinase catalytic domain||Serine/threonine/dual specificity protein kinase, catalytic domain||Tyrosine-protein kinase, catalytic domain||Galactose-bind…
ENSGALG00000006627	352.727407485153	18.0518146919769	4.2883	1.5178e-06	1.1092e-05	UPB1	Carbon-nitrogen hydrolase
ENSGALG00000006634	229.311423585274	13.1222771409544	4.1272	8.4816e-23	1.5752e-20	DNMT3B	PWWP domain||S-adenosyl-L-methionine-dependent methyltransferase||Zinc finger, FYVE/PHD-type
ENSGALG00000006637	498.462196015676	235.437959259596	1.0821	0.00026009	0.0010043	-	Transport protein XK
ENSGALG00000006638	16.2143419720672	0.415366725390846	5.2867	1.8447e-05	0.00010162	GRIK4	Ionotropic glutamate receptor, L-glutamate and glycine-binding domain||Periplasmic binding protein-like I||Ionotropic glutamate receptor||Ionotropic glutamate receptor, metazoa||Extracellular ligand-binding receptor
ENSGALG00000006640	2179.05488203552	1328.65624029125	0.71373	0.012691	0.028463	BRPF1	Zinc finger, FYVE/PHD-type||Bromodomain||Zinc finger, PHD-type||Zinc finger, PHD-finger||Enhancer of polycomb-like, N-terminal||PWWP domain
ENSGALG00000006644	27.9238488664482	1.13692069948122	4.6183	5.2774e-07	4.3624e-06	-	AMP-dependent synthetase/ligase
ENSGALG00000006645	1046.07491143813	430.310616955265	1.2815	0.00035522	0.0013142	LIPH	Lipase, LIPH-type||Triacylglycerol lipase family||Lipase, N-terminal||Alpha/Beta hydrolase fold
ENSGALG00000006647	25.8728168035171	0	Inf	1.6673e-07	1.5768e-06	DUSP8	Rhodanese-like domain||Dual specificity phosphatase, subgroup, catalytic domain||Dual specificity phosphatase, catalytic domain||Mitogen-activated protein (MAP) kinase phosphatase||Protein-tyrosine/Dual specificity phosphatase||Protein-tyrosine phosphatase-like
ENSGALG00000006649	1288.23591473166	580.239633758119	1.1507	5.7894e-05	0.00027615	TMEM41A	-
ENSGALG00000006651	1858.22301170031	894.496443137145	1.0548	0.00015855	0.00065436	OGG1	DNA glycosylase||8-oxoguanine DNA glycosylase, N-terminal||HhH-GPD domain
ENSGALG00000006654	60.6823018161085	4.18663239555773	3.8574	3.3035e-10	5.7045e-09	KK34	-
ENSGALG00000006656	40.4649289373272	2.0414637109355	4.309	1.1231e-08	1.4046e-07	FRMD4A	FERM central domain||FERM, N-terminal||FERM, C-terminal PH-like domain||Band 4.1 domain||Ubiquitin-related domain||FERM domain||Protein of unknown function DUF3338
ENSGALG00000006662	9.68368647598554	0	Inf	0.00074847	0.0024879	BPIFB3	Bactericidal permeability-increasing protein, alpha/beta domain||Lipid-binding serum glycoprotein, N-terminal||Lipid-binding serum glycoprotein, C-terminal
ENSGALG00000006665	5952.7066435937	2292.22690201589	1.3768	2.2956e-06	1.6108e-05	GALNT6	Glycosyltransferase 2-like||Nucleotide-diphospho-sugar transferases||Ricin B lectin domain
ENSGALG00000006670	5.60326600426701	0	Inf	0.013033	0.029137	PPP1R3C	Putative phosphatase regulatory subunit||Protein phosphatase 1, glycogen targeting subunit, Metazoa
ENSGALG00000006676	15.5742538058057	0.672165323427339	4.5342	0.00011851	0.0005134	RLBP1	CRAL/TRIO, N-terminal domain||Cellular retinaldehyde binding/alpha-tocopherol transport||CRAL-TRIO domain
ENSGALG00000006678	1578.58351247906	729.438533559792	1.1138	7.7368e-05	0.00035582	CAMK1	Serine/threonine/dual specificity protein kinase, catalytic domain||Protein kinase-like domain||Serine-threonine/tyrosine-protein kinase catalytic domain||Tyrosine-protein kinase, catalytic domain||Protein kinase domain
ENSGALG00000006680	595.535372731972	10.6654467046281	5.8032	0.00027061	0.0010395	EHHADH	3-hydroxyacyl-CoA dehydrogenase, NAD binding||Crotonase superfamily||ClpP/crotonase-like domain||6-phosphogluconate dehydrogenase, C-terminal-like||3-hydroxyacyl-CoA dehydrogenase, C-terminal
ENSGALG00000006688	1725.63760369729	1101.26909901172	0.64796	0.014527	0.032051	TADA3	Histone acetyltransferases subunit 3
ENSGALG00000006691	14162.0059271109	8846.80315288461	0.6788	0.015889	0.034713	ARPC4	Actin-related protein 2/3 complex subunit 4
ENSGALG00000006702	372.16620473622	36.5610523132776	3.3476	9.9618e-10	1.557e-08	MFGE8	Epidermal growth factor-like domain||Galactose-binding domain-like||Coagulation factor 5/8 C-terminal type domain||EGF-like calcium-binding domain||EGF-like domain, extracellular
ENSGALG00000006705	158.969797544901	42.925759473296	1.8888	0.00049133	0.0017321	MYOF	Ferlin B-domain||Peroxin/Ferlin domain||Ferlin A-domain||FerIin domain||C2 domain
ENSGALG00000006707	189.911174404371	111.255036930526	0.77145	0.018481	0.039529	NOX1	Oxidoreductase, FAD-binding domain||Riboflavin synthase-like beta-barrel||Ferric reductase transmembrane component-like domain||Cytochrome b245, heavy chain||FAD-binding 8||Ferric reductase, NAD binding
ENSGALG00000006714	2491.97426848892	1219.5284693156	1.031	0.0002874	0.0010941	CCDC61	-
ENSGALG00000006715	434.582729400391	139.180063582814	1.6427	3.0111e-07	2.6589e-06	OAF	-
ENSGALG00000006719	12.3701271282103	0	Inf	5.6477e-05	0.00027021	GNAZ	Small GTPase superfamily, ARF/SAR type||G protein alpha subunit, helical insertion||G-protein alpha subunit, group I||Guanine nucleotide binding protein (G-protein), alpha subunit||P-loop containing nucleoside triphosphate hydrolase
ENSGALG00000006722	9.30709153557871	0.284230174870305	5.0332	0.0025194	0.0071181	TRIM29	Zinc finger, B-box
ENSGALG00000006726	492.777850916883	11.3796091701775	5.4364	2.502e-17	1.8124e-15	GATA3	Zinc finger, GATA-type||Transcription factor, GATA-1/2/3
ENSGALG00000006728	111.944702340347	37.9157851354976	1.5619	0.0042688	0.01122	-	Sodium/solute symporter, subgroup||Sodium/solute symporter
ENSGALG00000006729	54.0176320875481	2.09331619777887	4.6896	1.1786e-06	8.8464e-06	CYP26A1	Cytochrome P450, E-class, group I||Cytochrome P450||Cytochrome P450, E-class, group IV||Cytochrome P450, B-class
ENSGALG00000006736	1561.04056411042	423.436047282075	1.8823	2.1239e-10	3.8384e-09	AEN	Exonuclease||Ribonuclease H-like domain||Exonuclease, RNase T/DNA polymerase III
ENSGALG00000006742	62.437286679872	2.58796698684689	4.5925	1.1953e-05	6.919e-05	PVRL1	Immunoglobulin subtype||Immunoglobulin V-set, subgroup||CD80-like, immunoglobulin C2-set||Immunoglobulin V-set domain||Immunoglobulin-like domain||Immunoglobulin
ENSGALG00000006751	81.957713894955	0	Inf	9.7891e-18	7.5286e-16	THY1	Immunoglobulin V-set domain||Immunoglobulin-like domain||Immunoglobulin||Immunoglobulin V-set, subgroup
ENSGALG00000006755	69.7827282594707	0.983827075131456	6.1483	1.6197e-15	8.3868e-14	USP2	Peptidase C19, ubiquitin carboxyl-terminal hydrolase||Ubiquitin specific protease domain
ENSGALG00000006756	2645.16166871714	135.950156064404	4.2822	3.4692e-37	3.7853e-34	-	Lipid-binding serum glycoprotein, C-terminal||Lipid-binding serum glycoprotein, N-terminal||Bactericidal permeability-increasing protein, alpha/beta domain
ENSGALG00000006758	10.5761540827685	0	Inf	0.00021368	0.00084628	C1QTNF5	Complement C1q protein||Tumour necrosis factor-like domain||Collagen triple helix repeat
ENSGALG00000006760	7399.58821026926	3168.32832843766	1.2237	1.2287e-05	7.0961e-05	CSTF2	RNA recognition motif domain
ENSGALG00000006764	425.457117794462	59.8901011782656	2.8286	5.2321e-14	2.0526e-12	MCAM	CD80-like, immunoglobulin C2-set||Immunoglobulin subtype||Immunoglobulin I-set||Immunoglobulin subtype 2||Immunoglobulin-like domain||Immunoglobulin V-set domain
ENSGALG00000006773	653.202290282303	310.186397118939	1.0744	0.00040458	0.0014666	TRMT12	S-adenosyl-L-methionine-dependent methyltransferase||SAM-dependent methyltransferase TRM5/TYW2-type
ENSGALG00000006775	410.809840383782	12.5318597173846	5.0348	3.1933e-08	3.6037e-07	TGM2	Transglutaminase, C-terminal||Immunoglobulin E-set||Transglutaminase, N-terminal||Transglutaminase-like
ENSGALG00000006777	3444.74325285772	1722.99180392419	0.99948	0.0003282	0.0012309	MRPS11	Ribosomal protein S11
ENSGALG00000006783	821.599806955369	388.597877913975	1.0802	0.0003486	0.001294	PLOD2	Prolyl 4-hydroxylase, alpha subunit||Nucleotide-diphospho-sugar transferases||Oxoglutarate/iron-dependent dioxygenase
ENSGALG00000006784	1311.62249528484	613.56732038369	1.0961	0.0001241	0.00053218	-//-
ENSGALG00000006786	425.036241414386	54.7031000749409	2.9579	1.5219e-17	1.1355e-15	SYTL4	C2 domain||Zinc finger, FYVE/PHD-type||Rab-binding domain
ENSGALG00000006792	163.527951894132	4.65932611079653	5.1333	4.2096e-11	8.6869e-10	VSTM2L	Immunoglobulin subtype||Immunoglobulin I-set||Immunoglobulin-like domain||Immunoglobulin V-set domain
ENSGALG00000006793	85.2165336244322	4.11829733788973	4.371	2.6627e-11	5.739e-10	NTRK3	Immunoglobulin-like domain||Tyrosine-protein kinase, catalytic domain||Tyrosine-protein kinase, neurotrophic receptor||Immunoglobulin||Tyrosine-protein kinase, neurotrophic receptor, type 3||Leucine-rich repeat||Protein kinase domain||Cysteine-rich flanking region, C-terminal||Immunoglobulin I-set||Immunoglobulin subtype||Serine-threonine/tyrosine-protein kinase catalytic domain||Protein kinase-l…
ENSGALG00000006796	17.1125713785954	3.91034055987234	2.1297	0.0079172	0.018996	SRPX2	Sushi/SCR/CCP domain||Hyalin
ENSGALG00000006802	365.359771514075	36.6915829713434	3.3158	8.8141e-13	2.6304e-11	LAMB2	Laminin, N-terminal||Laminin IV||EGF-like, laminin||Epidermal growth factor-like domain
ENSGALG00000006805	498.13733941708	60.8822952996042	3.0324	5.8789e-19	5.7968e-17	-	Tubby C-terminal-like domain||Scramblase
ENSGALG00000006808	339.636617967473	182.543575562352	0.89575	0.0039961	0.010607	TSPAN6	Tetraspanin/Peripherin||Tetraspanin||Tetraspanin, EC2 domain
ENSGALG00000006812	238.274094104102	45.1849171833485	2.3987	3.0732e-11	6.5588e-10	TTC36	Tetratricopeptide repeat-containing domain||Tetratricopeptide repeat
ENSGALG00000006821	9.03277648265221	0	Inf	0.00075193	0.0024985	TNMD	BRICHOS domain||Chitin-binding, type 1
ENSGALG00000006822	6.12241470277378	0	Inf	0.0080188	0.019203	Pcdh19	Cadherin||Cadherin, N-terminal||Cadherin-like
ENSGALG00000006826	239.828467232954	88.9415872928588	1.4311	5.0577e-05	0.0002452	KLHL25	Kelch repeat type 1||Kelch-like protein, gigaxonin type||BTB/Kelch-associated||Kelch repeat type 2||BTB/POZ-like||BTB/POZ fold||BTB/POZ
ENSGALG00000006832	118.11929496359	1.66146690156338	6.1516	8.1863e-08	8.4069e-07	WFDC2	Whey acidic protein-type 4-disulphide core
ENSGALG00000006835	30.6750732614096	0.983827075131456	4.9625	2.7397e-08	3.1446e-07	TNNC2	EF-hand domain
ENSGALG00000006841	5337.91264194909	2325.95042508835	1.1985	0.00035096	0.0013014	POLR2L	DNA-directed RNA polymerase, subunit N/Rpb10||RNA polymerase subunit RPB10
ENSGALG00000006842	4115.00521881377	2312.04797615135	0.83172	0.0024009	0.0068309	ACOT8	Acyl-CoA thioesterase||HotDog domain||Acyl-CoA thioesterase II domain
ENSGALG00000006845	48.0594739253169	15.2150465080893	1.6593	0.001167	0.0036517	SYT17	C2 domain||Synaptotagmin
ENSGALG00000006851	16.6088947203298	0.284230174870305	5.8688	3.5518e-05	0.00018052	-	Cadherin-like||Cadherin||Protocadherin
ENSGALG00000006853	11637.1704342654	5112.77631771453	1.1866	2.741e-05	0.0001437	QARS	Glutamyl/glutaminyl-tRNA synthetase, class Ib, catalytic domain||Glutamyl/glutaminyl-tRNA synthetase||Ribosomal protein L25/Gln-tRNA synthetase, anti-codon-binding domain||Glutaminyl-tRNA synthetase, class Ib, non-specific RNA-binding domain, N-terminal||Glutaminyl-tRNA synthetase, class Ib, non-specific RNA-binding domain 2||Glutamyl/glutaminyl-tRNA synthetase, class Ib, anti-codon binding domai…
ENSGALG00000006854	28.9653338034949	8.1518361090977	1.8291	0.0044677	0.011664	NEURL2	SOCS protein, C-terminal||NEUZ domain
ENSGALG00000006857	4890.70211622623	2691.83669535158	0.86145	0.0023081	0.0066003	SPATA20	Thioredoxin-like fold||Six-hairpin glycosidase-like||Domain of unknown function DUF255
ENSGALG00000006859	21.0608501051285	0	Inf	8.6212e-08	8.8025e-07	SV2B	Major facilitator superfamily||General substrate transporter||Synaptic vesicle protein SV2||Major facilitator superfamily domain
ENSGALG00000006863	5083.00787910691	1722.64424774238	1.5611	6.9441e-08	7.2637e-07	SHC1	SH2 domain||PTB/PI domain||Phosphotyrosine interaction domain, Shc-like
ENSGALG00000006864	10.8641571807402	0.672165323427339	4.0146	0.0022068	0.0063532	COL24A1	Fibrillar collagen, C-terminal||Laminin G domain||Collagen triple helix repeat||Concanavalin A-like lectin/glucanase domain
ENSGALG00000006871	272.233372441188	19.6345443605071	3.7934	7.2317e-16	4.0336e-14	SLCO3A1	Major facilitator superfamily||Kazal domain||Major facilitator superfamily domain||Organic anion transporter polypeptide OATP
ENSGALG00000006873	41.3591805393062	13.6059789240133	1.604	0.0040208	0.010663	RASSF7	HR1 rho-binding repeat||Ras-association||Ubiquitin-related domain
ENSGALG00000006876	2836.76822540829	1081.9708708847	1.3906	1.6633e-06	1.2049e-05	CTSA	Alpha/Beta hydrolase fold||Peptidase S10, serine carboxypeptidase
ENSGALG00000006877	38.1328262910445	4.42694842276959	3.1066	2.1958e-06	1.5463e-05	KLHL4	BTB/POZ-like||BTB/POZ||BTB/POZ fold||Kelch repeat type 1||Kelch repeat type 2||BTB/Kelch-associated
ENSGALG00000006882	22.2949907672867	0	Inf	3.5089e-08	3.9118e-07	ST8SIA2	Glycosyl transferase, family 29||S-adenosyl-L-methionine-dependent methyltransferase||Sialyltransferase
ENSGALG00000006883	1459.8581100668	692.247853699287	1.0765	0.00014355	0.00060187	ENTHD2	ENTH domain||ENTH/VHS||Armadillo-type fold
ENSGALG00000006885	2892.64485039651	1089.08166753134	1.4093	7.6777e-07	6.0788e-06	H-RAS	Small GTPase superfamily||Mitochondrial Rho-like||Small GTPase superfamily, Rho type||Small GTPase superfamily, Ras type||P-loop containing nucleoside triphosphate hydrolase||Small GTPase superfamily, ARF/SAR type||Small GTP-binding protein domain||Small GTPase superfamily, Rab type||Elongation factor, GTP-binding domain
ENSGALG00000006894	538.519934136845	224.500014463994	1.2623	0.011164	0.025456	PLTP	Lipid-binding serum glycoprotein, C-terminal||Lipid-binding serum glycoprotein, N-terminal||Bactericidal permeability-increasing protein, alpha/beta domain
ENSGALG00000006895	1929.38963813461	1001.10395482025	0.94655	0.0012077	0.0037596	CEP131	-
ENSGALG00000006899	12830.126458065	4518.62448609376	1.5056	5.1915e-07	4.3056e-06	-	Mitochondrial ATP synthase subunit g, animal||ATPase, F0 complex, subunit G, mitochondrial
ENSGALG00000006900	1125.61226551827	641.361875439723	0.8115	0.0040762	0.010779	-	Glycosyl transferase, family 29||Sialyltransferase
ENSGALG00000006901	251.442390641981	18.7161007380302	3.7479	1.0407e-08	1.3127e-07	AATK	Serine/threonine/dual specificity protein kinase, catalytic domain||Protein kinase-like domain||Serine-threonine/tyrosine-protein kinase catalytic domain||Tyrosine-protein kinase, catalytic domain||Protein kinase domain
ENSGALG00000006907	48.2354868953123	12.0975465849888	1.9954	0.00010478	0.00046206	SOWAHA	Ankyrin repeat-containing domain||Ankyrin repeat
ENSGALG00000006910	9921.410788025	6294.28379293658	0.6565	0.016593	0.036057	IMPDH2	CBS domain||IMP dehydrogenase/GMP reductase
ENSGALG00000006915	498.255147190569	41.1026547157431	3.5996	1.1242e-13	4.0803e-12	BAIAP2	Variant SH3 domain||IMD/I-BAR domain||SH3 domain
ENSGALG00000006936	2272.14654339506	1125.96423426558	1.0129	0.00045305	0.0016155	WDR6	WD40 repeat||WD40-repeat-containing domain
ENSGALG00000006958	21.8774201838417	0	Inf	5.8264e-08	6.2099e-07	-	Fibrillar collagen, C-terminal||Collagen triple helix repeat
ENSGALG00000006988	237.508121016124	110.636877346722	1.1021	0.0059044	0.014757	RNF213	AAA+ ATPase domain||P-loop containing nucleoside triphosphate hydrolase||Zinc finger, RING-type||ATPase, AAA-type, core
ENSGALG00000006992	1717.53215925788	34.8586819308801	5.6227	9.1985e-52	1.6059e-47	MMP9	Peptidase M10A||Hemopexin-like repeats||Peptidoglycan binding-like||Hemopexin-like domain||Kringle-like fold||Peptidase, metallopeptidase||Peptidase M10, metallopeptidase||Fibronectin, type II, collagen-binding
ENSGALG00000006997	20.1500148763325	0	Inf	1.4974e-07	1.438e-06	BRINP1	Membrane attack complex component/perforin (MACPF) domain
ENSGALG00000007000	182.44669232628	2.40744178566331	6.2438	3.4286e-10	5.8799e-09	NR2F2	Nuclear hormone receptor, ligand-binding, core||Nuclear hormone receptor, ligand-binding||Steroid hormone receptor||Zinc finger, nuclear hormone receptor-type||Transcription factor COUP||Retinoid X receptor/HNF4
ENSGALG00000007007	6.15049256528282	0	Inf	0.0079316	0.019026	KNDC1	KIND||Ras-like guanine nucleotide exchange factor, N-terminal||Ras guanine nucleotide exchange factor domain||Ras guanine-nucleotide exchange factors catalytic domain||Protein kinase-like domain
ENSGALG00000007011	568.731249440113	11.4309148263769	5.6367	2.5374e-09	3.6549e-08	ZBTB16	Zinc finger, C2H2-like||BTB/POZ-like||BTB/POZ||BTB/POZ fold||Zinc finger, C2H2
ENSGALG00000007014	384.503892865184	20.3342003225791	4.241	0.00058133	0.0020049	PYROXD2	Amine oxidase||FAD binding domain||GDP dissociation inhibitor||Pyridine nucleotide-disulphide oxidoreductase, FAD/NAD(P)-binding domain||FAD dependent oxidoreductase
ENSGALG00000007018	446.561956980296	164.447846722717	1.4412	4.419e-06	2.8981e-05	SLC26A11	STAS domain||Sulphate transporter
ENSGALG00000007027	396.375114286023	108.824326957952	1.8649	2.6632e-08	3.0669e-07	SGSH	Sulfatase||Type I phosphodiesterase/nucleotide pyrophosphatase/phosphate transferase||Alkaline-phosphatase-like, core domain
ENSGALG00000007038	42.5559135488181	0.699596900261151	5.9267	6.2876e-12	1.5538e-10	ASTN2	Fibronectin type III||Membrane attack complex component/perforin (MACPF) domain
ENSGALG00000007039	162.580820599266	39.4656087241893	2.0425	8.8922e-08	9.0572e-07	IGF-I	Furin-like cysteine-rich domain||Fibronectin type III||Tyrosine-protein kinase, catalytic domain||Serine/threonine/dual specificity protein kinase, catalytic domain||Protein kinase-like domain||Serine-threonine/tyrosine-protein kinase catalytic domain||Furin-like repeat||Insulin-like growth factor binding protein, N-terminal||Tyrosine-protein kinase, insulin-like receptor||Protein kinase domain||…
ENSGALG00000007045	4.81158624802973	0	Inf	0.023628	0.048922	ADGRA1	GPCR, family 2, secretin-like||Leucine-rich repeat, typical subtype||GPCR, family 2-like||Immunoglobulin-like domain||GPS motif||Immunoglobulin subtype||Immunoglobulin I-set||Cysteine-rich flanking region, C-terminal||GPCR, family 2, extracellular hormone receptor domain
ENSGALG00000007047	111.600632009455	9.8566703276756	3.5011	1.4828e-13	5.2433e-12	GAL	Galanin precursor||Galanin||Galanin message associated peptide (GMAP)
ENSGALG00000007053	925.626479008341	278.931691313799	1.7305	9.3583e-09	1.1913e-07	FAM43A	PTB/PI domain
ENSGALG00000007063	3482.58226190952	1684.11061360648	1.0482	0.00023526	0.00092296	CBX4	-
ENSGALG00000007078	94.2302407126528	31.7261877354691	1.5705	0.00037633	0.0013788	ENTPD1	Nucleoside phosphatase GDA1/CD39
ENSGALG00000007090	684.413677304431	2.53310383317926	8.0778	5.933e-09	7.8827e-08	CPN1	Carboxypeptidase-like, regulatory domain||Peptidase M14, carboxypeptidase A
ENSGALG00000007093	4063.14488614979	2215.40275473957	0.87503	0.0018001	0.0053093	CYTH1	Pleckstrin homology domain||Sec7 domain
ENSGALG00000007096	626.956754498987	194.256955751481	1.6904	0.0010498	0.0033274	-	Cytochrome b-c1 complex subunit 8
ENSGALG00000007098	199.746655936496	11.6139038637408	4.1042	4.0993e-21	5.7715e-19	KIF21A	WD40 repeat||Prefoldin||Kinesin motor domain||P-loop containing nucleoside triphosphate hydrolase||WD40-repeat-containing domain
ENSGALG00000007104	107.212086186354	7.99573181792367	3.7451	2.2874e-14	9.6926e-13	LRRC15	Leucine-rich repeat, typical subtype||Leucine-rich repeat
ENSGALG00000007106	362.681817423534	197.418183559026	0.87745	0.0089221	0.021015	DNAH17	Dynein heavy chain, domain-2||P-loop containing nucleoside triphosphate hydrolase||ATPase, dynein-related, AAA domain||Dynein heavy chain domain||Armadillo-type fold||Dynein heavy chain, domain-1
ENSGALG00000007109	150.742244926368	0.852690524610916	7.4658	1.2493e-07	1.226e-06	apoAIV	Apolipoprotein A/E
ENSGALG00000007113	172.948846916682	2.89415423554642	5.9011	1.0435e-19	1.1386e-17	TNC	Epidermal growth factor-like domain||Fibrinogen, alpha/beta/gamma chain, C-terminal globular domain||EGF-like domain, extracellular||Fibronectin type III
ENSGALG00000007114	9204.19827924193	866.782538798578	3.4086	0.0018866	0.0055326	APOA1	Apolipoprotein A/E
ENSGALG00000007123	127.417787845249	64.5787168096215	0.98044	0.0074456	0.018029	-//-
ENSGALG00000007124	3591.94109831342	1653.10806987508	1.1196	4.7038e-05	0.00023003	POP5	Ribonuclease P/MRP protein subunit||Ribonuclease P/MRP protein, subunit Pop5
ENSGALG00000007127	334.870831277314	184.53631557689	0.8597	0.0069385	0.01692	FADS1	Fatty acid desaturase, type 1||Cytochrome b5-like heme/steroid binding domain||Fatty acid/sphingolipid desaturase
ENSGALG00000007129	111.439271050684	14.7483741264991	2.9176	6.912e-08	7.2346e-07	ALDH6	Aldehyde/histidinol dehydrogenase||Aldehyde dehydrogenase domain
ENSGALG00000007132	121.457960661888	11.4309148263769	3.4094	0.0045424	0.011827	ACOX2	Acyl-CoA dehydrogenase/oxidase, N-terminal and middle domain||Acyl-CoA oxidase, C-terminal||Acyl-CoA oxidase||Acyl-CoA oxidase/dehydrogenase, central domain||Acyl-CoA dehydrogenase/oxidase C-terminal
ENSGALG00000007140	209.284922436409	12.5269320450239	4.0624	2.3417e-21	3.3787e-19	NRP1	Concanavalin A-like lectin/glucanase domain||MAM domain||Galactose-binding domain-like||Neuropilin-1, C-terminal||CUB domain||Coagulation factor 5/8 C-terminal type domain||Neuropilin
ENSGALG00000007147	35.3314999290716	4.47633707343262	2.9806	1.0887e-05	6.3717e-05	-	Dynein light chain, type 1/2
ENSGALG00000007152	48.2509589355535	0	Inf	2.6582e-15	1.3184e-13	FAM3D	-
ENSGALG00000007177	135.109027905168	68.2092670981511	0.98608	0.0081787	0.019511	PTPRG	Alpha carbonic anhydrase||Fibronectin type III||Protein-tyrosine phosphatase-like||Protein-tyrosine phosphatase, catalytic||Protein-tyrosine/Dual specificity phosphatase||Protein-tyrosine phosphatase, receptor/non-receptor type
ENSGALG00000007178	251.930654388304	28.9911484579209	3.1193	1.695e-11	3.7937e-10	FADS2	Fatty acid/sphingolipid desaturase||Cytochrome b5-like heme/steroid binding domain||Fatty acid desaturase, type 1
ENSGALG00000007186	139.378503465276	53.0221399357287	1.3943	0.002499	0.0070744	C9orf91	-
ENSGALG00000007193	69.2045576179725	5.97923584764165	3.5328	1.4801e-10	2.7636e-09	HRASLS	LRAT-like domain
ENSGALG00000007194	602.297238319844	333.356356017944	0.85341	0.014737	0.032476	TMC6	TMC
ENSGALG00000007195	1937.94830785844	1005.300665569	0.9469	0.00059231	0.0020363	-	Aspartyl/glutamyl-tRNA(Asn/Gln) amidotransferase, C subunit
ENSGALG00000007196	1978.5213770444	1042.52021680635	0.92435	0.0022921	0.0065652	STXBP1	Sec1-like protein
ENSGALG00000007197	1570.85863253982	679.325986753176	1.2094	2.8808e-05	0.00015008	-	Herpesvirus US22-like
ENSGALG00000007198	359.341072889949	192.87071201633	0.89772	0.0064308	0.015837	ARL16	Small GTPase superfamily||Small GTPase superfamily, ARF/SAR type||Small GTPase superfamily, SAR1-type||Small GTPase superfamily, ARF type||P-loop containing nucleoside triphosphate hydrolase
ENSGALG00000007205	16760.2245241253	7163.32779148621	1.2263	5.2423e-05	0.00025317	COX6A1	Cytochrome c oxidase, subunit VIa
ENSGALG00000007210	484.449828487333	129.595186125485	1.9023	0.00012588	0.00053848	-//-
ENSGALG00000007211	16.8537283659101	0	Inf	5.7912e-05	0.00027616	CDH22	Cadherin||Major facilitator superfamily domain||Cadherin-like||Cadherin, cytoplasmic domain
ENSGALG00000007218	94.5401794230296	6.59954868422563	3.8405	1.1283e-11	2.6195e-10	MB21D2	Mab-21 domain
ENSGALG00000007219	416.196475025937	250.107503021455	0.73472	0.014501	0.032002	FGF12	IL-1 family/FGF family||Cytokine, IL-1-like||Fibroblast growth factor family
ENSGALG00000007220	102533.730550825	50962.3098902046	1.0086	0.00020162	0.00080583	FTH1	Ferritin-like superfamily||Ferritin/DPS protein domain||Ferritin- like diiron domain
ENSGALG00000007222	47.5456772123981	0	Inf	4.6117e-09	6.2567e-08	UTS2D	Urotensin II
ENSGALG00000007224	5165.90509657476	2521.59022907844	1.0347	0.0003958	0.0014393	HGS	Ubiquitin binding protein, Hrs/VPS27||VHS subgroup||VHS||FYVE zinc finger||Zinc finger, FYVE-related||Ubiquitin interacting motif||ENTH/VHS||Zinc finger, FYVE/PHD-type||Hepatocyte growth factor-regulated tyrosine kinase substrate, helical domain
ENSGALG00000007237	25103.6355339665	12105.6138480386	1.0522	0.00018361	0.00074405	ALYREF	RNA recognition motif domain
ENSGALG00000007238	38.5553684097187	9.49616675595238	2.0215	0.0085433	0.020276	PCSK6	Proteinase inhibitor, propeptide||Galactose-binding domain-like||Proprotein convertase, P||PLAC||Insulin-like growth factor binding protein, N-terminal||Peptidase S8/S53 domain||Epidermal growth factor-like domain||Peptidase S8, subtilisin-related||Furin-like repeat
ENSGALG00000007240	101.488785952915	9.64871354965821	3.3948	4.1691e-05	0.0002076	TRAIL-LIKE	Tumour necrosis factor-like domain||Tumour necrosis factor ligand 10/11||Tumour necrosis factor domain
ENSGALG00000007242	4.79719643056591	0	Inf	0.023762	0.049129	SLITRK4	Cysteine-rich flanking region, C-terminal||Leucine-rich repeat, typical subtype||Leucine-rich repeat
ENSGALG00000007247	698.959464290743	350.163903485459	0.99718	0.00087349	0.0028435	PXN	Paxillin||Zinc finger, LIM-type
ENSGALG00000007248	258.050087899038	128.754991967209	1.003	0.002809	0.0078177	-	Pleckstrin homology domain
ENSGALG00000007250	22005.3889343458	9854.50921667222	1.159	2.1728e-05	0.000117	SNRB'	Ribonucleoprotein LSM domain, eukaryotic/archaea-type||Ribonucleoprotein LSM domain||Like-Sm (LSM) domain
ENSGALG00000007253	59.0571763960796	10.5477820581079	2.4852	3.1137e-06	2.1094e-05	IL1RAP	Immunoglobulin-like domain||Immunoglobulin subtype||Interleukin-1 receptor type I/II
ENSGALG00000007267	3484.40361144576	852.977756741745	2.0303	3.0692e-12	8.1309e-11	MVD	Ribosomal protein S5 domain 2-type fold||Diphosphomevalonate decarboxylase||Diphosphomevalonate/phosphomevalonate decarboxylase||GHMP kinase, C-terminal domain||GHMP kinase N-terminal domain
ENSGALG00000007269	39.7304871288854	0	Inf	3.8355e-13	1.2504e-11	GABRA3	Neurotransmitter-gated ion-channel ligand-binding domain||Neurotransmitter-gated ion-channel transmembrane domain||Gamma-aminobutyric-acid A receptor, gamma subunit||Neurotransmitter-gated ion-channel||Gamma-aminobutyric acid A receptor/Glycine receptor alpha||Gamma-aminobutyric-acid A receptor, alpha subunit
ENSGALG00000007284	110.573448397775	4.30128637525363	4.6841	3.3399e-13	1.1127e-11	SYNPR	Synaptophysin/synaptoporin||Marvel domain
ENSGALG00000007300	1418.21151322787	802.947834044481	0.82069	0.0040585	0.010745	-	Pyrroline-5-carboxylate reductase||6-phosphogluconate dehydrogenase, C-terminal-like||Pyrroline-5-carboxylate reductase, catalytic, N-terminal
ENSGALG00000007303	9.22285794805162	0.620312836583975	3.8941	0.0065514	0.01608	LEPREL1	Oxoglutarate/iron-dependent dioxygenase||Prolyl 4-hydroxylase, alpha subunit
ENSGALG00000007314	380.177329458804	161.130959245254	1.2384	0.00020051	0.00080197	DSCAML1	Immunoglobulin V-set, subgroup||Immunoglobulin subtype||Fibronectin type III||Immunoglobulin||Immunoglobulin I-set||Immunoglobulin subtype 2||Immunoglobulin-like domain
ENSGALG00000007320	786.867641252868	8.09450911924974	6.603	2.8667e-05	0.00014957	-//-
ENSGALG00000007341	3091.10230818056	1316.10722333111	1.2318	1.3198e-05	7.5617e-05	MED19	Mediator complex, subunit Med19, metazoa
ENSGALG00000007343	55.5613901380232	8.95513798304558	2.6333	1.1571e-05	6.7241e-05	FGF1	Fibroblast growth factor family||Cytokine, IL-1-like||IL-1 family/FGF family
ENSGALG00000007350	3283.68691088327	1430.6468225597	1.1986	1.8182e-05	0.00010042	-	Thioredoxin domain||Thioredoxin-like fold
ENSGALG00000007361	63.1934312707564	0.415366725390846	7.2492	1.4848e-17	1.1125e-15	SS	Somatostatin/Cortistatin, C-terminal||Somatostatin
ENSGALG00000007362	2562.86615404418	1214.79635008805	1.077	0.00021588	0.00085349	ZDHHC5	Major facilitator superfamily domain||Plexin-like fold||Zinc finger, DHHC-type, palmitoyltransferase
ENSGALG00000007370	2678.08145942613	907.884600860639	1.5606	7.7045e-08	7.9589e-07	CLP1	P-loop containing nucleoside triphosphate hydrolase||Pre-mRNA cleavage complex II Clp1||MobB-type P-loop domain
ENSGALG00000007374	53.7859323349908	10.9032988956596	2.3025	8.3891e-06	5.0906e-05	YPEL4	Yippee/Mis18
ENSGALG00000007378	912.255967007081	479.278926529904	0.92857	0.0011721	0.003666	FAM162A	Protein of unknown function DUF1075
ENSGALG00000007381	941.332291043511	165.098601802959	2.5114	1.5686e-15	8.1744e-14	SERPING1	Serpin domain
ENSGALG00000007382	171.901337986129	61.0324373189406	1.4939	0.0016709	0.0049826	CDA	Cytidine/deoxycytidylate deaminase, zinc-binding domain||Cytidine deaminase, homotetrameric||Cytidine deaminase-like||CMP/dCMP deaminase, zinc-binding
ENSGALG00000007383	139.790079419014	1.18877318632459	6.8776	4.7451e-21	6.5228e-19	HSPB8	Alpha crystallin/Heat shock protein||Alpha crystallin/Hsp20 domain||HSP20-like chaperone
ENSGALG00000007389	944.599597334671	539.687611638414	0.80758	0.0050802	0.013018	ANKRD40	Ankyrin repeat-containing domain||Ankyrin repeat
ENSGALG00000007392	67.4059049955629	0.33608266171367	7.6479	3.5114e-14	1.4424e-12	ADAMTS9	Peptidase M12B, ADAM/reprolysin||Peptidase M12B, GON-ADAMTSs||Fibrinogen, alpha/beta/gamma chain, C-terminal globular domain||ADAM-TS Spacer 1||Peptidase M12B, propeptide||Thrombospondin, type 1 repeat||Peptidase M12B, ADAM-TS
ENSGALG00000007395	35.3775355994364	7.48213462185069	2.2413	0.0025908	0.0072812	-	ABC transporter-like||AAA+ ATPase domain||P-loop containing nucleoside triphosphate hydrolase||Multi drug resistance-associated protein||ABC transporter type 1, transmembrane domain
ENSGALG00000007403	14482.0401842348	6704.26980324059	1.1111	6.2786e-05	0.00029633	PEBP1	Phosphatidylethanolamine-binding protein PEBP
ENSGALG00000007412	103.189136492394	20.4353823982746	2.3361	2.9696e-05	0.00015402	MPZL2	Immunoglobulin-like domain||Immunoglobulin V-set domain||Immunoglobulin subtype||Myelin P0 protein related||Immunoglobulin V-set, subgroup
ENSGALG00000007416	2508.55513652889	388.813502714138	2.6897	2.8669e-09	4.0796e-08	CD3E	Phosphorylated immunoreceptor signalling ITAM
ENSGALG00000007418	5805.44369763476	3652.63739861063	0.66847	0.011043	0.025223	CD3D	Phosphorylated immunoreceptor signalling ITAM
ENSGALG00000007419	87.0197186041154	0.33608266171367	8.0164	4.5402e-05	0.00022327	MASP1	EGF-like calcium-binding domain||Epidermal growth factor-like domain||Sushi/SCR/CCP domain||CUB domain||Peptidase S1A, chymotrypsin-type||Trypsin-like cysteine/serine peptidase domain||Peptidase S1
ENSGALG00000007441	75.6995894566039	4.24094871858142	4.1578	3.6069e-13	1.1904e-11	MAP6	MAP6/FAM154
ENSGALG00000007463	24743.665550923	938.713730430555	4.7202	1.3158e-45	4.5943e-42	HBAD	Haemoglobin, pi||Globin-like||Haemoglobin, alpha||Globin
ENSGALG00000007465	2613.97598237789	1510.38179558106	0.79133	0.0040328	0.010687	COX15	COX15/CtaA family||Trypsin-like cysteine/serine peptidase domain
ENSGALG00000007468	48101.3759006168	2018.04218748864	4.575	6.1219e-32	3.3399e-29	HBAA	Globin-like||Haemoglobin, pi||Globin||Haemoglobin, alpha
ENSGALG00000007470	2327.65820771077	1336.61083793777	0.8003	0.0031829	0.0087192	POLR1D	DNA-directed RNA polymerase, RBP11-like dimerisation domain
ENSGALG00000007472	58.4537941100458	22.7251595374178	1.363	0.0036938	0.0099163	-	Patched||Sterol-sensing domain
ENSGALG00000007478	119.863867814439	2.77095602421079	5.4349	9.9267e-05	0.00044075	SLC51A	Organic solute transporter subunit alpha/Transmembrane protein 184
ENSGALG00000007479	2749.36372630654	1557.69435252549	0.81969	0.0041643	0.010983	SLC25A28	Mitochondrial substrate/solute carrier||Mitochondrial carrier domain
ENSGALG00000007489	39.6113316563267	6.67582208107855	2.5689	2.306e-05	0.00012327	CNNM1	CBS domain||Cyclic nucleotide-binding-like
ENSGALG00000007490	8699.91446066966	3983.08895789928	1.1271	7.1884e-05	0.00033359	DDX54	P-loop containing nucleoside triphosphate hydrolase||Helicase, C-terminal||DEAD/DEAH box helicase domain||RNA helicase, DEAD-box type, Q motif||DBP10CT||Helicase superfamily 1/2, ATP-binding domain||Helicase/UvrB domain
ENSGALG00000007498	8.89130494732966	0.751449387104515	3.5646	0.008936	0.021034	-	GPCR, rhodopsin-like, 7TM||G protein-coupled receptor, rhodopsin-like||Angiotensin II receptor family
ENSGALG00000007501	57.3240977809227	9.00151596688435	2.6709	9.816e-07	7.5161e-06	P2RX3	P2X purinoreceptor||P2X3 purinoceptor
ENSGALG00000007503	81.9943312830852	8.49038260699169	3.2716	0.0029865	0.0082354	KMO	Aromatic-ring hydroxylase-like||Monooxygenase, FAD-binding
ENSGALG00000007505	409.439786519883	74.3072612536008	2.4621	2.0717e-06	1.4679e-05	MUC4	Nidogen, extracellular domain
ENSGALG00000007508	6.74703082879407	0	Inf	0.0047517	0.012286	HPSE2	Glycoside hydrolase, family 79||Glycoside hydrolase superfamily
ENSGALG00000007515	5.28034102126365	0	Inf	0.017049	0.036929	SFRP5	Netrin module, non-TIMP type||Tissue inhibitor of metalloproteinases-like, OB-fold||Frizzled domain||Netrin domain
ENSGALG00000007522	279.070136463494	152.037175079525	0.8762	0.0084574	0.020088	-	ABC transporter-like||AAA+ ATPase domain||ABC transporter type 1, transmembrane domain||Multi drug resistance-associated protein||P-loop containing nucleoside triphosphate hydrolase
ENSGALG00000007526	72.3974820181372	5.41625000090563	3.7406	6.5778e-09	8.6473e-08	-	ThiJ/PfpI||Class I glutamine amidotransferase-like
ENSGALG00000007536	482.289885427455	229.372989307606	1.0722	0.00041948	0.0015127	-	DNA photolyase, FAD-binding/Cryptochrome, C-terminal||DNA photolyase, N-terminal||DNA photolyase, class 2
ENSGALG00000007539	77.7772958372068	24.5268540517853	1.665	0.00032056	0.0012064	ANKRD2	Ankyrin repeat||Ankyrin repeat-containing domain
ENSGALG00000007543	96.7686871290922	24.8099315035569	1.9636	2.1936e-06	1.5454e-05	Pgo2	-
ENSGALG00000007551	15.120971072813	2.63981947369025	2.518	0.0065393	0.016057	P2RX2	P2X2 purinoceptor||P2X purinoreceptor
ENSGALG00000007570	153.798141255685	6.51725395372419	4.5606	1.3515e-06	9.9807e-06	-	Zinc finger, C2H2||Zinc finger, C2H2-like
ENSGALG00000007572	10047.3551512506	6034.63529358705	0.73548	0.0089941	0.021156	MMS19	MMS19, C-terminal||Armadillo-type fold
ENSGALG00000007573	12.3999889859153	2.40744178566331	2.3648	0.020271	0.042798	STK32A	Protein kinase-like domain||Serine/threonine/dual specificity protein kinase, catalytic domain||Serine-threonine/tyrosine-protein kinase catalytic domain||Protein kinase domain||Tyrosine-protein kinase, catalytic domain
ENSGALG00000007585	1599.81758798072	791.929343416263	1.0145	0.00029799	0.001129	NIT1	Carbon-nitrogen hydrolase
ENSGALG00000007592	1100.11914270309	584.512749266116	0.91235	0.0015698	0.0047225	ZDHHC16	Zinc finger, DHHC-type, palmitoyltransferase
ENSGALG00000007608	32.0956389064777	4.50623248644676	2.8324	0.0021518	0.0062114	ARHGEF9	Variant SH3 domain||Pleckstrin homology domain||SH3 domain||Dbl homology (DH) domain
ENSGALG00000007611	47502.9278092846	17821.6206661987	1.4144	8.4434e-06	5.1182e-05	RPL35A	Ribosomal protein L35A||Translation protein, beta-barrel domain
ENSGALG00000007617	49.7014749304241	3.238175236445	3.94	6.7602e-10	1.0938e-08	ANO1	Anoctamin
ENSGALG00000007619	4389.19000884233	2302.36167396877	0.93084	0.00067825	0.0022863	UBALD1	-
ENSGALG00000007620	14.819279929796	0.284230174870305	5.7043	4.9237e-05	0.0002395	GFRA3	Glial cell line-derived neurotrophic factor receptor||GDNF/GAS1
ENSGALG00000007630	953.15597859269	309.650025701354	1.6221	7.9295e-08	8.1632e-07	C16ORF5	LPS-induced tumour necrosis factor alpha factor
ENSGALG00000007636	867.445785463401	1.57670833488162	9.1037	0.00023936	0.00093693	PEPCK	Phosphoenolpyruvate carboxykinase, GTP-utilising||Phosphoenolpyruvate carboxykinase, N-terminal
ENSGALG00000007641	4352.05300512358	1276.52453854293	1.7695	4.8638e-09	6.5773e-08	LDB1	LIM-domain binding protein/SEUSS
ENSGALG00000007645	104.678522813047	23.7858068400461	2.1378	0.00047229	0.0016755	-	Prominin
ENSGALG00000007650	18877.6824652433	8064.66478873103	1.227	9.5793e-06	5.7057e-05	SLC9A3R1	EBP50, C-terminal||Na(+)/H(+) exchange regulatory cofactor NHE-RF||PDZ domain
ENSGALG00000007667	75.9461479690812	8.74772803567212	3.118	1.4596e-07	1.4079e-06	GPR158	GPCR, family 3, C-terminal||Insulin-like growth factor binding protein, N-terminal
ENSGALG00000007668	465.567659044441	213.239834752456	1.1265	0.00096171	0.0030835	BMP7	Inhibin, alpha subunit||Cystine-knot cytokine||Transforming growth factor-beta, N-terminal||Transforming growth factor-beta, C-terminal
ENSGALG00000007690	54.4849833159448	0.852690524610916	5.9977	6.6737e-14	2.5383e-12	TFAP2C	Transcription factor AP-2, C-terminal
ENSGALG00000007698	146.392392044153	23.6925631035355	2.6273	1.2343e-09	1.902e-08	CARD8	CARD domain||Death-like domain
ENSGALG00000007699	46323.6223206164	23121.3985094556	1.0025	0.00024451	0.00095367	RPS25	Ribosomal protein S25
ENSGALG00000007700	213.267332783457	72.2529315311197	1.5615	1.1093e-05	6.4786e-05	CTTN	SH3 domain||Variant SH3 domain||Hs1/Cortactin
ENSGALG00000007701	29.5251661867785	6.18418195883478	2.2553	0.00078902	0.0026001	B3GNT7	Glycosyl transferase, family 31||Fringe-like
ENSGALG00000007704	6875.46350607364	1434.21266962418	2.2612	9.8115e-15	4.4261e-13	NPM3	Nucleoplasmin core domain
ENSGALG00000007713	1660.90622833834	491.778973828738	1.7559	2.366e-09	3.425e-08	CD300A	Immunoglobulin V-set domain||Immunoglobulin subtype
ENSGALG00000007715	1010.75082631798	654.21108886361	0.6276	0.023213	0.048221	FBXW4	WD40-repeat-containing domain||F-box domain||WD40 repeat
ENSGALG00000007716	840.960730889126	153.130392886576	2.4573	0.0039344	0.010466	SLC37A4	Major facilitator superfamily domain||Major facilitator superfamily
ENSGALG00000007718	103.274071852339	9.01246497289353	3.5184	4.9147e-06	3.1861e-05	-	Immunoglobulin-like domain||Immunoglobulin V-set domain||Immunoglobulin subtype
ENSGALG00000007719	11.8603082198407	1.42115087435153	3.061	0.0091781	0.021525	SHANK2	Sterile alpha motif domain||Ankyrin repeat||Sterile alpha motif/pointed domain||SH3 domain||Sterile alpha motif, type 1||Ankyrin repeat-containing domain||Sterile alpha motif, type 2||Variant SH3 domain||PDZ domain
ENSGALG00000007720	53.2065024865203	5.36439751406227	3.3101	0.00011248	0.0004909	AIFM3	Pyridine nucleotide-disulphide oxidoreductase, NAD-binding domain||FAD/NAD-linked reductase, dimerisation domain||FAD-dependent pyridine nucleotide-disulphide oxidoreductase||Pyridine nucleotide-disulphide oxidoreductase, class-II||Rieske [2Fe-2S] iron-sulphur domain||Pyridine nucleotide-disulphide oxidoreductase, FAD/NAD(P)-binding domain
ENSGALG00000007728	330.728525927163	133.300639635975	1.311	4.7705e-05	0.0002327	-	Proline dehydrogenase domain||FAD-linked oxidoreductase-like
ENSGALG00000007732	6.48710559333139	0	Inf	0.006046	0.015057	RTN4R	Leucine-rich repeat||Leucine-rich repeat, typical subtype
ENSGALG00000007737	2164.34374315577	821.223808050592	1.3981	6.2882e-07	5.0777e-06	ECI1	ClpP/crotonase-like domain||Crotonase superfamily
ENSGALG00000007748	219.348067188945	1.94569707643369	6.8168	2.7776e-07	2.4766e-06	SLC16A2	Major facilitator superfamily||Major facilitator superfamily domain
ENSGALG00000007759	75.1886883254569	21.5882388379366	1.8003	6.026e-05	0.00028619	TMEFF2	Epidermal growth factor-like domain||Kazal domain
ENSGALG00000007766	79.3537228350613	30.1165142589382	1.3977	0.0012424	0.0038526	KIAA1217	-
ENSGALG00000007770	8.32533031394202	0	Inf	0.0012947	0.0039962	FADS6	Fatty acid desaturase, type 1
ENSGALG00000007780	125.09214877113	36.9739552024882	1.7584	1.3435e-05	7.6877e-05	EIF4E3	Translation Initiation factor eIF- 4e-like domain||Translation Initiation factor eIF- 4e
ENSGALG00000007781	15.155191185426	0	Inf	6.3704e-06	3.9933e-05	GAL3ST1	P-loop containing nucleoside triphosphate hydrolase||Galactose-3-O-sulfotransferase
ENSGALG00000007782	64.601010643198	2.04392754711583	4.9821	7.5067e-12	1.8202e-10	SRL	P-loop containing nucleoside triphosphate hydrolase||GTP binding domain
ENSGALG00000007786	57.0450440227294	5.64315318592799	3.3375	7.5991e-09	9.8562e-08	DOK5	Pleckstrin homology domain||Insulin receptor substrate-1, PTB
ENSGALG00000007796	204.69108570213	12.4306185798782	4.0415	8.1321e-22	1.3025e-19	BCAS1	-
ENSGALG00000007801	14174.2732292886	6756.76157514257	1.0689	0.00013171	0.00055959	CORO7	Domain of unknown function DUF1900||WD40-repeat-containing domain||WD40 repeat
ENSGALG00000007807	105.334961776163	7.90850941506158	3.7354	1.2123e-13	4.3638e-12	VASN	Leucine-rich repeat||Leucine-rich repeat, typical subtype||Fibronectin type III||Epidermal growth factor-like domain||Cysteine-rich flanking region, C-terminal
ENSGALG00000007811	31.9617131660964	3.7792040093518	3.0802	0.00012008	0.00051879	ELF5	Sterile alpha motif/pointed domain||Pointed domain||Ets domain
ENSGALG00000007817	40.6967763102809	3.95972921053538	3.3614	3.6748e-07	3.1744e-06	EHF	Sterile alpha motif/pointed domain||Pointed domain||Ets domain
ENSGALG00000007819	30.8403528964306	0.620312836583975	5.6357	7.3372e-09	9.5592e-08	PDZRN3	Zinc finger, C3HC4 RING-type||TRAF-like||Zinc finger, RING-type||Zinc finger, SIAH-type||PDZ domain||U box domain
ENSGALG00000007833	106.670913383345	43.3106248932179	1.3004	0.00081378	0.0026715	TTC12	Armadillo-type fold||Tetratricopeptide repeat-containing domain||Tetratricopeptide repeat||Tetratricopeptide TPR1||Tetratricopeptide TPR2
ENSGALG00000007837	39.526396296381	0.33608266171367	6.8779	1.8091e-10	3.3457e-09	KAZALD1	Insulin-like growth factor-binding protein, IGFBP||Kazal domain||Immunoglobulin subtype||Immunoglobulin I-set||Immunoglobulin subtype 2||Immunoglobulin||Immunoglobulin-like domain||Insulin-like growth factor binding protein-related protein (IGFBP-rP), MAC25
ENSGALG00000007839	386.181726757564	50.8240841647861	2.9257	8.4567e-17	5.5923e-15	NCAM1	Fibronectin type III||Immunoglobulin||Immunoglobulin V-set domain||Immunoglobulin-like domain||Neural cell adhesion||Immunoglobulin subtype||Immunoglobulin I-set||Immunoglobulin subtype 2
ENSGALG00000007848	768.894348139806	436.150349206179	0.81796	0.0037709	0.010097	PTS	6-pyruvoyl tetrahydropterin synthase/QueD family protein
ENSGALG00000007875	97.2413903430769	1.18877318632459	6.354	1.3318e-13	4.7645e-12	ECEL1	Peptidase M13, C-terminal domain||Peptidase M13, N-terminal domain
ENSGALG00000007889	50.0410426685435	18.8910923743984	1.4054	0.0052782	0.013444	CCDC85A	Protein of unknown function DUF2216, coiled-coil
ENSGALG00000007891	812.985949155934	364.001477019612	1.1593	9.0569e-05	0.00040646	RNF215	Zinc finger, RING-type||Zinc finger, C3HC4 RING-type
ENSGALG00000007900	2340.62459489678	736.59629261181	1.6679	7.3034e-09	9.5222e-08	COMMD3	HCaRG
ENSGALG00000007908	48.4940085859377	8.01522505557257	2.597	1.0038e-05	5.9463e-05	EFEMP1	EGF-like calcium-binding domain||Cadherin-like||Epidermal growth factor-like domain
ENSGALG00000007910	383.145922917158	53.8254418096765	2.8315	3.6957e-16	2.1724e-14	SMO	Frizzled domain||GPCR, family 2-like||Frizzled protein
ENSGALG00000007911	24.4118887957319	0.33608266171367	6.1826	7.4101e-08	7.7003e-07	CHL1	Immunoglobulin subtype||Fibronectin type III||Immunoglobulin||Immunoglobulin I-set||Immunoglobulin subtype 2||Immunoglobulin-like domain||Immunoglobulin V-set domain
ENSGALG00000007912	44.2623178463032	5.40776483107679	3.033	0.00020609	0.00082066	ATP9A	P-type ATPase||P-type ATPase, A domain||P-type ATPase, subfamily IV||P-type ATPase, cytoplasmic domain N||HAD-like domain
ENSGALG00000007919	2842.6778186155	1637.34845033538	0.79589	0.0048939	0.012613	EIF4E2	Translation Initiation factor eIF- 4e||Translation Initiation factor eIF- 4e-like domain
ENSGALG00000007926	9770.71288752881	5639.28180406412	0.79295	0.018773	0.040041	ATP5H	ATPase, F0 complex, subunit D, mitochondrial
ENSGALG00000007929	25.052678734412	6.40007707603709	1.9688	0.0027412	0.0076496	DIXDC1	DIX domain||Calponin homology domain
ENSGALG00000007943	29.2951028090209	4.35861336510159	2.7487	2.8956e-05	0.00015068	lasp-2	Nebulin repeat||Variant SH3 domain||SH3 domain||Zinc finger, LIM-type
ENSGALG00000007945	36.0576056780561	0	Inf	2.1938e-08	2.565e-07	CRYAB	Alpha-crystallin, N-terminal||HSP20-like chaperone||Alpha crystallin/Hsp20 domain||Alpha crystallin/Heat shock protein
ENSGALG00000007954	1934.34268647107	795.832224328002	1.2813	8.7278e-06	5.2578e-05	-	Rab-GTPase-TBC domain
ENSGALG00000007964	298.049768444097	19.3039952636089	3.9486	0.00023956	0.00093725	GATSL3	-
ENSGALG00000007979	302.094919226755	26.9660491941883	3.4858	1.3559e-10	2.5675e-09	CALML4	EF-hand domain
ENSGALG00000007981	364.542709293468	126.739353410971	1.5242	1.224e-06	9.159e-06	CLN6	-
ENSGALG00000008003	2278.79346782812	1215.14118471552	0.90715	0.0012695	0.0039269	ZC3HC1	Nuclear-interacting partner of ALK/Rsm1-like||Zinc finger, C3HC-like
ENSGALG00000008007	8.78724106465334	1.24610017617254	2.818	0.017346	0.03751	ITGA11	Integrin alpha-2||FG-GAP repeat||von Willebrand factor, type A||Integrin alpha chain||Integrin alpha beta-propellor
ENSGALG00000008014	163.441029072827	10.6245432237939	3.9433	1.7534e-19	1.833e-17	CEBPB	CCAAT/enhancer-binding||Basic-leucine zipper domain
ENSGALG00000008022	8183.2361838284	1508.96859832024	2.4391	1.0897e-16	7.0986e-15	TPN	Immunoglobulin subtype||Immunoglobulin-like domain||Immunoglobulin V-set domain||Immunoglobulin C1-set
ENSGALG00000008028	267.06071913876	0	Inf	7.4606e-13	2.2534e-11	LIF	Leukemia inhibitory factor||Four-helical cytokine-like, core||Leukemia inhibitory factor /oncostatin
ENSGALG00000008040	177.584594297082	10.1110050895318	4.1345	0.0028408	0.0078955	-	Acyl-CoA dehydrogenase/oxidase C-terminal||Acyl-CoA oxidase/dehydrogenase, central domain||Acyl-CoA dehydrogenase, C-terminal domain||Acyl-CoA dehydrogenase/oxidase, N-terminal and middle domain
ENSGALG00000008043	138.591329584343	30.6770362694939	2.1756	8.3015e-08	8.5102e-07	CORO2B	Domain of unknown function DUF1899||WD40 repeat||WD40-repeat-containing domain||Domain of unknown function DUF1900
ENSGALG00000008061	33.2384100003248	4.58250588329968	2.8586	1.8069e-05	9.9891e-05	-	Hatching enzyme, Uvs2||CUB domain||Peptidase M12A, astacin||Peptidase, metallopeptidase
ENSGALG00000008066	3609.77355086316	1414.85507853252	1.3513	7.4506e-06	4.5865e-05	UQCR10	Cytochrome b-c1 complex subunit 9
ENSGALG00000008070	1901.23204332665	1060.99544700443	0.84152	0.0038835	0.010356	ZMAT5	Zinc finger, CCCH-type||Zinc finger, U1-C type
ENSGALG00000008077	37.571823192886	0.568460349740611	6.0464	3.5501e-09	4.9228e-08	PAQR5	AdipoR/Haemolysin-III-related
ENSGALG00000008080	9.43168748582285	0	Inf	0.00056419	0.0019543	C1QTNF4	Complement C1q protein||Tumour necrosis factor-like domain
ENSGALG00000008082	9024.01958078633	5850.50610672057	0.62521	0.020986	0.044132	THOC5	THO complex, subunit 5
ENSGALG00000008085	19.3216292398676	1.34433064685468	3.8453	6.3783e-05	0.0002999	NEFH	Intermediate filament protein
ENSGALG00000008091	1052.51065297565	510.470787054726	1.0439	0.00097877	0.0031307	PTPMT1	Protein-tyrosine phosphatase-like||Protein-tyrosine/Dual specificity phosphatase||Dual specificity phosphatase, subgroup, catalytic domain||Dual specificity phosphatase, catalytic domain
ENSGALG00000008099	4121.15986248456	2318.40012232655	0.82992	0.003122	0.0085766	TRIM8	Zinc finger, RING-type||Zinc finger, C3HC4 RING-type
ENSGALG00000008109	9.65054858614989	0.568460349740611	4.0855	0.0052216	0.013316	CDHR3	Cadherin||Cadherin, N-terminal||Cadherin-like
ENSGALG00000008113	37.0875963794109	2.63981947369025	3.8124	5.7785e-06	3.6724e-05	PLCL1	Pleckstrin homology domain||PLC-like phosphodiesterase, TIM beta/alpha-barrel domain||Phospholipase C, phosphatidylinositol-specific, Y domain||C2 domain||Phosphoinositide phospholipase C family||Phospholipase C, phosphatidylinositol-specific , X domain||Phospholipase C, phosphoinositol-specific, EF-hand-like
ENSGALG00000008114	2030.04952453355	636.836662476476	1.6725	1.0849e-08	1.3617e-07	SFXN2	Tricarboxylate/iron carrier
ENSGALG00000008118	126.426404875213	31.3637080963986	2.0111	3.1515e-06	2.1292e-05	RFTN2	-
ENSGALG00000008120	3569.05156969512	1442.07984481582	1.3074	6.9521e-06	4.3157e-05	TLE3	WD40-repeat-containing domain||Groucho/TLE, N-terminal Q-rich domain||WD40 repeat||Groucho/transducin-like enhancer
ENSGALG00000008121	85.6220823021322	2.38302087565376	5.1671	0.0089052	0.020983	CYP17A1	Cytochrome P450, B-class||Cytochrome P450||Cytochrome P450, E-class, group IV||Cytochrome P450, E-class, group I
ENSGALG00000008133	442.68179715693	145.599885418089	1.6043	1.3755e-07	1.334e-06	AS3MT	Methyltransferase type 11||UbiE/COQ5 methyltransferase||Methyltransferase-related||Methyltransferase type 12||S-adenosyl-L-methionine-dependent methyltransferase||Protein-L-isoaspartate(D-aspartate) O-methyltransferase
ENSGALG00000008135	29.0567918639034	2.20249567447018	3.7217	9.9475e-05	0.00044133	SATB2	Homeodomain-like||Homeobox domain||CUT domain||Lambda repressor-like, DNA-binding domain
ENSGALG00000008138	4434.30533162934	2018.9220861701	1.1351	7.9562e-05	0.00036456	AP1B1	Coatomer/clathrin adaptor appendage, Ig-like subdomain||Armadillo-type fold||Clathrin adaptor, alpha/beta/gamma-adaptin, appendage, Ig-like subdomain||AP-1, 2,4 complex subunit beta||Coatomer/calthrin adaptor appendage, C-terminal subdomain||Armadillo||Clathrin/coatomer adaptor, adaptin-like, N-terminal||Beta-adaptin appendage, C-terminal subdomain||HEAT
ENSGALG00000008149	11299.6177626459	4817.22651865114	1.23	1.8174e-05	0.0001004	EWSR1	RNA recognition motif domain||Zinc finger, RanBP2-type
ENSGALG00000008151	6830.84505885973	4518.89764175251	0.59609	0.023689	0.049023	WSB2	WD40 repeat||SOCS protein, C-terminal||G-protein beta WD-40 repeat||WD40-repeat-containing domain
ENSGALG00000008153	55.0465996944244	19.383279327286	1.5058	0.0021713	0.0062634	-//-
ENSGALG00000008193	52.8317800334069	9.10576777121501	2.5366	5.6623e-06	3.6104e-05	RELN	Reeler domain||Epidermal growth factor-like domain||Sialidases||EGF-like domain, extracellular||BNR repeat
ENSGALG00000008206	262.895455081725	48.2157415342309	2.4469	5.3627e-12	1.349e-10	TESC	EF-hand domain
ENSGALG00000008215	15.506895803357	0.284230174870305	5.7697	3.0822e-05	0.00015915	FRMD5	FERM domain||FERM adjacent (FA)||Ubiquitin-related domain||FERM, C-terminal PH-like domain||FERM, N-terminal||Band 4.1 domain||Ezrin/radixin/moesin like||FERM central domain
ENSGALG00000008239	2878.60630006997	1333.91197044958	1.1097	7.8852e-05	0.0003616	NDUFB3	NADH dehydrogenase [ubiquinone] 1 beta subcomplex subunit 3
ENSGALG00000008250	299.229159807904	5.43273257173027	5.7834	1.2895e-35	1.1256e-32	TBX3	Transcription factor, T-box||Transcription factor, T-box, region of unknown function||Transcription factor, Brachyury||p53-like transcription factor, DNA-binding
ENSGALG00000008253	6.08749281774214	0	Inf	0.0081291	0.01942	TBX5	p53-like transcription factor, DNA-binding||Transcription factor, T-box
ENSGALG00000008262	25.4926538727182	2.53857833618385	3.328	1.9171e-05	0.00010515	RASGRF1	Ras-like guanine nucleotide exchange factor, N-terminal||IQ motif, EF-hand binding site||Pleckstrin homology domain||Ras guanine nucleotide exchange factor domain||Dbl homology (DH) domain||Ras guanine-nucleotide exchange factors catalytic domain
ENSGALG00000008263	23.5928329494041	0	Inf	1.4134e-08	1.7292e-07	FAR-1	Immunoglobulin-like domain||Immunoglobulin V-set domain||Immunoglobulin subtype 2||Immunoglobulin||Immunoglobulin I-set||Fibronectin type III||Immunoglobulin subtype
ENSGALG00000008266	61.4588899824633	6.20613903266401	3.3079	8.8213e-09	1.1307e-07	COL4A6	C-type lectin fold||Collagen IV, non-collagenous||Collagen triple helix repeat
ENSGALG00000008268	22.1840828620878	0.33608266171367	6.0446	2.9422e-07	2.6008e-06	ANKRD34C	S-adenosyl-L-methionine-dependent methyltransferase||Ankyrin repeat||Ankyrin repeat-containing domain
ENSGALG00000008270	38.1709357161093	10.6300767886093	1.8443	0.0017426	0.0051633	CALHM2	-
ENSGALG00000008272	393.338726529094	41.5648871938058	3.2423	9.4854e-20	1.0415e-17	TMED3	GOLD
ENSGALG00000008281	131.610227808742	11.023486440171	3.5776	6.0064e-09	7.962e-08	NEURL	Zinc finger, RING-type||NEUZ domain
ENSGALG00000008287	1679.88962130548	825.360076257821	1.0253	0.00022926	0.00090204	PSMD10	Ankyrin repeat||Ankyrin repeat-containing domain
ENSGALG00000008291	3472.25302070833	1694.79863171528	1.0348	0.00017454	0.00071161	AP3S2	Adaptor protein complex, sigma subunit||AP complex, mu/sigma subunit||Longin-like domain
ENSGALG00000008292	37.8641845457658	11.0704112546537	1.7741	0.002697	0.0075466	LRP4	EGF-like calcium-binding domain||Epidermal growth factor-like domain||SMP-30/Gluconolactonase/LRE-like region||Insulin-like growth factor binding protein, N-terminal||LDLR class B repeat||Low-density lipoprotein (LDL) receptor class A repeat
ENSGALG00000008297	1517.5713201183	741.026981914046	1.0342	0.00023626	0.00092584	SEMA4B	Plexin-like fold||Sema domain||Immunoglobulin-like domain||Plexin
ENSGALG00000008298	27.1807790402877	0	Inf	1.37e-09	2.0934e-08	P37NB	Leucine-rich repeat||Leucine-rich repeat, typical subtype||Cysteine-rich flanking region, C-terminal
ENSGALG00000008302	4504.55754827939	2355.63222750652	0.93527	0.00084774	0.002772	CIB1	EF-hand domain||SPARC/Testican, calcium-binding domain
ENSGALG00000008308	1085.60155063378	85.3083028511095	3.6697	1.2418e-20	1.6058e-18	BHLHE40	Orange subgroup||Myc-type, basic helix-loop-helix (bHLH) domain||Orange
ENSGALG00000008317	147.431653808048	0.415366725390846	8.4714	1.7848e-08	2.1342e-07	SDSL	Tryptophan synthase beta subunit-like PLP-dependent enzyme
ENSGALG00000008319	2752.66125969521	1181.76824164063	1.2199	1.7475e-05	9.7007e-05	PLBD2	Phospholipase B-like||DNA recombination and repair protein RecA, C-terminal
ENSGALG00000008337	985.068813069886	165.315279998049	2.575	2.6985e-06	1.8518e-05	SLC8B1	Sodium/calcium exchanger membrane region
ENSGALG00000008339	83.6310687947019	4.17014982473309	4.3259	7.6693e-15	3.5328e-13	GRM7	GPCR, family 3, metabotropic glutamate receptor 7||GPCR, family 3, nine cysteines domain||GPCR, family 3||GPCR, family 3, metabotropic glutamate receptor 4||GPCR, family 3, metabotropic glutamate receptor||Extracellular ligand-binding receptor||GPCR, family 3, C-terminal||Periplasmic binding protein-like I
ENSGALG00000008340	2519.61983975118	265.171584165959	3.2482	1.5686e-08	1.8978e-07	FES	Protein kinase domain||Tyrosine-protein kinase, Fes/Fps type||SH2 domain||Protein kinase-like domain||Serine-threonine/tyrosine-protein kinase catalytic domain||Serine/threonine/dual specificity protein kinase, catalytic domain||Tyrosine-protein kinase, catalytic domain||FCH domain
ENSGALG00000008341	8508.44068242517	4463.97545056581	0.93057	0.0014532	0.004426	FURIN	Proprotein convertase, P||Galactose-binding domain-like||Peptidase S8/S53 domain||Insulin-like growth factor binding protein, N-terminal||Proteinase inhibitor, propeptide||Furin-like repeat||Peptidase S8, subtilisin-related
ENSGALG00000008346	90.5091591459039	34.3878461593668	1.3962	0.0005001	0.0017595	CASP18	Peptidase C14, caspase domain||Death-like domain||Peptidase C14A, caspase precursor p45, core||Peptidase C14, ICE, catalytic subunit p20||Death effector domain||Peptidase C14, caspase non-catalytic subunit p10
ENSGALG00000008349	59.178876764552	2.97590213540392	4.3137	5.8888e-06	3.7303e-05	LMCD1	Zinc finger, LIM-type||PET domain
ENSGALG00000008352	22.8440013234985	2.22992725130399	3.3567	0.0023392	0.0066783	CKMT1A	ATP:guanido phosphotransferase, N-terminal||ATP:guanido phosphotransferase, catalytic domain
ENSGALG00000008353	18.9763881941004	0	Inf	4.157e-07	3.5385e-06	MAGI2	WW domain||PDZ domain||P-loop containing nucleoside triphosphate hydrolase
ENSGALG00000008354	629.236318691349	292.43297093101	1.1055	0.00014161	0.00059475	HARBI1	Harbinger transposase-derived protein, plant
ENSGALG00000008359	121.711248222821	8.29890839979894	3.8744	1.6934e-15	8.6952e-14	CD93	Epidermal growth factor-like domain||Complement component C1q/Thrombomodulin||EGF-like calcium-binding domain||C-type lectin fold||C-type lectin
ENSGALG00000008361	120.135113183228	45.501624731035	1.4007	0.00025905	0.0010011	THBD	C-type lectin||Thrombomodulin-like, EGF-like||Epidermal growth factor-like domain||C-type lectin fold||Complement component C1q/Thrombomodulin||Thrombomodulin||EGF-like calcium-binding domain
ENSGALG00000008362	9.14438616026973	0	Inf	0.00072091	0.0024083	SS4R	Neuropeptide B/W receptor family||7TM GPCR, serpentine receptor class v (Srv)||GPCR, rhodopsin-like, 7TM||Somatostatin receptor family||Somatostatin receptor 4||G protein-coupled receptor, rhodopsin-like||7TM GPCR, serpentine receptor class x (Srx)||7TM GPCR, olfactory receptor/chemoreceptor Srsx||Neuropeptide Y receptor family||Opioid receptor
ENSGALG00000008367	47641.4958500669	22477.7285799554	1.0837	0.00018023	0.00073174	MDK	Midkine heparin-binding growth factor||Pleiotrophin/Midkine, N-terminal domain||Pleiotrophin/Midkine disulphide-rich domain||Pleiotrophin/Midkine, C-terminal domain
ENSGALG00000008393	50.1061477333399	13.1357490449548	1.9315	0.00035524	0.0013142	CREB3L1	Transcription factor, Skn-1-like, DNA-binding domain||Basic-leucine zipper domain||cAMP response element binding (CREB) protein
ENSGALG00000008414	2433.96696196935	1431.15032324702	0.76613	0.009188	0.021539	DVL3	DEP domain||Dishevelled-3||PDZ domain||Dishevelled family||Dishevelled protein domain||Dishevelled C-terminal
ENSGALG00000008418	625.369463180137	315.638042027879	0.98644	0.001592	0.0047813	GYLTL1B	Glycosyl transferase, family 8||Nucleotide-diphospho-sugar transferases
ENSGALG00000008424	146.225591008399	3.3394163739514	5.4525	2.9642e-06	2.0195e-05	CALML3	EF-hand, Ca insensitive||SPARC/Testican, calcium-binding domain||EF-hand domain
ENSGALG00000008425	89.2018986815518	27.9913856426088	1.6721	0.00013287	0.00056331	MAP1A	Beta-lactamase-like
ENSGALG00000008430	101.533126120181	1.75969737224552	5.8505	6.4979e-15	3.0251e-13	MAPK8IP1	SH3 domain||PTB/PI domain
ENSGALG00000008433	58.9610387587033	14.3324605704643	2.0405	4.1184e-05	0.00020537	FZD2	Frizzled domain||GPCR, family 2-like||Frizzled protein
ENSGALG00000008438	788.961417999382	452.315089650306	0.80263	0.0067637	0.016559	SLC35C1	EamA domain||Triose-phosphate transporter domain||UAA transporter
ENSGALG00000008440	56.9475028405159	1.86093850975192	4.9355	2.1875e-12	5.9392e-11	CHST1	Carbohydrate sulfotransferase||Sulfotransferase domain||P-loop containing nucleoside triphosphate hydrolase
ENSGALG00000008444	22.7936073982256	0.699596900261151	5.026	8.7454e-07	6.8068e-06	TUBAL3	Epsilon tubulin||Tubulin/FtsZ, 2-layer sandwich domain||Alpha tubulin||Tubulin/FtsZ, GTPase domain||Beta tubulin||Delta tubulin||Tubulin||Tubulin/FtsZ, C-terminal
ENSGALG00000008445	47.6314028368598	6.10489789515761	2.9639	8.718e-07	6.7886e-06	SLC24A3	ABC transporter type 1, transmembrane domain||Sodium/calcium exchanger membrane region||Sodium/potassium/calcium exchanger
ENSGALG00000008447	12.601974501164	1.7572335360652	2.8423	0.010285	0.023695	SH2D1A	SH2 domain
ENSGALG00000008455	30.4295378434107	3.33394187094682	3.1902	2.1047e-05	0.00011393	SEMA3C	Plexin-like fold||Sema domain||Immunoglobulin subtype||Plexin||Immunoglobulin I-set||Immunoglobulin-like domain
ENSGALG00000008456	28.5725650504283	0	Inf	4.4058e-10	7.4101e-09	S6	Voltage-dependent calcium channel, N-type, alpha-1 subunit||Voltage-dependent calcium channel, alpha-1 subunit||Polycystic kidney disease type 2 protein||Ion transport domain||Voltage-dependent calcium channel, alpha-1 subunit, IQ domain||Polycystin cation channel, PKD1/PKD2
ENSGALG00000008465	32.6375134819056	0.90454301145428	5.1732	9.9833e-09	1.2639e-07	SORCS1	PKD/Chitinase domain||PKD domain||VPS10
ENSGALG00000008475	758.877026144578	118.347378460094	2.6808	1.48e-16	9.4645e-15	ARRDC1	Arrestin-like, N-terminal||Vacuolar protein sorting protein 26 related||Immunoglobulin E-set||Arrestin C-terminal-like domain
ENSGALG00000008480	5025.41214831936	2617.83196740226	0.94087	0.00088629	0.0028797	ABCF3	ABC transporter-like||AAA+ ATPase domain||P-loop containing nucleoside triphosphate hydrolase
ENSGALG00000008493	640.773734574516	293.879089546015	1.1246	0.00012582	0.00053838	METTL21A	S-adenosyl-L-methionine-dependent methyltransferase||Ribosomal L11 methyltransferase, PrmA||Nicotinamide N-methyltransferase-like
ENSGALG00000008503	1951.4456096193	577.06574831304	1.7577	2.0971e-09	3.0818e-08	ALG3	Glycosyltransferase, ALG3
ENSGALG00000008512	47.2217584987147	7.35099807133015	2.6834	3.743e-06	2.4865e-05	GRIA3	Ionotropic glutamate receptor, L-glutamate and glycine-binding domain||Periplasmic binding protein-like I||Ionotropic glutamate receptor||Extracellular ligand-binding receptor||Ionotropic glutamate receptor, metazoa
ENSGALG00000008518	505.269563840201	94.1943817604105	2.4233	5.5007e-14	2.1436e-12	-	Glutamine synthetase, catalytic domain||Glutamine synthetase, beta-Grasp
ENSGALG00000008520	19115.012763401	11018.5443971306	0.79477	0.006964	0.016978	EIF4G1	MIF4G-like, type 3||Initiation factor eIF-4 gamma, MA3||W2 domain||Armadillo-type fold
ENSGALG00000008527	4796.83244466242	2776.64173236693	0.78874	0.0063425	0.015668	PPP2R5D	Armadillo-type fold||Protein phosphatase 2A, regulatory B subunit, B56
ENSGALG00000008534	3161.57903355802	1462.44759033484	1.1123	6.3477e-05	0.00029894	POLR2H	RNA polymerase, Rpb8||Nucleic acid-binding, OB-fold
ENSGALG00000008537	271.061179068294	6.60502318723022	5.3589	1.0769e-28	4.4764e-26	EPHB3	Fibronectin type III||Tyrosine-protein kinase ephrin type A/B receptor-like||Tyrosine-protein kinase, catalytic domain||Sterile alpha motif, type 2||Galactose-binding domain-like||Sterile alpha motif, type 1||Sterile alpha motif/pointed domain||Ephrin receptor ligand binding domain||Protein kinase-like domain||Serine-threonine/tyrosine-protein kinase catalytic domain||Serine/threonine/dual specif…
ENSGALG00000008538	4839.54882297761	2271.90912371679	1.091	8.6236e-05	0.00038983	GINS1	-
ENSGALG00000008544	71.6194903069452	13.5760835109991	2.3993	1.0519e-05	6.1871e-05	NCX1	Sodium/calcium exchanger membrane region||Sodium/calcium exchanger protein||DnaJ domain||Sodium/calcium exchanger, isoform 1||Na-Ca exchanger/integrin-beta4
ENSGALG00000008546	61.4116835972237	2.40497794948298	4.6744	1.6406e-12	4.5608e-11	FGD5	FYVE zinc finger||Pleckstrin homology domain||Zinc finger, FYVE-related||Dbl homology (DH) domain
ENSGALG00000008552	108.276500466486	18.8032640790815	2.5257	4.7665e-05	0.00023257	MAL	Myelin and lymphocyte (MAL) protein||Marvel domain
ENSGALG00000008567	2068.38718224021	1281.62083963876	0.69054	0.015586	0.034115	PACS1	Phosphofurin acidic cluster sorting protein 1
ENSGALG00000008575	306.044191683968	66.0058299558107	2.2131	0.00010661	0.00046911	GNMT	S-adenosyl-L-methionine-dependent methyltransferase
ENSGALG00000008597	8480.09512087323	3190.09689585601	1.4105	4.0719e-07	3.4732e-06	MRPL2	Ribosomal protein L2||Ribosomal protein L2, bacterial/organellar-type||Nucleic acid-binding, OB-fold||Translation protein SH3-like domain||Ribosomal Proteins L2, RNA binding domain||Ribosomal protein L2, C-terminal
ENSGALG00000008608	28.3162078053575	0	Inf	0.00053509	0.0018653	FETUB	Proteinase inhibitor I25, cystatin
ENSGALG00000008609	2304.76490187226	1025.22905096972	1.1687	7.9981e-05	0.00036591	PTK7	Protein kinase-like domain||Serine/threonine/dual specificity protein kinase, catalytic domain||Serine-threonine/tyrosine-protein kinase catalytic domain||Immunoglobulin subtype||Immunoglobulin I-set||Protein kinase domain||Immunoglobulin subtype 2||Immunoglobulin||Tyrosine-protein kinase, catalytic domain||Immunoglobulin-like domain
ENSGALG00000008613	2557.57173525961	521.04371403892	2.2953	1.4854e-10	2.7676e-09	NDUFA1	NADH dehydrogenase [ubiquinone] (complex I), alpha subcomplex subunit 1
ENSGALG00000008616	337.081820754179	161.89044010315	1.0581	0.00097466	0.0031192	GTF2H4	Galactose-binding domain-like||Coagulation factor 5/8 C-terminal type domain||Protein kinase domain||Tyrosine-protein kinase, catalytic domain||Protein kinase-like domain||Serine/threonine/dual specificity protein kinase, catalytic domain||Serine-threonine/tyrosine-protein kinase catalytic domain
ENSGALG00000008621	145.679974340214	34.2598383992923	2.0882	3.0476e-07	2.6831e-06	NRP2	Neuropilin-1, C-terminal||Galactose-binding domain-like||MAM domain||Coagulation factor 5/8 C-terminal type domain||CUB domain||Neuropilin||Concanavalin A-like lectin/glucanase domain
ENSGALG00000008623	442.258782813268	144.833401492313	1.6105	6.2615e-05	0.0002956	TOR4A	ClpA/B family||P-loop containing nucleoside triphosphate hydrolase||Torsin
ENSGALG00000008625	2561.5177115888	1331.90182231058	0.94351	0.00078306	0.0025862	ANAPC2	Cullin, N-terminal||Anaphase-promoting complex subunit 2, C-terminal||Cullin homology
ENSGALG00000008630	487.540361308483	248.890046207026	0.97001	0.0017505	0.0051815	TPRN	-
ENSGALG00000008631	298.434699043259	129.785802918634	1.2013	0.0076104	0.018354	TYRO3	Fibronectin type III||Immunoglobulin||Immunoglobulin-like domain||Tyrosine-protein kinase, catalytic domain||Immunoglobulin V-set domain||Serine/threonine/dual specificity protein kinase, catalytic domain||Protein kinase-like domain||Serine-threonine/tyrosine-protein kinase catalytic domain||Immunoglobulin subtype||Immunoglobulin I-set||Protein kinase domain||Immunoglobulin subtype 2
ENSGALG00000008638	14.6299002368152	2.56053541001308	2.5144	0.011541	0.026201	-	C-type lectin||Kringle-like fold||Herpesvirus UL45-like||Fibronectin, type II, collagen-binding||Ricin B lectin domain||C-type lectin fold
ENSGALG00000008656	381.570135280891	155.159695806593	1.2982	0.00025569	0.00099042	ICOS	-
ENSGALG00000008660	707.101350413113	79.2971364612956	3.1566	6.126e-11	1.2251e-09	CST7	Proteinase inhibitor I25, cystatin
ENSGALG00000008661	37.3367882798992	0.672165323427339	5.7956	1.3689e-10	2.5864e-09	CYR61	Thrombospondin, type 1 repeat||Cystine knot, C-terminal||Glycoprotein hormone subunit beta, cystine knot||IGFBP-related, CNN||von Willebrand factor, type C
ENSGALG00000008666	19.3990188048721	4.00911786119841	2.2746	0.0062347	0.015452	CTLA4	Immunoglobulin V-set, subgroup||Immunoglobulin subtype||Cytotoxic T-lymphocyte antigen 4||Immunoglobulin V-set domain
ENSGALG00000008670	930.820490571714	595.493766069678	0.64442	0.019267	0.04095	C8H1ORF52	-
ENSGALG00000008675	24810.3290102942	12312.6474197338	1.0108	0.00025181	0.00097786	SLC25A5	Mitochondrial substrate/solute carrier||Adenine nucleotide translocator 1||Mitochondrial brown fat uncoupling protein||Mitochondrial carrier domain||Mitochondrial carrier protein
ENSGALG00000008680	28.4591713776147	8.9905078990643	1.6624	0.0051597	0.013193	SYDE2	C2 domain||Rho GTPase activation protein||Rho GTPase-activating protein domain
ENSGALG00000008701	201.279648005667	7.41878629835422	4.7619	2.0006e-05	0.00010914	XDH	Aldehyde oxidase/xanthine dehydrogenase||Molybdopterin dehydrogenase, FAD-binding||[2Fe-2S]-binding||CO dehydrogenase flavoprotein, C-terminal||Aldehyde oxidase/xanthine dehydrogenase, molybdopterin binding||Xanthine dehydrogenase, molybdopterin binding subunit||Xanthine dehydrogenase, small subunit||2Fe-2S ferredoxin-type domain||FAD-binding, type 2||Aldehyde oxidase/xanthine dehydrogenase, a/b …
ENSGALG00000008702	17.8642692224744	3.1564273365875	2.5007	0.003964	0.010535	OVOL2	Zinc finger, C2H2||Zinc finger, C2H2-like
ENSGALG00000008704	626.125248038973	29.7883699364094	4.3936	0.00025159	0.00097737	CUBN	Epidermal growth factor-like domain||CUB domain||EGF-like calcium-binding domain
ENSGALG00000008709	13.3731221898334	2.25188432513322	2.5701	0.010927	0.024982	MCOLN3	Polycystin cation channel, PKD1/PKD2
ENSGALG00000008734	106.094205414983	5.536437545417	4.2602	2.2047e-16	1.3365e-14	PCSK2	Peptidase S8, subtilisin-related||Proprotein convertase, P||Galactose-binding domain-like||Peptidase S8/S53 domain||Proteinase inhibitor, propeptide
ENSGALG00000008735	107.444546839629	43.5375280782403	1.3033	0.0008638	0.0028146	BFSP1	Intermediate filament protein||Prefoldin
ENSGALG00000008746	1872.89426044234	814.931732736132	1.2005	0.0018786	0.0055149	MRPL41	Ribosomal protein L27/L41, mitochondrial
ENSGALG00000008747	6.24771242543653	0	Inf	0.0076394	0.018419	ITGA8	Integrin alpha beta-propellor||Integrin alpha chain, C-terminal cytoplasmic region, conserved site||Integrin alpha chain||Integrin alpha-2||FG-GAP repeat
ENSGALG00000008756	302.139783781543	88.7775446624998	1.7669	1.5684e-06	1.1422e-05	PLEK	DEP domain||Pleckstrin homology domain
ENSGALG00000008757	119.413598519114	25.8432062911623	2.2081	1.4977e-06	1.0963e-05	CNRIP1	-
ENSGALG00000008774	258.459585017489	16.8880683081167	3.9359	4.5999e-18	3.7178e-16	MEIS1	Homeobox KN domain||Homeodomain-like||Homeobox domain
ENSGALG00000008787	164.609828557695	72.5908721365589	1.1812	0.00069024	0.0023218	CEP68	Spectrin/alpha-actinin
ENSGALG00000008806	46741.2578114588	29103.227524869	0.68352	0.023956	0.049464	RPL12	Ribosomal protein L11, C-terminal||Ribosomal protein L11, N-terminal||Ribosomal protein L11/L12
ENSGALG00000008822	140.894534739803	1.42115087435153	6.6314	2.6436e-06	1.8177e-05	-//-
ENSGALG00000008830	28.0800906695933	6.86182178526671	2.0329	0.0016823	0.0050103	BMP2	Cystine-knot cytokine||Inhibin, alpha subunit||Transforming growth factor-beta, N-terminal||Transforming growth factor-beta, C-terminal
ENSGALG00000008845	68.3638581175011	1.96765415026291	5.1187	1.0865e-05	6.3649e-05	HAO1	2-nitropropane dioxygenase, NPD||Glutamate synthase domain||Alpha-hydroxy acid dehydrogenase, FMN-dependent||FMN-dependent dehydrogenase||IMP dehydrogenase/GMP reductase
ENSGALG00000008848	19.1826434721596	0.672165323427339	4.8348	8.8563e-06	5.3297e-05	SOX2	High mobility group box domain||Transcription factor SOX
ENSGALG00000008852	2063.18775853983	1113.20108967582	0.89016	0.0037339	0.010009	DNAJC19	DnaJ domain
ENSGALG00000008861	82.2028688625951	16.5324924087541	2.3139	5.6363e-07	4.6218e-06	BSPRY	SPRY-associated||Butyrophylin-like||Concanavalin A-like lectin/glucanase domain||B30.2/SPRY domain||SPRY domain
ENSGALG00000008865	2996.07380340178	1369.2622889816	1.1297	3.7982e-05	0.00019142	HDHD3	HAD-superfamily hydrolase, subfamily IA, REG-2-like||HAD hydrolase, subfamily IA||HAD-like domain
ENSGALG00000008871	107.73521268941	1.91279099659529	5.8157	1.3781e-21	2.0741e-19	LPHN2	Domain of unknown function DUF3497||GPCR, family 2, latrophilin||GPS motif||GPCR, family 2, extracellular hormone receptor domain||D-galactoside/L-rhamnose binding SUEL lectin domain||GPCR, family 2, latrophilin, C-terminal||GPCR, family 2, secretin-like||Olfactomedin-like||GPCR, family 2-like
ENSGALG00000008881	349.345162119605	22.7879610302703	3.9383	1.5598e-12	4.3741e-11	RGS3	RGS domain||PDZ domain
ENSGALG00000008886	20.2461525137088	5.37540558188232	1.9132	0.018987	0.04042	ZNF618	Zinc finger, C2H2||Ribonuclease H-like domain||HAT dimerisation domain, C-terminal||Zinc finger, C2H2-like
ENSGALG00000008888	16.4101852372118	0.284230174870305	5.8514	4.2903e-05	0.00021273	IL1RAPL2	Immunoglobulin subtype||Immunoglobulin I-set||Toll/interleukin-1 receptor homology (TIR) domain||Immunoglobulin subtype 2||Immunoglobulin-like domain
ENSGALG00000008893	72.6682882089707	0.620312836583975	6.8722	1.5819e-18	1.409e-16	SYT4	C2 domain||Synaptotagmin
ENSGALG00000008896	26.5791807494499	0	Inf	1.8598e-09	2.7727e-08	PPP1R1C	Protein phosphatase inhibitor, 1DARPP-32
ENSGALG00000008898	9.80570816651766	0	Inf	0.0007136	0.002387	GRIN1	Ionotropic glutamate receptor||Calmodulin-binding domain C0, NMDA receptor, NR1 subunit||Ionotropic glutamate receptor, metazoa||Extracellular ligand-binding receptor||Ionotropic glutamate receptor, L-glutamate and glycine-binding domain||Periplasmic binding protein-like I
ENSGALG00000008902	44.5420733769152	7.1186203833032	2.6455	5.4718e-06	3.502e-05	GIPC2	PDZ domain
ENSGALG00000008907	29.8592934472125	5.48157439174937	2.4455	0.00039509	0.0014373	PLCB4	Phosphoinositide phospholipase C family||Phosphatidylinositol-4, 5-bisphosphate phosphodiesterase beta, conserved site||Phosphatidylinositol-4, 5-bisphosphate phosphodiesterase beta||C2 domain||PLC-like phosphodiesterase, TIM beta/alpha-barrel domain||Phospholipase C, phosphoinositol-specific, EF-hand-like||Phospholipase C, phosphatidylinositol-specific , X domain||Phospholipase C, phosphatidylin…
ENSGALG00000008911	480.456278273684	135.483095242153	1.8263	7.6658e-09	9.9207e-08	RNF208	Zinc finger, RING-type
ENSGALG00000008912	265.179209991692	86.7355341209204	1.6123	0.00027639	0.0010584	ABCB1LB	AAA+ ATPase domain||ABC transporter-like||P-loop containing nucleoside triphosphate hydrolase||ABC transporter, ATPase, putative||ABC transporter type 1, transmembrane domain
ENSGALG00000008915	2330.06265324658	1003.64325365141	1.2151	2.1152e-05	0.00011436	-	P-loop containing nucleoside triphosphate hydrolase||AIG1-type guanine nucleotide-binding (G) domain
ENSGALG00000008918	29.6018539793644	5.2991321850294	2.4819	0.00060043	0.0020598	LAMP5	Lysosome-associated membrane glycoprotein
ENSGALG00000008920	874.80335184999	532.976084065901	0.71489	0.012062	0.027253	NDOR1	FAD-binding, type 1||Flavodoxin/nitric oxide synthase||Flavoprotein pyridine nucleotide cytochrome reductase||Riboflavin synthase-like beta-barrel||Flavodoxin||Oxidoreductase FAD/NAD(P)-binding||Flavoprotein-like
ENSGALG00000008925	1670.35404363865	742.60866726543	1.1695	2.8568e-05	0.00014914	TMEM203	Transmembrane Fragile-X-F-associated protein
ENSGALG00000008926	26.0693618410803	2.4812513463359	3.3932	2.8622e-05	0.00014938	CADPS2	C2 domain||Pleckstrin homology domain||Calcium-dependent secretion activator
ENSGALG00000008936	666.175710803747	177.091408814784	1.9114	3.3848e-07	2.9457e-06	-	Nucleoside phosphatase GDA1/CD39
ENSGALG00000008940	24.003648002424	3.5962149719879	2.7387	0.00043372	0.0015559	SPTBN5	Spectrin repeat||Pleckstrin homology domain||Spectrin/alpha-actinin||Calponin homology domain||Pleckstrin homology domain, spectrin-type||Calmodulin-regulated spectrin-associated protein, CH domain
ENSGALG00000008953	68.2882819114911	6.57458094357215	3.3767	3.3869e-10	5.8198e-09	AASS	Alanine dehydrogenase/pyridine nucleotide transhydrogenase, NAD(H)-binding domain||Alanine dehydrogenase/pyridine nucleotide transhydrogenase, N-terminal||Saccharopine dehydrogenase / Homospermidine synthase||Semialdehyde dehydrogenase, NAD-binding
ENSGALG00000008960	38.9287758100923	5.76580456661968	2.7552	1.5104e-05	8.5502e-05	KCNK12	Two pore domain potassium channel, THIK||Two pore domain potassium channel||Two pore domain potassium channel domain
ENSGALG00000008961	92.8802206100665	4.08539125805133	4.5068	7.205e-16	4.0316e-14	PTPRZ1	Protein-tyrosine phosphatase, receptor/non-receptor type||Fibronectin type III||Protein-tyrosine/Dual specificity phosphatase||Protein-tyrosine phosphatase-like||Protein-tyrosine phosphatase, catalytic||Alpha carbonic anhydrase
ENSGALG00000008969	821.577570338513	45.5296031385127	4.1735	1.174e-15	6.3454e-14	EPCAM	Thyroglobulin type-1
ENSGALG00000008973	21.7967545867065	2.71362903436284	3.0058	0.0047177	0.012216	AMBP	Prostaglandin D synthase||Proteinase inhibitor I2, Kunitz metazoa||Alpha-1-microglobulin||Lipocalin||Lipocalin/cytosolic fatty-acid binding domain||Calycin-like
ENSGALG00000008992	259.839231265988	1.34433064685468	7.5946	1.7105e-05	9.5252e-05	ETNPPL	Pyridoxal phosphate-dependent transferase||Aminotransferase class-III
ENSGALG00000008999	680.258355115748	228.914292856101	1.5713	0.00057443	0.0019854	AFAP1L2	Pleckstrin homology domain
ENSGALG00000009003	49.3792517198393	0.284230174870305	7.4407	2.1867e-14	9.3113e-13	SNAP25	Target SNARE coiled-coil domain||t-SNARE||SNAP-25
ENSGALG00000009006	20.5164897620861	1.91279099659529	3.423	0.010511	0.024139	-	Ferric reductase transmembrane component-like domain
ENSGALG00000009012	54.1843743957052	19.7541850743745	1.4557	0.0018126	0.0053381	ZNF385B	Zinc finger, double-stranded RNA binding||Zinc finger, C2H2-like||Zinc finger, U1-type
ENSGALG00000009020	64.9681873013702	14.4446507139799	2.1692	0.0009148	0.0029559	JAG1	EGF-like domain, extracellular||EGF-like calcium-binding domain||Epidermal growth factor-like domain||von Willebrand factor, type C||Notch ligand, N-terminal||VWC out||Delta/Serrate/lag-2 (DSL) protein
ENSGALG00000009021	32.7865308121693	8.56419216766428	1.9367	0.0017447	0.005168	SIAT7E	Sialyltransferase||Glycosyl transferase, family 29
ENSGALG00000009026	5.8624894673111	0	Inf	0.010219	0.023571	CFAP69	Armadillo-type fold
ENSGALG00000009037	27.274342417952	1.00824798514101	4.7576	2.16e-07	1.9879e-06	SPTLC3	Pyridoxal phosphate-dependent transferase||Aminotransferase, class I/classII
ENSGALG00000009039	193.970944952626	22.8587599241186	3.085	1.1138e-11	2.5988e-10	NPDC1	Neural proliferation differentiation control-1
ENSGALG00000009042	13.6823591277916	0.620312836583975	4.4632	0.00037795	0.0013833	ISM1	AMOP||Thrombospondin, type 1 repeat
ENSGALG00000009046	710.418146192367	461.903539879449	0.62108	0.023339	0.048425	CFTII	Glycosyl transferase, family 10
ENSGALG00000009054	1099.72273059766	375.480643047899	1.5503	5.1091e-07	4.2494e-06	TMEM141	-
ENSGALG00000009058	109.222815014867	4.81488357132662	4.5036	7.3581e-18	5.8126e-16	ENTPD2	Nucleoside phosphatase GDA1/CD39
ENSGALG00000009060	417.986676614823	254.48222931217	0.71589	0.023476	0.048651	SAPCD2	Adenomatous polyposis coli domain
ENSGALG00000009066	11.1428304885748	0.568460349740611	4.2929	0.0021054	0.0060935	KCND2	Potassium channel, voltage dependent, Kv3||Potassium channel, voltage dependent, Kv4.3||Potassium channel, voltage dependent, Kv4||Potassium channel, voltage dependent, Kv||BTB/POZ fold||BTB/POZ-like||Ion transport domain||Potassium channel, voltage dependent, Kv4, C-terminal||Potassium channel||Potassium channel, voltage dependent, Kv4.2||Potassium channel, voltage dependent, Kv9||Shal-type volt…
ENSGALG00000009078	98.5153359333985	0	Inf	4.1896e-06	2.758e-05	GALNT14	Ricin B lectin domain||Nucleotide-diphospho-sugar transferases||Glycosyltransferase 2-like
ENSGALG00000009103	98.7952093199063	30.2372486340935	1.7081	6.5649e-05	0.00030768	-	SRCR domain||SRCR-like domain
ENSGALG00000009107	14.7887162996724	0.415366725390846	5.154	5.4235e-05	0.00026067	NRXN1	Laminin G domain||Neurexin/syndecan/glycophorin C||Concanavalin A-like lectin/glucanase domain||Epidermal growth factor-like domain
ENSGALG00000009114	249.773276141246	70.1042053490293	1.833	0.0031392	0.0086144	DGAT2	Diacylglycerol acyltransferase
ENSGALG00000009116	15.673959433574	0.568460349740611	4.7852	0.00010467	0.00046168	-//-
ENSGALG00000009129	12.4075347808565	0	Inf	4.8818e-05	0.00023773	DLX5	Homeobox domain||Homeodomain-like||Homeodomain, metazoa||Helix-turn-helix motif||Distal-less-like homeobox protein, N-terminal domain
ENSGALG00000009134	26.2969394512234	2.19702117146559	3.5813	1.5783e-05	8.8714e-05	CORTBP2	Ankyrin repeat-containing domain||Ankyrin repeat||Cortactin-binding protein-2, N-terminal
ENSGALG00000009158	24.4784565336645	4.03353877120797	2.6014	0.00588	0.014703	CDC42BPA	Citron-like||Pleckstrin homology domain||AGC-kinase, C-terminal||WD40-repeat-containing domain||CRIB domain||Protein kinase, C-terminal||Tyrosine-protein kinase, catalytic domain||Protein kinase C-like, phorbol ester/diacylglycerol-binding domain||Protein kinase-like domain||Serine/threonine/dual specificity protein kinase, catalytic domain||Serine-threonine/tyrosine-protein kinase catalytic doma…
ENSGALG00000009163	1041.95239100737	91.5721385188328	3.5082	2.0617e-26	5.999e-24	S100A11	EF-hand domain||S100/CaBP-9k-type, calcium binding, subdomain
ENSGALG00000009192	85.7454810555324	30.9971831910268	1.4679	0.00073332	0.0024455	SLITRK2	Cysteine-rich flanking region, C-terminal||Leucine-rich repeat, typical subtype||Leucine-rich repeat
ENSGALG00000009204	1020.30880853967	574.290312118941	0.82915	0.0042346	0.011148	C16orf59	-
ENSGALG00000009205	203.888380652657	94.3999337640584	1.1109	0.00088135	0.0028658	-	Fibronectin type III||Ankyrin repeat-containing domain
ENSGALG00000009252	129.246682775722	31.4808849740857	2.0376	9.8157e-07	7.5161e-06	PLD1	Phox homologous domain||Phospholipase D/Transphosphatidylase||Phospholipase D, eukaryota||Pleckstrin homology domain
ENSGALG00000009258	204.404282682832	90.5205232166772	1.1751	0.00039863	0.0014478	SHTN1	-
ENSGALG00000009262	147.601760640433	42.8806926025388	1.7833	0.00070237	0.0023554	FGB	Fibrinogen, alpha/beta/gamma chain, C-terminal globular domain||Fibrinogen, alpha/beta/gamma chain, coiled coil domain
ENSGALG00000009266	6.16418061032803	0	Inf	0.0078895	0.018933	FGA	Fibrinogen, alpha/beta/gamma chain, coiled coil domain||Fibrinogen alpha C domain||Fibrinogen, alpha/beta/gamma chain, C-terminal globular domain
ENSGALG00000009270	9.19548185796118	0	Inf	0.00061716	0.0021068	HOXD10	Homeobox domain||Homeodomain-like||Homeodomain, metazoa
ENSGALG00000009273	6.67034303620819	0	Inf	0.0048965	0.012613	HOXD11	Domain of unknown function DUF3528, homeobox protein, eukaryotic||Homeodomain, metazoa||Homeodomain-like||Homeobox domain
ENSGALG00000009274	7.50557269519571	0	Inf	0.0158	0.034547	HOXD12	Homeodomain-like||Homeobox domain||Homeodomain, metazoa
ENSGALG00000009277	23.8675284526894	2.07135912394964	3.5264	0.00060576	0.0020765	HOXD13	Homeodomain-like||Homeobox domain
ENSGALG00000009286	20543.4684194768	11763.6511382402	0.80434	0.017521	0.037828	ATP5G3	V-ATPase proteolipid subunit C-like domain||ATPase, F0 complex, subunit C
ENSGALG00000009289	43.7752839431537	3.80116108318103	3.5256	9.2157e-08	9.3539e-07	SLC18A2	Major facilitator superfamily domain||Multidrug resistance protein||General substrate transporter||Major facilitator superfamily
ENSGALG00000009298	454.076829701129	41.8004527340896	3.4413	4.3787e-12	1.1258e-10	TNIK	Tyrosine-protein kinase, catalytic domain||Protein kinase domain||Serine/threonine/dual specificity protein kinase, catalytic domain||Serine-threonine/tyrosine-protein kinase catalytic domain||Protein kinase-like domain||Citron-like
ENSGALG00000009300	389.623141285798	195.692426866096	0.99349	0.0020938	0.006067	NUMB	PTB/PI domain||Numb/numb-like||NUMB domain||Tensin phosphotyrosine-binding domain
ENSGALG00000009302	122.80745597625	2.85024008788797	5.4292	1.7186e-09	2.582e-08	EMX2	Homeobox domain||Homeodomain-like||Homeodomain, metazoa||Helix-turn-helix motif
ENSGALG00000009306	62.2814253270856	0.620312836583975	6.6497	7.4009e-09	9.6349e-08	SLC2A2	General substrate transporter||Major facilitator superfamily||Glucose transporter, type 2 (GLUT2)||Major facilitator superfamily domain||Sugar/inositol transporter
ENSGALG00000009324	13.6909871455102	1.3991938005223	3.2906	0.0016547	0.0049424	CFTR	ABC transporter type 1, transmembrane domain||P-loop containing nucleoside triphosphate hydrolase||AAA+ ATPase domain||Cystic fibrosis transmembrane conductance regulator||ABC transporter-like
ENSGALG00000009349	14.7969638670322	0.284230174870305	5.7021	5.6327e-05	0.00026962	SLC7A14	Amino acid permease/ SLC12A domain
ENSGALG00000009355	15.6887297013966	0	Inf	4.0759e-06	2.6882e-05	CLDN11	PMP-22/EMP/MP20/Claudin superfamily||Claudin||Claudin-11
ENSGALG00000009360	177.92480756115	55.7652356760835	1.6738	9.0521e-06	5.4288e-05	CAPN2	Peptidase C2, calpain family||EF-hand domain||Peptidase C2, calpain, domain III||Peptidase C2, calpain, catalytic domain||Peptidase C2, calpain, large subunit, domain III
ENSGALG00000009382	13.3601359172068	1.24062567316795	3.4288	0.0023349	0.0066683	CAPN8	Peptidase C2, calpain, catalytic domain||Peptidase C2, calpain family
ENSGALG00000009388	12.5105164407555	1.45104628736567	3.108	0.0038381	0.010255	SUSD4	Sushi/SCR/CCP domain
ENSGALG00000009390	13.6262034027735	0	Inf	2.1114e-05	0.00011423	c-met	Plexin||Protein kinase domain||IPT domain||Plexin-like fold||Sema domain||Serine/threonine/dual specificity protein kinase, catalytic domain||Protein kinase-like domain||Serine-threonine/tyrosine-protein kinase catalytic domain||Immunoglobulin E-set||Tyrosine-protein kinase, catalytic domain||Tyrosine-protein kinase, HGF/MSP receptor
ENSGALG00000009392	38.654080306807	13.3955583098155	1.5289	0.0082779	0.019713	TLR5	Cysteine-rich flanking region, C-terminal||Toll/interleukin-1 receptor homology (TIR) domain||Leucine-rich repeat, typical subtype||Leucine-rich repeat
ENSGALG00000009393	9.85937812392113	0	Inf	0.00041933	0.0015125	CAV1	Caveolin
ENSGALG00000009399	994.347960610807	578.013792039477	0.78265	0.004406	0.011524	GATAD1	Zinc finger, GATA-type
ENSGALG00000009415	35.6745765292839	7.34798740450589	2.2795	0.00022959	0.00090274	SMOC1	Thyroglobulin type-1||SPARC/Testican, calcium-binding domain||Kazal domain
ENSGALG00000009433	161.550449447552	25.6741769266318	2.6536	4.0843e-11	8.4885e-10	BAG3	BAG domain||WW domain
ENSGALG00000009439	5.26665297621844	0	Inf	0.01714	0.037111	GPR85	GPCR, rhodopsin-like, 7TM||G protein-coupled receptor, rhodopsin-like
ENSGALG00000009452	101.376503866677	27.4991986897211	1.8823	1.2149e-05	7.0254e-05	GALNT16	Glycosyltransferase 2-like||Nucleotide-diphospho-sugar transferases||Ricin B lectin domain
ENSGALG00000009458	6.85179648388899	0	Inf	0.0045631	0.011872	-	Epidermal growth factor-like domain||EGF-like, laminin||Insulin-like growth factor binding protein, N-terminal||EMI domain||EGF-like domain, extracellular||EGF-like calcium-binding domain
ENSGALG00000009478	11.0319225833758	0	Inf	0.00015766	0.00065177	BCHE	Carboxylesterase, type B||Alpha/Beta hydrolase fold||Acetylcholinesterase, tetramerisation domain||Alpha/beta hydrolase fold-3||Cholinesterase
ENSGALG00000009488	27.7049877661211	6.14026781117634	2.1738	0.000888	0.0028837	LRRN3	Leucine-rich repeat, typical subtype||Fibronectin type III||Immunoglobulin||Immunoglobulin-like domain||Immunoglobulin V-set domain||Immunoglobulin subtype||Cysteine-rich flanking region, C-terminal||Immunoglobulin I-set||Immunoglobulin subtype 2
ENSGALG00000009489	8.76600722466691	0	Inf	0.00095411	0.0030625	FSTL5	Immunoglobulin I-set||Immunoglobulin subtype 2||Kazal domain||Immunoglobulin subtype||Immunoglobulin||Immunoglobulin-like domain||Immunoglobulin V-set domain||EF-hand domain
ENSGALG00000009495	153.509846199451	4.5032218196225	5.0912	7.5692e-15	3.4959e-13	FGFR2	Fibroblast growth factor receptor family||Tyrosine-protein kinase, catalytic domain||Immunoglobulin-like domain||Immunoglobulin||Immunoglobulin subtype||Serine-threonine/tyrosine-protein kinase catalytic domain||Protein kinase-like domain||Serine/threonine/dual specificity protein kinase, catalytic domain||Protein kinase domain||Immunoglobulin subtype 2||Immunoglobulin I-set
ENSGALG00000009507	26.6864321721594	6.53921102755342	2.0289	0.0037168	0.009975	PLEKHH1	FERM central domain||Band 4.1 domain||Pleckstrin homology domain||Ubiquitin-related domain||MyTH4 domain||FERM domain
ENSGALG00000009511	10.6373698351132	0	Inf	0.00023926	0.00093675	-	P-type trefoil||Galactose mutarotase-like domain||Glycoside hydrolase family 31||Glycoside hydrolase superfamily
ENSGALG00000009512	73.2418086372996	2.74106061119665	4.7399	2.8426e-14	1.1816e-12	TFPI2	Proteinase inhibitor I2, Kunitz metazoa||Proteinase inhibitor I2, tissue factor pathway inhibitor
ENSGALG00000009516	50.4737048418709	2.6642403836998	4.2437	1.9138e-10	3.5058e-09	-	Transforming acidic coiled-coil
ENSGALG00000009517	343.611190561319	67.7560075587504	2.3424	9.0192e-12	2.1511e-10	GNG11	Acyl-CoA oxidase/dehydrogenase, central domain||Acyl-CoA dehydrogenase/oxidase C-terminal||Acyl-CoA dehydrogenase/oxidase, N-terminal||Acyl-CoA dehydrogenase, C-terminal domain||Acyl-CoA dehydrogenase/oxidase, N-terminal and middle domain
ENSGALG00000009523	59.1580527387228	25.8017559796842	1.1971	0.0097169	0.022606	CNTN1	Immunoglobulin I-set||Immunoglobulin||Immunoglobulin subtype 2||Immunoglobulin-like domain||Immunoglobulin V-set domain||Immunoglobulin subtype||Fibronectin type III
ENSGALG00000009530	9.85937812392113	0	Inf	0.00041933	0.0015125	PDZRN4	PDZ domain
ENSGALG00000009536	528.467289889321	163.576091667479	1.6919	3.6708e-08	4.074e-07	TCN2	Cobalamin (vitamin B12)-binding transporter, eukaryotic||Terpenoid cyclases/protein prenyltransferase alpha-alpha toroid
ENSGALG00000009552	129.867409589291	19.4265875824897	2.7409	3.7379e-11	7.8434e-10	-	Galectin, carbohydrate recognition domain||Concanavalin A-like lectin/glucanase domain
ENSGALG00000009562	42.5958954611764	0.620312836583975	6.1016	7.0444e-12	1.7175e-10	PLEK2	Pleckstrin homology domain||DEP domain
ENSGALG00000009567	28.2424155945435	2.53310383317926	3.4789	1.0245e-05	6.0507e-05	TLL1	Peptidase, metallopeptidase||Bone morphogenetic protein 1/tolloid-like protein||Peptidase M12A, astacin||Epidermal growth factor-like domain||CUB domain||EGF-like calcium-binding domain
ENSGALG00000009572	12.3222189705521	2.07683362695423	2.5688	0.0066663	0.016332	ADAMTS20	ADAM-TS Spacer 1||Peptidase M12B, ADAM/reprolysin||Peptidase M12B, GON-ADAMTSs||Peptidase M12B, ADAM-TS||Thrombospondin, type 1 repeat
ENSGALG00000009579	193.382654256474	29.5400565082018	2.7107	2.3574e-11	5.1445e-10	IQCJ-SCHIP1	Schwannomin interacting protein 1
ENSGALG00000009594	716.632746809235	293.315010037991	1.2888	9.6564e-06	5.7438e-05	RARRES1	Proteinase inhibitor I47, latexin
ENSGALG00000009600	1750.43145933592	886.802940876549	0.98103	0.00081105	0.002664	-	Phosphoenolpyruvate carboxykinase, N-terminal||Phosphoenolpyruvate carboxykinase, GTP-utilising
ENSGALG00000009601	51.788891551523	0.672165323427339	6.2677	4.8621e-14	1.9248e-12	NELL2	Laminin G domain||Concanavalin A-like lectin/glucanase domain||VWC out||Epidermal growth factor-like domain||von Willebrand factor, type C||EGF-like calcium-binding domain
ENSGALG00000009603	13.5376115603384	0	Inf	0.0014675	0.0044594	-	Somatotropin hormone||Four-helical cytokine-like, core
ENSGALG00000009606	143.066243676026	33.3906653038567	2.0992	1.9719e-07	1.837e-06	-	Peptidase M10, metallopeptidase||Blood coagulation inhibitor, Disintegrin||Peptidase M12B, propeptide||ADAM, cysteine-rich||Epidermal growth factor-like domain||Peptidase M12B, ADAM/reprolysin
ENSGALG00000009610	1023.24947792028	448.53863506852	1.1899	3.6059e-05	0.000183	PSTK	L-seryl-tRNA(Sec)kinase, eukaryote||P-loop containing nucleoside triphosphate hydrolase||Chromatin associated protein KTI12
ENSGALG00000009612	47.0759287084842	9.49917742277663	2.3091	4.1871e-05	0.00020843	TGFB2	Transforming growth factor beta 3||Cystine-knot cytokine||Transforming growth factor-beta||Transforming growth factor, beta 2||Transforming growth factor-beta, N-terminal||Transforming growth factor-beta, C-terminal
ENSGALG00000009626	79.6381579426411	21.8505710007885	1.8658	6.4115e-05	0.00030114	THBS1	Thrombospondin, C-terminal||Epidermal growth factor-like domain||TSP type-3 repeat||Thrombospondin, type 3-like repeat||Concanavalin A-like lectin/glucanase domain||von Willebrand factor, type C||EGF-like calcium-binding domain||Thrombospondin, type 1 repeat||Laminin G domain
ENSGALG00000009638	67.318716697965	2.81733400804957	4.5786	6.241e-06	3.9178e-05	ANO6	Anoctamin
ENSGALG00000009641	1959.32999754622	691.859803742458	1.5018	1.8509e-07	1.7344e-06	COL1A2	Collagen triple helix repeat||Fibrillar collagen, C-terminal||Fibrinogen, alpha/beta/gamma chain, C-terminal globular domain
ENSGALG00000009650	245.818448232281	31.1038988315378	2.9824	5.8946e-15	2.7813e-13	PALLD	Immunoglobulin I-set||Immunoglobulin||Immunoglobulin subtype 2||Immunoglobulin-like domain||Immunoglobulin subtype
ENSGALG00000009651	77.8496253748847	32.3025864243946	1.269	0.0043928	0.011492	LXN	Proteinase inhibitor I47, latexin
ENSGALG00000009655	145.694334793879	34.0603077292929	2.0968	7.5976e-08	7.8671e-07	AADAT	Pyridoxal phosphate-dependent transferase||Aminotransferase, class I/classII
ENSGALG00000009678	144.53843308954	15.1582663488853	3.2533	8.914e-14	3.2762e-12	-	BTB/POZ-like||WD40 repeat||Potassium channel tetramerisation-type BTB domain||BTB/POZ fold||WD40-repeat-containing domain
ENSGALG00000009682	58.1563727298394	0	Inf	3.7723e-13	1.2356e-11	VEPH1	Armadillo-type fold
ENSGALG00000009689	273.798102137889	43.6272143172827	2.6498	1.3483e-13	4.7957e-12	PON2	Arylesterase||SMP-30/Gluconolactonase/LRE-like region||Paraoxonase2
ENSGALG00000009693	35.9362857599426	8.32633997663276	2.1097	0.00061917	0.0021125	CPXM2	Carboxypeptidase-like, regulatory domain||Coagulation factor 5/8 C-terminal type domain||Galactose-binding domain-like||Peptidase M14, carboxypeptidase A
ENSGALG00000009700	71.0531943514977	6.10736173133794	3.5403	1.9985e-09	2.9542e-08	PDK4	Signal transduction histidine kinase, core||Histidine kinase-like ATPase, C-terminal domain||Branched-chain alpha-ketoacid dehydrogenase kinase/Pyruvate dehydrogenase kinase, N-terminal
ENSGALG00000009702	108.102681305844	51.1856813977972	1.0786	0.0053599	0.013617	-//-
ENSGALG00000009703	5395.68195556307	2462.12967582134	1.1319	4.1611e-05	0.00020726	NDUFS7	NADH-ubiquinone oxidoreductase, 20 Kd subunit||NADH:ubiquinone oxidoreductase-like, 20kDa subunit
ENSGALG00000009719	18.6109955311242	1.66146690156338	3.4856	9.9301e-05	0.00044075	PCDH10	Cadherin||Cadherin, N-terminal||Cadherin-like
ENSGALG00000009722	49.9905602511732	1.83651759974237	4.7666	3.1409e-11	6.6628e-10	DYNC1I1	WD40-repeat-containing domain||WD40 repeat||Cytoplasmic dynein 1 intermediate chain 1/2
ENSGALG00000009732	64.3206418322649	22.0041523939713	1.5475	0.00091584	0.0029581	PCDH18	Cadherin, N-terminal||Cadherin||Cadherin-like
ENSGALG00000009733	5256.89846838089	2749.55132659179	0.93502	0.00047439	0.0016821	SHFM1	DSS1/SEM1
ENSGALG00000009738	407.421459333193	110.917525032109	1.877	5.2365e-09	7.0376e-08	CTBP2	D-isomer specific 2-hydroxyacid dehydrogenase, NAD-binding domain||D-isomer specific 2-hydroxyacid dehydrogenase, catalytic domain
ENSGALG00000009754	697.667587374534	132.149330556638	2.4004	2.184e-08	2.5559e-07	HK2	Hexokinase, C-terminal||Hexokinase||Hexokinase, N-terminal
ENSGALG00000009755	17.7347017370011	1.34433064685468	3.7216	0.00018518	0.00074957	LRIG3	Immunoglobulin subtype||Immunoglobulin subtype 2||Immunoglobulin I-set||Cysteine-rich flanking region, C-terminal||Leucine-rich repeat-containing N-terminal||Leucine-rich repeat||Leucine-rich repeat, typical subtype||Immunoglobulin-like domain||Immunoglobulin
ENSGALG00000009770	448.58824962368	274.291858440652	0.70968	0.01862	0.039764	RABL2B	Ran GTPase||Gtr1/RagA G protein||P-loop containing nucleoside triphosphate hydrolase||Small GTPase superfamily, Ras type||Small GTPase superfamily, Rho type||Mitochondrial Rho-like||Small GTPase superfamily||Small GTPase superfamily, Rab type||Elongation factor, GTP-binding domain||Small GTP-binding protein domain||Small GTPase superfamily, ARF/SAR type
ENSGALG00000009771	1270.91658608552	783.189016606801	0.69844	0.015832	0.034609	-	C-type lectin||Type-2 ice-structuring protein||C-type lectin fold
ENSGALG00000009777	212.589922574818	12.226219299329	4.12	2.3844e-05	0.00012711	-//-
ENSGALG00000009778	12727.0381863286	8085.92777340978	0.65441	0.020754	0.043691	HCLS1	SH3 domain||Variant SH3 domain||Hs1/Cortactin
ENSGALG00000009781	114.712979304582	14.6526074919973	2.9688	1.94e-11	4.2981e-10	DOCK1	Variant SH3 domain||Dedicator of cytokinesis C-terminal||Cytochrome c-like domain||Armadillo-type fold||SH3 domain
ENSGALG00000009787	26.9405956078768	0.672165323427339	5.3248	0.00019143	0.00077077	CLRN3	-
ENSGALG00000009799	116.835639132772	14.3055167624635	3.0298	2.4367e-12	6.5852e-11	MEIS2	Homeobox KN domain||Homeodomain-like||Homeobox domain
ENSGALG00000009803	137.302758064064	16.0219058795054	3.0992	6.9517e-13	2.1329e-11	MGST2	5-lipoxygenase-activating protein||Membrane-associated, eicosanoid/glutathione metabolism (MAPEG) protein
ENSGALG00000009808	9.55947097610019	0	Inf	0.00046939	0.0016666	VT4	Vasopressin V1A receptor||GPCR, rhodopsin-like, 7TM||7TM GPCR, serpentine receptor class v (Srv)||Domain of unknown function DUF1856||Vasopressin V1B receptor||7TM GPCR, olfactory receptor/chemoreceptor Srsx||G protein-coupled receptor, rhodopsin-like||Vasopressin receptor
ENSGALG00000009809	142.50977581697	68.3470899365859	1.0601	0.015713	0.034367	MAML3	-
ENSGALG00000009825	172.047049519762	67.3996083151393	1.352	0.00016848	0.00068982	SRGAP1	Rho GTPase activation protein||FCH domain||SH3 domain||Variant SH3 domain||Rho GTPase-activating protein domain
ENSGALG00000009826	226.932668705774	128.466927781265	0.82087	0.019412	0.041177	CLGN	Concanavalin A-like lectin/glucanase domain||Calreticulin/calnexin, P domain||Calreticulin/calnexin
ENSGALG00000009829	41049.3996343225	18632.379979949	1.1395	3.5232e-05	0.00017917	RPL18A	Ribosomal protein L18a/LX
ENSGALG00000009830	48.2512802576133	8.95212731622132	2.4303	0.0099568	0.023045	-	Glycosyl transferase family 54
ENSGALG00000009844	14.1409938463723	0	Inf	0.0021943	0.0063224	ACTC1	Actin family
ENSGALG00000009850	30.7376925585915	1.03567956197482	4.8914	2.9784e-08	3.3874e-07	NOVA1	K Homology domain, type 1||K Homology domain
ENSGALG00000009855	165.978304774391	79.2410803181681	1.0667	0.010185	0.023503	TBC1D9	Rab-GTPase-TBC domain||GRAM domain||EF-hand domain
ENSGALG00000009865	212.504435944679	30.0786805067391	2.8207	6.7201e-13	2.0728e-11	RNF150	Zinc finger, RING-type||Zinc finger, C3HC4 RING-type
ENSGALG00000009866	217.005086469121	56.3660552750185	1.9448	1.0161e-07	1.0177e-06	CAMK1D	Serine-threonine/tyrosine-protein kinase catalytic domain||Protein kinase-like domain||Serine/threonine/dual specificity protein kinase, catalytic domain||Tyrosine-protein kinase, catalytic domain||Protein kinase domain
ENSGALG00000009867	30.1322049553018	0.956395498297645	4.9776	4.3994e-08	4.8214e-07	WIF1	Epidermal growth factor-like domain||WIF domain||Wnt inhibitory factor (WIF)-1||EGF-like domain, extracellular
ENSGALG00000009898	71.9255397048701	29.6662653863617	1.2777	0.0032861	0.008957	GAB1	Pleckstrin homology domain
ENSGALG00000009941	4015.52309787385	2363.70129639063	0.76454	0.0055729	0.014062	SLC35B1	UAA transporter||EamA domain||Triose-phosphate transporter domain
ENSGALG00000009945	58.9232506556983	11.8133164101185	2.3184	3.0901e-06	2.0975e-05	CPM	Carboxypeptidase-like, regulatory domain||Succinylglutamate desuccinylase/aspartoacylase||Peptidase M14, carboxypeptidase A
ENSGALG00000009947	41.9448969757456	3.10703868592446	3.7549	0.0051563	0.013186	PLEKHH2	FERM central domain||Pleckstrin homology domain||Band 4.1 domain||Ubiquitin-related domain||FERM domain||MyTH4 domain
ENSGALG00000009953	279.117254356636	113.857081713828	1.2936	8.9175e-05	0.00040121	-	Leucine-rich repeat||Leucine-rich repeat, typical subtype
ENSGALG00000009956	11184.9705931031	6756.45605060681	0.72722	0.0088844	0.020951	ESPL1	Peptidase C50, separase
ENSGALG00000009963	3832.60990841834	436.340571362102	3.1348	1.0708e-22	1.9544e-20	Worthington	Lysozyme-like domain||Glycoside hydrolase, family 22||Lytic transglycosylase-like SLT domain||Glycoside hydrolase, family 22, lysozyme
ENSGALG00000009965	1101.06071566438	218.529776547029	2.333	1.7511e-12	4.8372e-11	MPL	Growth hormone/erythropoietin receptor, ligand binding||Fibronectin type III
ENSGALG00000009973	234.541400445766	115.278232588179	1.0247	0.0019984	0.0058164	SLC3A1	Glycosyl hydrolase, family 13, subfamily, catalytic domain||Glycosyl hydrolase, family 13, catalytic domain||Glycoside hydrolase superfamily
ENSGALG00000009985	1691.98692829953	996.860140586055	0.76326	0.012029	0.02719	LSM6	Like-Sm (LSM) domain||Ribonucleoprotein LSM domain, eukaryotic/archaea-type||Ribonucleoprotein LSM domain
ENSGALG00000009988	2895.50027892808	1243.12388653196	1.2198	2.4058e-05	0.00012805	ELOVL1	ELO family
ENSGALG00000010021	1242.12469755737	469.805574261825	1.4027	1.1169e-06	8.445e-06	HYI	Xylose isomerase-like, TIM barrel domain
ENSGALG00000010040	30.6808350611548	7.65663848938575	2.0026	0.0017049	0.0050698	DCLK2	Serine-threonine/tyrosine-protein kinase catalytic domain||Protein kinase-like domain||Serine/threonine/dual specificity protein kinase, catalytic domain||Doublecortin domain||Protein kinase domain||Tyrosine-protein kinase, catalytic domain
ENSGALG00000010043	820.52090900272	229.323911240344	1.8392	0.00032903	0.0012332	RBKS	Carbohydrate kinase PfkB||Ribokinase-like||Pyridoxamine kinase/Phosphomethylpyrimidine kinase||Ribokinase, bacterial||Ribokinase
ENSGALG00000010044	37.7202272428286	9.10275710439075	2.051	0.00085641	0.0027957	KCNMB4	Potassium channel, calcium-activated, BK, beta subunit
ENSGALG00000010053	2401.50654656205	1249.59834915232	0.94248	0.0025147	0.0071072	PTPRF	Immunoglobulin subtype 2||Immunoglobulin I-set||Immunoglobulin subtype||Protein-tyrosine phosphatase, receptor/non-receptor type||Immunoglobulin-like domain||Protein-tyrosine/Dual specificity phosphatase||Protein-tyrosine phosphatase-like||Protein-tyrosine phosphatase, catalytic||Fibronectin type III
ENSGALG00000010071	95.1832222993619	0.983827075131456	6.5962	6.8787e-22	1.1329e-19	MAB21L2	Ricin B lectin domain||Mab-21 domain
ENSGALG00000010087	935.261759020413	487.853623722209	0.93892	0.001625	0.0048677	IPO13	Exportin-1/Importin-beta-like||Importin-beta, N-terminal domain||Armadillo-type fold
ENSGALG00000010089	1352.83982055593	622.357539526883	1.1202	7.7287e-05	0.00035554	DPH2	Diphthamide synthesis, DPH1/DPH2||Diphthamide synthesis DHP2, eukaryotic
ENSGALG00000010091	2831.65580029189	1452.38754912953	0.96322	0.0004524	0.0016135	ATP6V0B	V-ATPase proteolipid subunit||V-ATPase proteolipid subunit C-like domain
ENSGALG00000010094	2773.58857972087	1274.66683638394	1.1216	7.9066e-05	0.00036248	B4GALT2	Nucleotide-diphospho-sugar transferases||Beta-1,4-galactosyltransferase||Galactosyltransferase, C-terminal
ENSGALG00000010101	699.589642032876	31.9290987175041	4.4536	2.2727e-34	1.6532e-31	-	Zinc finger, C2H2||Zinc finger, C2H2-like
ENSGALG00000010106	858.68740333478	468.122824958367	0.87525	0.0042582	0.011198	ERI3	Ribonuclease H-like domain||Exonuclease, RNase T/DNA polymerase III||Exonuclease
ENSGALG00000010110	518.095957775274	322.193533448809	0.68529	0.021285	0.044716	TMEM53	Protein of unknown function DUF829, TMEM53||Alpha/Beta hydrolase fold
ENSGALG00000010117	52.8915922409144	0.33608266171367	7.2981	3.1634e-15	1.5426e-13	SLC25A21	Mitochondrial carrier protein||Mitochondrial carrier domain||Mitochondrial substrate/solute carrier
ENSGALG00000010119	105.811964116756	49.4638768395616	1.0971	0.0061242	0.01523	CDKL2	Tyrosine-protein kinase, catalytic domain||Protein kinase domain||Serine-threonine/tyrosine-protein kinase catalytic domain||Protein kinase-like domain||Serine/threonine/dual specificity protein kinase, catalytic domain||dUTPase-like
ENSGALG00000010122	17.4715004694078	0.751449387104515	4.5392	0.00023599	0.00092521	SH2D4A	SH2 domain
ENSGALG00000010133	122.849310375902	14.8136985173428	3.0519	2.2977e-10	4.1122e-09	PTCH2	Transmembrane receptor, patched||Sterol-sensing domain||Patched
ENSGALG00000010139	17.8786590399382	0	Inf	2.8552e-05	0.00014911	SS1R	7TM GPCR, serpentine receptor class x (Srx)||7TM GPCR, olfactory receptor/chemoreceptor Srsx||G protein-coupled receptor, rhodopsin-like||Opioid receptor||Neuropeptide Y receptor family||7TM GPCR, serpentine receptor class v (Srv)||Neuropeptide B/W receptor family||Somatostatin receptor 4||Somatostatin receptor family||GPCR, rhodopsin-like, 7TM||Somatostatin receptor 1
ENSGALG00000010145	16.8022522178598	2.49220035234507	2.7532	0.0011059	0.0034831	MDGA1	Immunoglobulin V-set domain||Immunoglobulin-like domain||Immunoglobulin||Fibronectin type III||Immunoglobulin subtype 2||Immunoglobulin I-set||MAM domain||Immunoglobulin subtype||Concanavalin A-like lectin/glucanase domain
ENSGALG00000010148	48.6261503311231	3.00333371223773	4.0171	1.2286e-09	1.8948e-08	PTPRR	Protein-tyrosine phosphatase, KIM-containing||Protein-tyrosine phosphatase, receptor type R/non-receptor type 5||Protein-tyrosine phosphatase, receptor/non-receptor type||Protein-tyrosine phosphatase-like||Protein-tyrosine phosphatase, catalytic||Protein-tyrosine/Dual specificity phosphatase||Major facilitator superfamily domain
ENSGALG00000010152	386.275814923452	23.1514752688178	4.0605	8.0808e-14	3.0016e-12	TSPAN8	Tetraspanin/Peripherin||Tetraspanin, EC2 domain||Tetraspanin
ENSGALG00000010153	1650.75103952845	568.163121574538	1.5387	1.5744e-07	1.5036e-06	CYP21A2	Cytochrome P450, E-class, group I||Cytochrome P450||Cytochrome P450, E-class, group IV||Cytochrome P450, B-class
ENSGALG00000010158	111.414528348605	20.2104552805995	2.4628	9.242e-09	1.1786e-07	KANK1	Ankyrin repeat-containing domain||Kank N-terminal motif||Ankyrin repeat
ENSGALG00000010160	8.76600722466691	0	Inf	0.00095411	0.0030625	DMRT1	DM DNA-binding domain||Doublesex- and mab-3-related transcription factor 1-like
ENSGALG00000010163	24.6563419909533	6.72220006491732	1.875	0.0085725	0.020329	LGR5	Leucine-rich repeat, typical subtype||Glycoprotein hormone receptor family||Leucine-rich repeat||Leucine-rich repeat-containing N-terminal||GPCR, rhodopsin-like, 7TM||G protein-coupled receptor, rhodopsin-like
ENSGALG00000010171	2852.14841706232	670.353082959455	2.0891	1.9323e-12	5.2791e-11	NFKBIE	Ankyrin repeat||Ankyrin repeat-containing domain
ENSGALG00000010173	6.74703082879407	0	Inf	0.0047517	0.012286	KCNV2	Potassium channel, voltage dependent, Kv3||BTB/POZ fold||Potassium channel, voltage dependent, Kv||Ion transport domain||Polycystin cation channel, PKD1/PKD2||Potassium channel||Potassium channel tetramerisation-type BTB domain||Potassium channel, voltage dependent, Kv9||Two pore domain potassium channel domain
ENSGALG00000010180	11.1359864660521	0.415366725390846	4.7447	0.00070625	0.002367	GLIS3	Zinc finger, C2H2-like||Zinc finger, C2H2
ENSGALG00000010182	5531.6502534772	2941.13772456107	0.91134	0.0013791	0.004224	SLC29A1	Major facilitator superfamily domain||Equilibrative nucleoside transporter
ENSGALG00000010186	3636.39339910645	1604.56459893652	1.1803	6.0642e-05	0.00028753	CAPN1	EF-hand domain||Peptidase C2, calpain family||Peptidase C2, calpain, domain III||Peptidase C2, calpain, catalytic domain||Peptidase C2, calpain, large subunit, domain III
ENSGALG00000010187	129.976035193039	43.3985122503457	1.5825	0.008012	0.01919	SLC1A1	Sodium:dicarboxylate symporter
ENSGALG00000010219	1949.63637416414	823.243022899748	1.2438	1.4566e-05	8.2749e-05	UROD	Uroporphyrinogen decarboxylase (URO-D)
ENSGALG00000010221	410.9118576768	59.2387992673797	2.7942	1.0477e-06	7.9768e-06	ZSWIM5	Zinc finger, SWIM-type
ENSGALG00000010223	17.8282651146654	4.353138862097	2.034	0.015144	0.033252	GLIPR1	CAP domain||Ves allergen||Cysteine-rich secretory protein, allergen V5/Tpx-1-related
ENSGALG00000010225	155.602411339974	50.2864947657257	1.6296	3.8426e-06	2.5498e-05	-	AMP-dependent synthetase/ligase||Acetate-CoA ligase
ENSGALG00000010226	2225.90424678145	1147.12950628982	0.95636	0.00064571	0.0021902	MUTYH	NUDIX hydrolase domain-like||Endonuclease III-like, iron-sulphur cluster loop motif||DNA glycosylase||HhH-GPD domain
ENSGALG00000010229	432.909518838509	225.025073426924	0.94398	0.0029143	0.0080644	ABCD4	ABC transporter-like||AAA+ ATPase domain||ABC transporter type 1, transmembrane domain||P-loop containing nucleoside triphosphate hydrolase
ENSGALG00000010237	1308.75023308243	622.411973973528	1.0722	0.00015474	0.00064151	NPC2	Immunoglobulin E-set||MD-2-related lipid-recognition domain
ENSGALG00000010250	510.104928824131	39.2521774431673	3.6999	5.9103e-19	5.7968e-17	-	Keratin, type II||Intermediate filament protein
ENSGALG00000010252	44.1136809663983	17.2735396204934	1.3527	0.012946	0.028976	KRT80	Keratin, type II||Intermediate filament protein||Keratin, type I
ENSGALG00000010258	143.060072062123	1.37176222368849	6.7044	2.501e-17	1.8124e-15	LTBP2	TB domain||EGF-like calcium-binding domain||Epidermal growth factor-like domain
ENSGALG00000010268	285.295004755411	27.2393303630495	3.3887	1.2864e-10	2.4464e-09	PARM1	-
ENSGALG00000010269	24.700974116481	1.70784488540216	3.8543	6.3887e-06	4.0019e-05	KCNAB1	Potassium channel, voltage-dependent, beta subunit, KCNAB||Potassium channel, voltage-dependent, beta subunit, KCNAB-related||Potassium channel, voltage-dependent, beta subunit, KCNAB1||NADP-dependent oxidoreductase domain||Potassium channel, voltage-dependent, beta subunit, KCNAB3
ENSGALG00000010272	38.8534915623437	16.8934837493104	1.2016	0.014125	0.031281	-//-
ENSGALG00000010282	187.457282897519	104.568502090682	0.84211	0.023651	0.048962	TMEM63B	Domain of unknown function DUF221
ENSGALG00000010290	49.1484865696631	11.4369361600254	2.1034	0.00013108	0.00055746	VEGFA	Cystine-knot cytokine||PDGF/VEGF domain||Vascular endothelial growth factor, heparin-binding domain
ENSGALG00000010291	820.347230496709	85.2203564321708	3.267	7.9023e-10	1.2576e-08	RBPMS	RNA recognition motif domain
ENSGALG00000010294	840.239959689951	367.97389505626	1.1912	3.6798e-05	0.00018627	RPS6KL1	Protein kinase-like domain||Serine-threonine/tyrosine-protein kinase catalytic domain||Serine/threonine/dual specificity protein kinase, catalytic domain||Protein kinase domain||MIT
ENSGALG00000010298	2026.19104060996	651.744772727774	1.6364	1.4255e-08	1.7415e-07	DCTN6	Trimeric LpxA-like
ENSGALG00000010307	1045.73297290646	524.371926364169	0.99585	0.005467	0.013854	ACYP1	Acylphosphatase-like domain||Acylphosphatase
ENSGALG00000010311	53.7063783244315	13.8029866960215	1.9601	0.00034697	0.0012891	NAV3	Calponin homology domain||ATPase, AAA-type, core||P-loop containing nucleoside triphosphate hydrolase||AAA+ ATPase domain
ENSGALG00000010322	204.436220493994	71.8948917955768	1.5077	2.1932e-05	0.00011789	JDP2	AP-1 transcription factor||Basic-leucine zipper domain||Transcription factor, Skn-1-like, DNA-binding domain
ENSGALG00000010336	3538.13165396366	154.592757825162	4.5164	1.0635e-13	3.876e-12	-	Chemokine interleukin-8-like domain||CXC chemokine
ENSGALG00000010338	5386.19639714336	126.777970241057	5.4089	6.2925e-12	1.5538e-10	CXCL13L2	CXC chemokine||Chemokine interleukin-8-like domain
ENSGALG00000010343	274.543743341932	13.1905531368115	4.3795	2.7749e-05	0.00014534	TSPAN1	Blood group Rhesus C/E/D polypeptide||Tetraspanin/Peripherin||Tetraspanin||Tetraspanin, EC2 domain
ENSGALG00000010346	786.501669635624	407.753377846744	0.94775	0.0012829	0.0039646	TGFB3	Transforming growth factor beta 3||Cystine-knot cytokine||Transforming growth factor-beta||Transforming growth factor-beta, N-terminal||Transforming growth factor-beta, C-terminal
ENSGALG00000010357	235.079500282106	34.903966253431	2.7517	9.3678e-13	2.7626e-11	7.	P2Y purinoceptor 1||G protein-coupled receptor, rhodopsin-like||GPCR, rhodopsin-like, 7TM
ENSGALG00000010360	911.157939730296	524.417273269635	0.79699	0.0054688	0.013857	NSUN4	S-adenosyl-L-methionine-dependent methyltransferase||SAM-dependent methyltransferase RsmB/NOP2-type||RNA (C5-cytosine) methyltransferase
ENSGALG00000010364	191.287105042082	12.8160898922549	3.8997	0.00067816	0.0022863	-	Alpha/beta hydrolase fold-3||Arylacetamide deacetylase||Alpha/Beta hydrolase fold||Carboxylesterase, type B
ENSGALG00000010371	25.3648703824409	5.56633295843114	2.188	0.0014583	0.0044367	FAM13A	Rho GTPase-activating protein domain||Rho GTPase activation protein
ENSGALG00000010374	121.005586049307	42.0286079703827	1.5256	9.5346e-05	0.00042485	P2RY13	GPCR, rhodopsin-like, 7TM||G protein-coupled receptor, rhodopsin-like||P2Y14 purinoceptor||P2Y13 purinoceptor||7TM GPCR, serpentine receptor class v (Srv)
ENSGALG00000010379	36.2221835406585	0.284230174870305	6.9937	4.0289e-11	8.3934e-10	SNCA	Synuclein||Alpha-synuclein||Gamma-synuclein
ENSGALG00000010382	213.667414501503	76.5036174708007	1.4818	1.012e-05	5.9871e-05	C3H6ORF154	Leucine-rich repeat, ribonuclease inhibitor subtype
ENSGALG00000010387	676.074579098835	263.978647589712	1.3568	5.7785e-06	3.6724e-05	IRF2BPL	Interferon regulatory factor 2-binding protein 1 &amp; 2, zinc finger
ENSGALG00000010391	11.8603082198407	0.568460349740611	4.3829	0.0011851	0.0037	MMRN1	Tumour necrosis factor-like domain||Complement C1q protein||EMI domain||Epidermal growth factor-like domain
ENSGALG00000010402	544.959187418286	2.84476558488338	7.5817	3.9757e-10	6.7386e-09	HPGDS	Thioredoxin-like fold||Glutathione S-transferase, N-terminal||Glutathione S-transferase, C-terminal-like||Glutathione S-transferase, C-terminal
ENSGALG00000010406	63.7705196894773	21.6370806579557	1.5594	0.00064791	0.0021972	TMEM63C	Domain of unknown function DUF221
ENSGALG00000010408	5.65365992953986	0	Inf	0.012084	0.027296	OPN4-1	GPCR, rhodopsin-like, 7TM||Opsin||G protein-coupled receptor, rhodopsin-like||7TM GPCR, serpentine receptor class x (Srx)||7TM GPCR, olfactory receptor/chemoreceptor Srsx||7TM GPCR, serpentine receptor class v (Srv)
ENSGALG00000010412	33.8374340314507	7.68708073304381	2.1381	0.00055958	0.001941	WWTR1	WW domain
ENSGALG00000010417	660.575305654497	1.70784488540216	8.5954	9.111e-08	9.2584e-07	-	Amidase signature domain||Amidase
ENSGALG00000010422	797.544473575073	217.71933468613	1.8731	9.6262e-10	1.5099e-08	FEZ1	Fasciculation and elongation protein zeta, FEZ
ENSGALG00000010427	37.1081284469787	7.89449068041727	2.2328	0.0001618	0.0006662	TM4SF4	L6 membrane
ENSGALG00000010432	251.426600562211	119.999148406919	1.0671	0.0007907	0.002605	GSTZ1	Glutathione S-transferase, C-terminal||Glutathione S-transferase, C-terminal-like||Maleylacetoacetate isomerase||Glutathione S-transferase, N-terminal||Thioredoxin-like fold
ENSGALG00000010442	6645.83814361813	2577.39129244073	1.3665	1.0612e-06	8.0591e-06	MOB3A	Mob1/phocein
ENSGALG00000010448	87.6992047662124	30.9064032906966	1.5047	0.00057266	0.0019807	LTBP1	EGF-like calcium-binding domain||TB domain||Epidermal growth factor-like domain
ENSGALG00000010457	30.2200065332209	9.73347211633997	1.6345	0.0055351	0.01399	SAMD15	-
ENSGALG00000010468	21.2347577578681	4.88568246517495	2.1198	0.0057566	0.014444	ISM2	AMOP||Thrombospondin, type 1 repeat
ENSGALG00000010469	288.199018337895	0.672165323427339	8.744	1.1889e-07	1.174e-06	-	Cytochrome P450, E-class, group I||Cytochrome P450||Cytochrome P450, E-class, group IV||Cytochrome P450, E-class, group II
ENSGALG00000010473	1106.25426995742	1.99754956327705	9.1132	1.1599e-09	1.7952e-08	PDZK1IP1	-
ENSGALG00000010494	138.321428632092	11.6907240912376	3.5646	0.00020413	0.00081383	SLC5A9	Major facilitator superfamily domain||Sodium/solute symporter||Sodium/solute symporter, subgroup
ENSGALG00000010497	226.15970765811	49.8716748709788	2.181	7.3163e-07	5.8217e-06	SLC29A4	Equilibrative nucleoside transporter||Major facilitator superfamily domain
ENSGALG00000010500	59.5850416044024	16.1201363501876	1.8861	0.00015616	0.00064635	Nkx-6.2	Helix-turn-helix motif||Homeodomain-like||Homeodomain, metazoa||Homeobox domain
ENSGALG00000010505	178.465570550002	32.0602352680246	2.4768	9.2263e-11	1.7897e-09	BEND5	BEN domain
ENSGALG00000010507	25.6042635503358	5.06620766635853	2.3374	0.0013626	0.0041784	FCRL2	Immunoglobulin subtype||Immunoglobulin||Immunoglobulin-like domain||Immunoglobulin subtype 2
ENSGALG00000010529	816.714680842692	23.8615334062551	5.0971	1.39e-14	6.082e-13	Lef-1	CTNNB1 binding, N-teminal||High mobility group box domain
ENSGALG00000010533	77.6873004499345	0.284230174870305	8.0945	1.639e-20	2.0734e-18	ELAVL4	Paraneoplastic encephalomyelitis antigen||Splicing factor ELAV/HuD||RNA recognition motif domain
ENSGALG00000010551	19.5729264576117	6.11283623434252	1.6789	0.017426	0.03766	CDC42EP3	CRIB domain
ENSGALG00000010566	185.30256740227	104.92137790662	0.82057	0.014369	0.031761	NPNT	EGF-like calcium-binding domain||MAM domain||Epidermal growth factor-like domain||Concanavalin A-like lectin/glucanase domain
ENSGALG00000010597	51.3136140778263	16.0816967055337	1.6739	0.00064541	0.0021896	CRIM1	von Willebrand factor, type C||Antistasin-like domain||Insulin-like growth factor-binding protein, IGFBP||VWC out||Hirudin/antistatin
ENSGALG00000010621	1253.82774047889	740.348736195159	0.76006	0.006264	0.015506	DPY30	Dpy-30 motif
ENSGALG00000010628	367.811206617112	186.110501013781	0.98281	0.001833	0.0053945	ACSL1	AMP-dependent synthetase/ligase
ENSGALG00000010632	553.787557510032	327.566534256322	0.75754	0.012329	0.027756	COLGALT1	-
ENSGALG00000010645	539.186548198978	140.420412742377	1.941	4.2292e-05	0.00021005	ENPP6	Type I phosphodiesterase/nucleotide pyrophosphatase/phosphate transferase||Alkaline-phosphatase-like, core domain
ENSGALG00000010647	1866.11690560016	1191.89242332511	0.64679	0.018069	0.038773	ECHDC2	ClpP/crotonase-like domain||Crotonase superfamily
ENSGALG00000010668	25.3669756996967	3.26013231027423	2.9599	0.0003841	0.0014034	WWC2	WW domain||C2 domain
ENSGALG00000010689	9056.88925147011	4062.01449077935	1.1568	2.8493e-05	0.00014884	MAGOH2	Mago nashi protein
ENSGALG00000010708	31.6762843278367	3.4949738344815	3.18	6.7649e-06	4.2147e-05	ICA1	Islet cell autoantigen Ica1, C-terminal||Arfaptin homology (AH) domain
ENSGALG00000010722	65.1440559335006	0.830733450781691	6.2931	6.8205e-17	4.5974e-15	-	EGF-like domain, extracellular||Epidermal growth factor-like domain
ENSGALG00000010736	53.9636408080848	6.37812000220786	3.0808	7.6128e-05	0.00035113	DIO1	Iodothyronine deiodinase
ENSGALG00000010738	17.5676381067841	0.852690524610916	4.3648	8.4858e-05	0.00038499	TC2N	C2 domain
ENSGALG00000010740	2458.7054351124	1409.01158105002	0.80322	0.0028134	0.0078287	YIPF1	Yip1 domain||Ribonuclease/ribotoxin
ENSGALG00000010743	689.603887246046	414.452132539318	0.73456	0.011968	0.027083	LRRC42	-
ENSGALG00000010769	126.212485946317	19.5168797139869	2.6931	4.0281e-09	5.5198e-08	HPGD	Short-chain dehydrogenase/reductase SDR||3-beta hydroxysteroid dehydrogenase/isomerase||Polyketide synthase, ketoreductase domain||NAD-dependent epimerase/dehydratase, N-terminal domain||2,3-dihydro-2,3-dihydroxybenzoate dehydrogenase||NmrA-like domain||Glucose/ribitol dehydrogenase||Alcohol dehydrogenase, insect-type
ENSGALG00000010770	3348.50249835276	1425.46750356293	1.2321	0.00026814	0.0010325	SCIN	Gelsolin-like domain||Villin/Gelsolin
ENSGALG00000010772	10.1261473819064	0.568460349740611	4.1549	0.0040515	0.01073	RGS7	G-protein gamma-like domain||DEP domain||RGS domain
ENSGALG00000010774	15552.6628129384	8545.7055314945	0.86389	0.0020731	0.006013	SSBP3	Sequence-specific single-strand DNA-binding protein
ENSGALG00000010775	8.49239394415901	0.568460349740611	3.901	0.011794	0.026734	FMN2	Formin, FH2 domain
ENSGALG00000010780	84.3111388733216	2.43487336249712	5.1138	2.921e-17	2.0985e-15	ER81	PEA3-type ETS-domain transcription factor, N-terminal||Ets domain
ENSGALG00000010785	207.391008051407	45.9968223507469	2.1727	0.0055729	0.014062	ACOT11	Thioesterase superfamily||HotDog domain||START domain
ENSGALG00000010786	10.8292352957086	0.568460349740611	4.2517	0.0022915	0.0065652	DGKB	EF-hand domain||SPARC/Testican, calcium-binding domain||Protein kinase C-like, phorbol ester/diacylglycerol-binding domain||Diacylglycerol kinase, accessory domain||Diacylglycerol kinase, catalytic domain
ENSGALG00000010801	8.56402170941828	0.620312836583975	3.7872	0.010048	0.023232	TMEM61	-
ENSGALG00000010818	81.7366883490732	1.53033035104284	5.7391	1.1114e-18	1.0053e-16	PPAP2B	Phosphatidic acid phosphatase type 2/haloperoxidase
ENSGALG00000010820	521.462875438446	16.1006431125387	5.0174	9.191e-19	8.5805e-17	CHGA	Chromogranin/secretogranin||Chromogranin A/B
ENSGALG00000010825	203.854304877909	8.54469893001539	4.5764	4.3845e-18	3.5769e-16	AGR2	Thioredoxin-like fold
ENSGALG00000010831	38.2494075038912	6.63491860024436	2.5273	1.7728e-05	9.8158e-05	-	SRCR-like domain||SRCR domain
ENSGALG00000010835	6775.16045910224	2209.31545230611	1.6167	3.4229e-08	3.8355e-07	DTX4	WWE domain, subgroup||Zinc finger, C3HC4 RING-type||WWE domain||Zinc finger, RING-type
ENSGALG00000010841	19.7654936906257	3.83105649619517	2.3672	0.0096432	0.022462	C1orf168	SH3 domain
ENSGALG00000010847	149.550250221421	11.2753573658468	3.7294	3.1579e-16	1.8752e-14	VEGFC	Cystine-knot cytokine||PDGF/VEGF domain||CXCXC repeat
ENSGALG00000010857	96.7545892698898	11.1491484876869	3.1174	8.2531e-05	0.0003761	Dab1	PTB/PI domain
ENSGALG00000010858	493.523551649927	54.5714757555873	3.1769	0.00052936	0.0018476	LRP2	Low-density lipoprotein (LDL) receptor class A repeat||EGF-like calcium-binding domain||Epidermal growth factor-like domain||LDLR class B repeat||Insulin-like growth factor binding protein, N-terminal
ENSGALG00000010864	12.7704416762182	0.33608266171367	5.2478	0.00022598	0.00088995	EREG	Epidermal growth factor-like domain
ENSGALG00000010866	19.7468341103513	0.830733450781691	4.5711	7.2629e-06	4.4852e-05	AREG	Epidermal growth factor-like domain
ENSGALG00000010870	1773.30450208741	749.187247652265	1.243	2.2073e-05	0.0001186	JUN	Basic-leucine zipper domain||Transcription factor, Skn-1-like, DNA-binding domain||Jun-like transcription factor||Transcription factor Jun
ENSGALG00000010874	65.3916966687553	31.3167832819159	1.0622	0.018504	0.03957	UNC79	Armadillo-type fold
ENSGALG00000010875	13.8231288906955	1.47300336119489	3.2303	0.0031288	0.0085911	ITGB8	EGF-like domain, extracellular||Integrin beta subunit, N-terminal||von Willebrand factor, type A||Integrin beta subunit, tail||Integrin beta subunit
ENSGALG00000010881	31.3572486572851	7.86459526740313	1.9954	0.0031322	0.0085987	ASB2	Ankyrin repeat||Ankyrin repeat-containing domain||SOCS protein, C-terminal
ENSGALG00000010901	5.93303500979298	0	Inf	0.024166	0.049851	-	P-loop containing nucleoside triphosphate hydrolase||ABC transporter, ATPase, putative||ABC transporter type 1, transmembrane domain||AAA+ ATPase domain||ABC transporter-like
ENSGALG00000010903	76.1261978719248	17.8285280662336	2.0942	9.2582e-06	5.5353e-05	RASGEF1B	Ras guanine-nucleotide exchange factors catalytic domain||Ras guanine nucleotide exchange factor domain||Ras-like guanine nucleotide exchange factor, N-terminal
ENSGALG00000010915	9.86186389153572	1.24610017617254	2.9844	0.0091053	0.021389	IL6	Four-helical cytokine-like, core||Interleukin-6||Interleukin-6/Interleukin-23/GCSF/MGF
ENSGALG00000010924	59.3974459066176	2.76548152120621	4.4248	1.0297e-11	2.4228e-10	cNFI-A4	CTF transcription factor/nuclear factor 1||CTF transcription factor/nuclear factor 1, DNA-binding domain||MAD homology 1, Dwarfin-type||CTF transcription factor/nuclear factor 1, N-terminal
ENSGALG00000010926	308.303616988544	2.40744178566331	7.0007	1.5571e-41	2.7184e-38	SPP1	Osteopontin
ENSGALG00000010940	39.4204599264113	0	Inf	8.3974e-05	0.00038138	ACSS3	AMP-dependent synthetase/ligase
ENSGALG00000010942	2361.64828538978	1502.9370534055	0.65201	0.015551	0.034042	NUPL2	Zinc finger, CCCH-type
ENSGALG00000010949	5.18241938869134	0	Inf	0.017709	0.038174	GPNMB	Major facilitator superfamily domain||PKD/Chitinase domain||PKD domain
ENSGALG00000010952	1883.12193976215	1064.71943209357	0.82265	0.0077512	0.018644	DPF2	-
ENSGALG00000010953	154.675254678122	21.5907617359278	2.8408	2.248e-11	4.9366e-10	KANK4	Ankyrin repeat||Ankyrin repeat-containing domain||Kank N-terminal motif
ENSGALG00000010958	13.542671587665	0	Inf	2.176e-05	0.0001171	PPFIA2	Sterile alpha motif, type 1||Sterile alpha motif/pointed domain||Sterile alpha motif, type 2||Sterile alpha motif domain
ENSGALG00000010960	42.9270680115396	6.4958437105389	2.7243	7.5401e-06	4.6338e-05	GALNT3	Glycosyltransferase 2-like||Ricin B lectin domain||Nucleotide-diphospho-sugar transferases
ENSGALG00000010978	8.53415985171326	0.620312836583975	3.7822	0.011518	0.026161	ANGPTL3	Fibrinogen, alpha/beta/gamma chain, C-terminal globular domain
ENSGALG00000010982	110.954313100992	6.30984400635074	4.1362	1.0926e-08	1.3703e-07	NID1	Green fluorescent protein||EGF-like calcium-binding domain||G2 nidogen/fibulin G2F||Nidogen, extracellular domain||Thyroglobulin type-1||LDLR class B repeat||Epidermal growth factor-like domain
ENSGALG00000010992	17.875471499905	0.568460349740611	4.9748	2.4026e-05	0.00012796	SLC6A15	Sodium:neurotransmitter symporter, orphan||Sodium:neurotransmitter symporter
ENSGALG00000010996	2899.81858141526	434.193056964921	2.7396	3.6801e-19	3.7137e-17	IRF2BP2	Interferon regulatory factor 2-binding protein 1 &amp; 2, zinc finger
ENSGALG00000011019	88.3551454230739	37.9602461138	1.2188	0.0039566	0.01052	ROR1	Kringle-like fold||Immunoglobulin V-set domain||Tyrosine-protein kinase, catalytic domain||Immunoglobulin-like domain||Kringle||Immunoglobulin||Tyrosine-protein kinase, receptor ROR||Immunoglobulin subtype||Protein kinase-like domain||Serine/threonine/dual specificity protein kinase, catalytic domain||Serine-threonine/tyrosine-protein kinase catalytic domain||Frizzled domain||Protein kinase domai…
ENSGALG00000011024	73.9862820082972	12.6251625157061	2.551	2.7323e-07	2.4412e-06	CACHD1	Cache domain||VWA N-terminal||Periplasmic sensor domain-like||von Willebrand factor, type A
ENSGALG00000011035	317.957818774652	179.110486744868	0.82799	0.0096073	0.022393	AK4	Adenylate kinase/UMP-CMP kinase||Adenylate kinase, active site lid domain||Adenylate kinase subfamily||P-loop containing nucleoside triphosphate hydrolase
ENSGALG00000011053	16.956710025809	0	Inf	1.7799e-06	1.2814e-05	HOXA2	Homeodomain-like||Homeobox domain||Homeodomain, metazoa
ENSGALG00000011055	29.6641519544865	0.415366725390846	6.1582	2.4672e-09	3.5597e-08	HOXA4	Homeobox domain||Homeodomain-like||Homeodomain, metazoa||Homeobox protein, antennapedia type
ENSGALG00000011068	53.7472654753723	7.68708073304381	2.8057	0.0015555	0.0046853	COBLL1	Cordon-bleu, ubiquitin-like domain||Ubiquitin-related domain
ENSGALG00000011078	320.593658752909	98.7420833537852	1.699	0.00051609	0.0018081	PTPN13	Band 4.1 domain||Protein-tyrosine phosphatase, receptor/non-receptor type||FERM central domain||Tyrosine-protein phosphatase non-receptor type 13||KIND||FERM, C-terminal PH-like domain||Protein-tyrosine phosphatase, catalytic||Protein-tyrosine phosphatase-like||Protein-tyrosine/Dual specificity phosphatase||FERM, N-terminal||FERM domain||PDZ domain||Ubiquitin-related domain||PAZ domain
ENSGALG00000011086	84.8233550572084	6.31230784253107	3.7482	1.6437e-06	1.1927e-05	ACTA1	Actin family
ENSGALG00000011089	106.603263422635	51.8907528010629	1.0387	0.0076229	0.018381	IFIH1	Helicase superfamily 1/2, ATP-binding domain||DEAD/DEAH box helicase domain||CARD domain||Death-like domain||C-terminal domain of RIG-I||Helicase, C-terminal||P-loop containing nucleoside triphosphate hydrolase||Armadillo-type fold||Helicase/UvrB domain
ENSGALG00000011100	416.221217728016	188.057450141485	1.1462	0.00018369	0.00074424	HIBADH	6-phosphogluconate dehydrogenase, C-terminal-like||6-phosphogluconate dehydrogenase, NADP-binding||Pyrroline-5-carboxylate reductase, catalytic, N-terminal||3-hydroxyisobutyrate dehydrogenase||D-isomer specific 2-hydroxyacid dehydrogenase, NAD-binding domain
ENSGALG00000011110	181.121474054072	46.1000395556006	1.9741	0.0023914	0.0068083	DPP4	Peptidase S9, prolyl oligopeptidase, catalytic domain||Alpha/Beta hydrolase fold||Peptidase S9B, dipeptidylpeptidase IV N-terminal
ENSGALG00000011111	13.737813080391	2.19702117146559	2.6445	0.0093279	0.021826	PGBD5	-
ENSGALG00000011113	13.1275867718346	1.47300336119489	3.1558	0.0050674	0.013004	SGIP1	Mu homology domain||Clathrin adaptor, mu subunit, C-terminal||Muniscin C-terminal
ENSGALG00000011121	2601.64662684687	1403.69659802427	0.89019	0.0020284	0.0058991	SLC35D1	Triose-phosphate transporter domain
ENSGALG00000011122	42.5174236733945	2.92404964856056	3.862	2.18e-08	2.5542e-07	TBR1	Transcription factor, T-box||p53-like transcription factor, DNA-binding
ENSGALG00000011126	79.4765347901095	40.2559855247807	0.98133	0.018092	0.038807	JAZF1	Zinc finger, C2H2-like
ENSGALG00000011127	10.8281530729312	0.672165323427339	4.0098	0.0068953	0.016836	-	Zinc finger, C2H2||Zinc finger, C2H2-like
ENSGALG00000011136	11.7256807070408	0.956395498297645	3.6159	0.0030957	0.0085122	CAPN9	Peptidase C2, calpain, catalytic domain||Peptidase C2, calpain, large subunit, domain III||Peptidase C2, calpain family||EF-hand domain||Peptidase C2, calpain, domain III
ENSGALG00000011141	25.4321398927922	1.00824798514101	4.6567	0.00010619	0.00046746	ITGB6	EGF-like domain, extracellular||Integrin beta subunit, N-terminal||Integrin beta subunit, cytoplasmic domain||Integrin beta subunit, tail||Plexin-like fold||Integrin beta subunit||von Willebrand factor, type A
ENSGALG00000011145	58.9314982230581	1.00824798514101	5.8691	7.8807e-10	1.2553e-08	TRIL	Fibronectin type III||Leucine-rich repeat, typical subtype||Leucine-rich repeat||Leucine-rich repeat-containing N-terminal
ENSGALG00000011149	250.668435863637	136.601305781872	0.87581	0.014246	0.031518	PLA2R1	C-type lectin||Kringle-like fold||Fibronectin, type II, collagen-binding||C-type lectin fold||Ricin B lectin domain
ENSGALG00000011175	54.5941072259477	23.9383536337519	1.1894	0.013035	0.029138	TMEM150C	Frag1/DRAM/Sfk1
ENSGALG00000011182	280.600672128848	54.7305316517747	2.3581	5.006e-06	3.2356e-05	DLL1	Notch ligand, N-terminal||Delta/Serrate/lag-2 (DSL) protein||EGF-like calcium-binding domain||Epidermal growth factor-like domain
ENSGALG00000011190	3897.89886858588	711.172852683205	2.4544	2.3253e-16	1.4047e-14	-	Uncharacterised protein family Cys-rich
ENSGALG00000011191	30.8161643463733	5.29858535438547	2.54	0.00025091	0.00097538	EML1	Quinonprotein alcohol dehydrogenase-like superfamily||WD40-repeat-containing domain||HELP||WD40 repeat
ENSGALG00000011200	122.691546771322	15.4180756137461	2.9923	2.3336e-05	0.00012462	THBS2	Thrombospondin, C-terminal||Epidermal growth factor-like domain||Concanavalin A-like lectin/glucanase domain||TSP type-3 repeat||Thrombospondin, type 3-like repeat||EGF-like calcium-binding domain||von Willebrand factor, type C||Laminin G domain||Thrombospondin, type 1 repeat
ENSGALG00000011205	38.1953570961289	6.54769619738227	2.5443	0.0015876	0.0047695	SMOC2	Kazal domain||EF-hand domain||SPARC/Testican, calcium-binding domain||Thyroglobulin type-1
ENSGALG00000011207	803.221564035781	273.957810908096	1.5518	3.868e-07	3.3183e-06	MKP3	Dual specificity phosphatase, catalytic domain||Mitogen-activated protein (MAP) kinase phosphatase||Dual specificity phosphatase, subgroup, catalytic domain||Rhodanese-like domain||Protein-tyrosine/Dual specificity phosphatase||Protein-tyrosine phosphatase-like
ENSGALG00000011212	205.232956995026	17.6395176952212	3.5404	6.3109e-05	0.00029753	IL23R	Fibronectin type III
ENSGALG00000011214	234.3498236609	7.99025731491909	4.8743	7.9747e-06	4.873e-05	SERPINH1	Serpin domain
ENSGALG00000011222	18.6491049561891	2.81733400804957	2.7267	0.0018725	0.0055016	IL12RB2	Fibronectin type III
ENSGALG00000011227	39.6250197013719	15.0954057942219	1.3923	0.0074714	0.018071	CDS1	Phosphatidate cytidylyltransferase||Phosphatidate cytidylyltransferase, eukaryota
ENSGALG00000011233	124.504618975696	33.0734109255263	1.9125	7.0094e-07	5.603e-06	-	Connexin||Gap junction protein, cysteine-rich domain||Connexin, N-terminal
ENSGALG00000011238	859.609874255304	391.312389354397	1.1354	0.00014483	0.00060663	WLS	-
ENSGALG00000011246	589.874556103337	314.864163072458	0.90568	0.0019987	0.0058164	CHPF	Fringe-like||Chondroitin N-acetylgalactosaminyltransferase
ENSGALG00000011250	55.5553363800166	14.8515322695419	1.9033	0.00014933	0.00062277	ASIC4	Na+ channel, amiloride-sensitive
ENSGALG00000011252	31.8706355560467	2.01649597028202	3.9823	6.7466e-05	0.00031543	-	Rho GTPase activation protein||Rho GTPase-activating protein domain||Protein kinase C-like, phorbol ester/diacylglycerol-binding domain
ENSGALG00000011256	351.337437715837	139.702264072338	1.3305	5.4839e-05	0.00026309	WDFY3	Concanavalin A-like lectin/glucanase domain||FYVE zinc finger||Armadillo-type fold||WD40 repeat||BEACH domain||Zinc finger, FYVE-related||WD40-repeat-containing domain||Cyclin-like||Zinc finger, FYVE/PHD-type
ENSGALG00000011264	6.81687459885735	0.284230174870305	4.584	0.015801	0.034547	Sulf1	Extracellular sulfatase, C-terminal||Sulfatase||Type I phosphodiesterase/nucleotide pyrophosphatase/phosphate transferase||Extracellular sulfatase||Alkaline-phosphatase-like, core domain
ENSGALG00000011271	62.6829990820657	3.00333371223773	4.3834	2.6275e-12	7.0571e-11	LUM	Leucine-rich repeat||Leucine-rich repeat-containing N-terminal||Leucine-rich repeat, typical subtype
ENSGALG00000011273	12.0216100503125	0	Inf	0.0015266	0.0046116	-	Sulfotransferase domain||P-loop containing nucleoside triphosphate hydrolase
ENSGALG00000011274	63.6852038791728	0.284230174870305	7.8078	1.1425e-17	8.7101e-16	DCN	Small leucine-rich proteoglycan, class I, decorin/asporin/byglycan||Leucine-rich repeat, typical subtype||Leucine-rich repeat||Leucine-rich repeat-containing N-terminal
ENSGALG00000011278	170.345032840983	96.364636309308	0.82188	0.018144	0.038899	KAT2B	Acyl-CoA N-acyltransferase||GNAT domain||PCAF, N-terminal||Histone acetylase PCAF||Bromodomain
ENSGALG00000011283	16.2024379222179	0	Inf	4.499e-05	0.00022156	ZNF385D	Zinc finger, double-stranded RNA binding||Zinc finger, C2H2-like||Zinc finger, U1-type
ENSGALG00000011287	17.6771424671458	0.284230174870305	5.9587	0.0013038	0.0040223	-	P-loop containing nucleoside triphosphate hydrolase||Sulfotransferase domain
ENSGALG00000011288	66.4529234088538	5.15397689986455	3.6886	1.4876e-08	1.8085e-07	DACT2	-
ENSGALG00000011289	73.7346634684933	26.4215219856242	1.4806	0.00066716	0.0022551	NKIRAS1	Small GTPase superfamily||Small GTPase superfamily, ARF/SAR type||Mitochondrial Rho-like||Small GTP-binding protein domain||P-loop containing nucleoside triphosphate hydrolase||Small GTPase superfamily, Ras type||Small GTPase superfamily, Rab type
ENSGALG00000011290	84594.9729650566	37241.7230418889	1.1837	1.4736e-05	8.3633e-05	RPL15	Ribosomal protein L23/L15e core domain||Ribosomal protein L15e
ENSGALG00000011295	171.674753705964	45.9254175644438	1.9023	4.3776e-05	0.00021631	SOCS2	SOCS protein, C-terminal||SH2 domain
ENSGALG00000011296	88.1877898345955	43.6133137062601	1.0158	0.016125	0.035154	FRMD1	FERM domain||Ubiquitin-related domain||FERM, C-terminal PH-like domain||Band 4.1 domain||FERM, N-terminal||FERM central domain
ENSGALG00000011298	43.6992979229864	7.32356649449633	2.577	1.1456e-05	6.6775e-05	RARB	Orphan nuclear receptor||Retinoid X receptor/HNF4||Retinoic acid receptor||Steroid hormone receptor||Zinc finger, nuclear hormone receptor-type||Nuclear hormone receptor, ligand-binding||Nuclear hormone receptor, ligand-binding, core
ENSGALG00000011306	190.798113041371	0.620312836583975	8.2648	4.4979e-36	4.1329e-33	DES	Intermediate filament protein||Intermediate filament head, DNA-binding domain||Prefoldin
ENSGALG00000011318	7037.66172747691	3289.17229364849	1.0974	6.0801e-05	0.00028813	DNPEP	Peptidase M18||Peptidase M42
ENSGALG00000011319	97.487335575233	11.5346198000636	3.0792	1.3404e-10	2.5407e-09	ADGRL3	GPCR, family 2, latrophilin||Domain of unknown function DUF3497||GPS motif||D-galactoside/L-rhamnose binding SUEL lectin domain||GPCR, family 2, extracellular hormone receptor domain||Olfactomedin-like||GPCR, family 2, secretin-like||GPCR, family 2, latrophilin, C-terminal||GPCR, family 2-like
ENSGALG00000011324	122.682512221977	40.8886175422664	1.5852	0.0004025	0.0014609	-	Beta tubulin||Tubulin/FtsZ, C-terminal||Tubulin||Delta tubulin||Tubulin/FtsZ, 2-layer sandwich domain||Epsilon tubulin||Gamma tubulin||Tubulin/FtsZ, GTPase domain||Alpha tubulin
ENSGALG00000011325	2514.29207610636	1148.10711605042	1.1309	5.4367e-05	0.00026111	NDUFA12	-
ENSGALG00000011326	1718.43951659119	661.829222449966	1.3766	1.8931e-06	1.3525e-05	STK16	Protein kinase domain||Tyrosine-protein kinase, catalytic domain||Serine/threonine/dual specificity protein kinase, catalytic domain||Protein kinase-like domain||Serine-threonine/tyrosine-protein kinase catalytic domain
ENSGALG00000011328	530.694977566367	157.603601169563	1.7516	3.2501e-08	3.6631e-07	GLB1L	Glycoside hydrolase superfamily||Glycoside hydrolase, family 35||Galactose-binding domain-like||Glycoside hydrolase, family 42, N-terminal
ENSGALG00000011331	1791.24185638532	788.100353237806	1.1845	0.0027226	0.0076036	CTH	Aminotransferase, class I/classII||Pyridoxal phosphate-dependent transferase||Aminotransferase class V domain||DegT/DnrJ/EryC1/StrS aminotransferase||Cys/Met metabolism, pyridoxal phosphate-dependent enzyme
ENSGALG00000011341	62.2467954003153	1.42115087435153	5.4529	0.0078803	0.018918	UNC93A	Ion channel regulatory protein, UNC-93||Major facilitator superfamily domain
ENSGALG00000011345	5.42865657910881	0	Inf	0.013951	0.030935	-	T-complex protein 10, C-terminal domain
ENSGALG00000011347	5.80703551471163	0	Inf	0.010442	0.024003	IHH	Hedgehog, N-terminal signalling domain||Hedgehog protein, Hint domain||Hedgehog signalling/DD-peptidase zinc-binding domain||Hedgehog/Intein (Hint) domain||Hint domain C-terminal||Hint domain N-terminal||Hedgehog protein
ENSGALG00000011353	29.6054219697564	6.18418195883478	2.2592	0.0054088	0.013725	TNNI3K	Protein kinase domain||Tyrosine-protein kinase, catalytic domain||Ankyrin repeat-containing domain||Serine/threonine/dual specificity protein kinase, catalytic domain||Serine-threonine/tyrosine-protein kinase catalytic domain||Ankyrin repeat||Protein kinase-like domain
ENSGALG00000011355	40.2089521426153	3.29002772328837	3.6113	3.6607e-05	0.00018542	Wnt10a	Wnt-10 protein||Wnt
ENSGALG00000011358	25.7475190808543	0.90454301145428	4.8311	0.00014121	0.00059331	Wnt6	Wnt-6 protein||Wnt
ENSGALG00000011376	316.972256732661	76.8830674495289	2.0436	7.6458e-10	1.2235e-08	ANKRD9	Ankyrin repeat-containing domain||Ankyrin repeat
ENSGALG00000011391	381.989749972868	3.98716078736919	6.582	0.00042874	0.0015414	AMN	-
ENSGALG00000011406	24.8345194065035	3.54983698814912	2.8065	0.00015214	0.00063254	NTN4	Tissue inhibitor of metalloproteinases-like, OB-fold||Galactose-binding domain-like||EGF-like, laminin||Netrin module, non-TIMP type||Netrin domain||Laminin, N-terminal
ENSGALG00000011409	6050.25602683558	2958.47839088558	1.0321	0.0056647	0.014256	SNRPF	Ribonucleoprotein LSM domain, eukaryotic/archaea-type||Ribonucleoprotein LSM domain||Like-Sm (LSM) domain
ENSGALG00000011414	97.3296902272507	35.9193292335084	1.4381	0.0006225	0.0021226	AMDHD1	Amidohydrolase 3||Metal-dependent hydrolase, composite domain||Amidohydrolase 1||Imidazolonepropionase
ENSGALG00000011415	355.209356536907	7.93040742707993	5.4851	2.1895e-16	1.3319e-14	SPINK2	Proteinase inhibitor I1, Kazal metazoa||Kazal domain
ENSGALG00000011418	83.8689992894605	28.0298252872626	1.5812	0.012446	0.02799	CCR6	GPCR, rhodopsin-like, 7TM||CC chemokine receptor like 1||CXC chemokine receptor 4||Chemokine receptor family||G protein-coupled receptor, rhodopsin-like
ENSGALG00000011419	1025.48727948761	596.151276217314	0.78256	0.0091227	0.021424	DUSP4	Dual specificity phosphatase, catalytic domain||Protein-tyrosine phosphatase, receptor/non-receptor type||Dual specificity phosphatase, subgroup, catalytic domain||Atypical dual specificity phosphatase||Mitogen-activated protein (MAP) kinase phosphatase||Protein-tyrosine/Dual specificity phosphatase||Protein-tyrosine phosphatase-like||Protein-tyrosine phosphatase, catalytic
ENSGALG00000011433	26.3703512116786	8.56966667066887	1.6216	0.009939	0.023016	VIL1	Gelsolin-like domain||Villin/Gelsolin||Villin headpiece
ENSGALG00000011434	135.280594128158	14.6441223221684	3.2076	2.468e-13	8.3826e-12	SLC11A1	NRAMP family
ENSGALG00000011436	1465.4018430924	379.313442885302	1.9498	5.1292e-08	5.5377e-07	TMBIM1	Bax inhibitor 1-related
ENSGALG00000011439	10.7439194854041	0.33608266171367	4.9986	0.00093304	0.0030037	RBMS3	RNA recognition motif domain
ENSGALG00000011443	26.1827555138938	1.57670833488162	4.0536	9.9678e-05	0.00044201	EXOC3L4	Exocyst complex component Sec6
ENSGALG00000011446	194.910674389714	20.0390211416996	3.2819	0.00010781	0.00047341	TNFAIP2	Exocyst complex component Sec6
ENSGALG00000011455	290.684322867686	0	Inf	2.5965e-08	2.9941e-07	CL2	Ribonuclease A-domain||Pancreatic ribonuclease
ENSGALG00000011468	42.5692211435046	0	Inf	7.5671e-14	2.8349e-12	IGFBP5	Insulin-like growth factor binding protein 5||Insulin-like growth factor-binding protein family 1-6, chordata||Insulin-like growth factor-binding protein, IGFBP||Thyroglobulin type-1||Insulin-like growth factor-binding protein 1||Insulin-like growth factor binding protein, N-terminal
ENSGALG00000011472	58929.066044553	21762.5824341672	1.4371	2.2844e-07	2.0869e-06	RPL37A	Ribosomal protein L37ae||Zinc-binding ribosomal protein
ENSGALG00000011484	79.0877144777936	30.182326418615	1.3897	0.002288	0.0065588	CMTM8	Marvel domain||Myelin and lymphocyte (MAL) protein
ENSGALG00000011485	20.5745179743976	2.74899895038157	2.9039	0.00026207	0.0010113	HCRT	Prepro-orexin
ENSGALG00000011487	30.0169387951949	10.7666878421345	1.4792	0.013226	0.029496	SHROOM3	Apx/Shrm Domain 2||PDZ domain||Apx/Shrm Domain 1
ENSGALG00000011509	648.174328300858	132.985380120442	2.2851	2.4349e-08	2.8283e-07	C3d	Tissue inhibitor of metalloproteinases-like, OB-fold||Alpha-macroglobulin, receptor-binding||Alpha-2-macroglobulin, N-terminal 2||Anaphylatoxin, complement system domain||Alpha-macroglobulin complement component||Anaphylatoxin/fibulin||Anaphylatoxin, complement system||Terpenoid cyclases/protein prenyltransferase alpha-alpha toroid||Alpha-2-macroglobulin||Netrin module, non-TIMP type||Netrin doma…
ENSGALG00000011511	2709.76667836081	562.694236008902	2.2677	3.2723e-13	1.0923e-11	CKB	ATP:guanido phosphotransferase, catalytic domain||ATP:guanido phosphotransferase, N-terminal
ENSGALG00000011526	400.006731418084	233.626981223166	0.77582	0.01275	0.028578	APOPT1	Uncharacterised protein family UPF0671
ENSGALG00000011544	27.9893343816034	9.20646207807748	1.6042	0.014984	0.032945	BCL2L14	Bcl2-like
ENSGALG00000011549	17.0913375386089	1.34433064685468	3.6683	0.00024081	0.00094031	ANKS1B	Sterile alpha motif, type 1||Sterile alpha motif/pointed domain||Ankyrin repeat||Sterile alpha motif domain||PTB/PI domain||Tensin phosphotyrosine-binding domain||Sterile alpha motif, type 2||Ankyrin repeat-containing domain
ENSGALG00000011550	1090.65461873259	447.872441734599	1.284	2.1578e-05	0.0001163	SH3BP5	SH3-binding 5
ENSGALG00000011551	15644.5837739424	10065.7444213217	0.63621	0.023333	0.048419	IGJ	-
ENSGALG00000011579	77.65477584042	3.12899575975369	4.6333	2.8174e-07	2.5069e-06	-	General substrate transporter||Organic cation transport protein||Major facilitator superfamily||Major facilitator superfamily domain
ENSGALG00000011604	278.549466364254	171.51850769206	0.69957	0.023515	0.04871	SLC4A4	Band 3 cytoplasmic domain||Sodium bicarbonate cotransporter||Bicarbonate transporter, eukaryotic||Bicarbonate transporter, C-terminal||Phosphotransferase/anion transporter
ENSGALG00000011612	42.8974981120959	0	Inf	8.1937e-07	6.4348e-06	GC	Serum albumin, N-terminal||Vitamin D-binding protein||ALB/AFP/VDB||Serum albumin-like||Vitamin D binding protein, domain III
ENSGALG00000011615	11.0610826686622	0	Inf	0.00090903	0.0029405	-	Major facilitator superfamily domain||Major facilitator superfamily||Organic cation transport protein||General substrate transporter
ENSGALG00000011619	2087.61780572775	1088.79563495345	0.93912	0.00078066	0.0025807	SIVA1	Siva
ENSGALG00000011625	3900.29598061738	2332.16645149995	0.74191	0.005114	0.013091	MRPL18	-
ENSGALG00000011630	14.4247271815334	0.284230174870305	5.6653	7.1885e-05	0.00033359	GLI2	Zinc finger, C2H2-like||Zinc finger, C2H2
ENSGALG00000011633	14.2176816389581	0.33608266171367	5.4027	0.0014685	0.0044617	SLC5A8	Sodium/solute symporter||Sodium/solute symporter, subgroup
ENSGALG00000011648	302.819214498575	111.201208376335	1.4453	7.14e-06	4.4167e-05	ABCB6	ABC transporter type 1, transmembrane domain||P-loop containing nucleoside triphosphate hydrolase||ABC transporter-like||AAA+ ATPase domain
ENSGALG00000011663	55.600289827604	2.12321161079301	4.7108	9.0212e-11	1.7558e-09	FNDC1	Fibronectin type III
ENSGALG00000011664	11.1733941186984	1.47300336119489	2.9232	0.017162	0.037151	RASSF6	Ras-association||Ubiquitin-related domain||SARAH domain
ENSGALG00000011668	31.377780724853	5.02284034934401	2.6432	8.5947e-05	0.00038892	k60	Chemokine interleukin-8-like domain||CXC chemokine
ENSGALG00000011671	23.4095955065273	5.8535738001257	1.9997	0.00423	0.01114	SLC15A2	Oligopeptide transporter||Major facilitator superfamily domain||Proton-dependent oligopeptide transporter family
ENSGALG00000011681	27.2405027556978	7.77183929972558	1.8094	0.0035979	0.0096946	DEPDC7	DEP domain
ENSGALG00000011684	74.6994014846552	17.7596461779217	2.0725	4.7625e-05	0.00023244	STAP1	Pleckstrin homology domain||SH2 domain
ENSGALG00000011686	17.8761732723236	2.09879070078345	3.0904	0.0006161	0.0021049	SEMA5B	Plexin-like fold||Sema domain||Thrombospondin, type 1 repeat
ENSGALG00000011689	1340.78126811219	836.389864066348	0.68083	0.017795	0.038328	PDIA5	Alkyl hydroperoxide reductase subunit C/ Thiol specific antioxidant||Thioredoxin domain||Thioredoxin-like fold
[truncated: 3,033 more rows]
